# Supplementary material for: What’s the risk? Identifying potential human pathogens within grey-headed flying foxes faeces
Source: PLoS One. 2018 Jan 23;13(1):e0191301. doi: 10.1371/journal.pone.0191301 (PMC5779653; doi:10.1371/journal.pone.0191301)
Supplement: S1 File — Tab 1 contains a description of faecal samples applied for this study. Tab 2 contains a list of bacterial OTUs characterised by Genbank analysis and determination of pathogenic potential and tab 3 is the list of shortlisted pathogens identified in this study. (XLSX) [file pone.0191301.s001.xlsx]

## Sheet: Details
Title	Bacterial microbiota and human pathogens in the guts of Grey-headed flying foxes
Authors	Rebekah Henry1, Penelope Galbraith1, Scott Coutts2, Toby Prosser3, John Boyce4, David T. McCarthy1#.
Author Information	1. Environmental and Public Health Microbiology Laboratory (EPHM Lab), Department of Civil Engineering, Monash University, Wellington Road, Clayton 3800, Victoria, Australia
	2. Micromon, Dept. of Microbiology, Monash University, Wellington Road, Clayton 3800, Victoria, Australia
	3. Melbourne Water, Latrobe St, Docklands 3008, Victoria, Australia
	4. Department of Microbiology, Monash University, Wellington Road, Clayton 3800, Victoria, Australia.
#Corresponding author information:	David T. McCarthy: Environmental and Public Health Microbiology Laboratory, Department of Civil Engineering, Monash University, Wellington Road, Clayton 3800, Victoria, Australia; email: email: david.mccarthy@monash.edu; Phone +61 3 9905 5068; Fax +61 3 9905 4944.
Tab Details
Tab 1:	Description of faecal samples applied for this study
Tab 2:	List of bacterial OTUs characterised by Genbank analysis and determination of pathogenic potential
Tab 3:	List of shortlisted pathogens

## Sheet: Sample details
#SampleID	Sample_name	Sample_Type	Moisture content (%)	Faecal pellet weight (g)	Total Coliforms (MPN/g d.w.)	E. coli (MPN/g d.w.)	Log10(E. coli MPN/g d.w.)	Estimated age of faeces
Bat.poo.3.S29	Bat-3	Flying_fox, Yarra Bend	24.4	NA	99000000	52000000	7.7	1-2 days old
Bat.poo.4.S30	Bat-4	Flying_fox, Yarra Bend	23.6	NA	2300000	110000	5	1-2 days old
Bat.poo.5.S31	Bat-2	Flying_fox, Yarra Bend	23.1	NA	5700000	900000	6	1-2 days old
Bat.poo.6.S32	Bat-6	Flying_fox, Yarra Bend	23.5	NA	1700000	950000	6	1-2 days old
Bat.poo.C.S33	Bat-1	Flying_fox, Yarra Bend	26.4	NA	95000000	98000	5	1-5 days old
Bat.poo.D.S35	Bat-12	Flying_fox, Yarra Bend	24.9	NA	77000000	35000	4.5	1-5 days old
Bat.poo.I.S36	Bat-9	Flying_fox, Yarra Bend	29.6	NA	56000000	5400000	6.7	1-5 days old
Bat.poo.J.S28	Bat-7	Flying_fox, Yarra Bend	36.5	NA	100000000	17000000	7.2	1-5 days old
Bat.poo.L.S27	Bat-11	Flying_fox, Yarra Bend	37.6	NA	130000000	92000000	8	1-5 days old
Bat.poo.M.S34	Bat-10	Flying_fox, Yarra Bend	27.1	NA	3400000	900000	6	1-3 days old
Bat.poo.T.S37	Bat-13	Flying_fox, Yarra Bend	26.6	2.88	270000	250000	5.4	1-3 days old
Bat.poo.V.S26	Bat-5	Flying_fox, Yarra Bend	28.7	2.9	55000000	52000000	7.7	1-4 days old
Bat.poo.Y.S25	Bat-8	Flying_fox, Yarra Bend	25.1	2.63	>detection	110000000	8	1-3 days old
Doveton.bat.10.S83	Bat-16	Flying_fox, Doveton	40.8	3.84	NA	8100	3.9	1-7 days old
Doveton.bat.13.S84	Bat-17	Flying_fox, Doveton	30.8	3.12	NA	1400	3.2	1-7 days old
Doveton.bat.2.S81	Bat-14	Flying_fox, Doveton	34.8	3.62	130000000	130000000	8.1	1-7 days old
Doveton.bat.4.S82	Bat-15	Flying_fox, Doveton	32.7	3.59	16000000	16000000	7.2	1-7 days old
Doveton.bat.6.S85	Bat-18	Flying_fox, Doveton	21.2	2.48	1600000	6100	3.8	1-7 days old
Bird.18.2.14.S58	Bird_18_2_14	Bird	NA	NA	NA	NA	NA	NA
Bird.19.11.13.S59	Bird_19_11_13	Bird	NA	NA	NA	NA	NA	NA
Braeside.rabbit.24.7.14.S25	Braeside_rabbit_24-7-14	Rabbit	NA	NA	NA	NA	NA	NA
Cat.1.4.6.14.S53	Cat_1_4_6_14	Cat	NA	NA	NA	NA	NA	NA
Cat.19.11.13.S54	Cat_19_11_13	Cat	NA	NA	NA	NA	NA	NA
Cat.3.21.11.13.S55	Cat_21_11_13	Cat	NA	NA	NA	NA	NA	NA
Cat.Cranbourne.S86	NA	Cat	NA	NA	NA	NA	NA	NA
CH.Cow.MS18.S34	NA	Cow	NA	NA	NA	NA	NA	NA
CH.Horse.MS12.S92	NA	Horse	NA	NA	NA	NA	NA	NA
CH.Pig.1.S2	NA	Pig	NA	NA	NA	NA	NA	NA
CH.Pig.2.S3	NA	Pig	NA	NA	NA	NA	NA	NA
Chicken.19.11.13.S20	NA	Chicken	NA	NA	NA	NA	NA	NA
Chicken.33.S21	Chicken_33_rosebud	Chicken	NA	NA	NA	NA	NA	NA
Chicken.Marietta.2013.S42	NA	Chicken	NA	NA	NA	NA	NA	NA
CL.chicken.S23	CL_chicken	Chicken	NA	NA	NA	NA	NA	NA
CN.Human.5.6.13.S62	CN_Human	Human	NA	NA	NA	NA	NA	NA
Collingwood.Goat.1.S14	Collingwood_Goat_1	Goat	NA	NA	NA	NA	NA	NA
Collingwood.pig.S4	Collingwood_pig	Pig	NA	NA	NA	NA	NA	NA
Common.miner.S19	Common miner	Bird	NA	NA	NA	NA	NA	NA
Cow.1.6.6.14.S68	Cow_1	Cow	NA	NA	NA	NA	NA	NA
Cow.13.5.13.S70	Cow_13_5_13	Cow	NA	NA	NA	NA	NA	NA
Cow.2.17.6.14.S69	Cow_2	Cow	NA	NA	NA	NA	NA	NA
Cow.3.18.6.14.S66	Cow_3	Cow	NA	NA	NA	NA	NA	NA
Cow.coldstream.1.5.13.S67	Cow_coldstream	Cow	NA	NA	NA	NA	NA	NA
CS.Cow.MS19.S35	NA	Cow	NA	NA	NA	NA	NA	NA
Dog.11.4.13.S71	Dog_11_4_13	Dog	NA	NA	NA	NA	NA	NA
Dog.13.2.13.S73	Dog_13_2_13	Dog	NA	NA	NA	NA	NA	NA
Dog.13.5.13.S74	Dog_13_5_13	Dog	NA	NA	NA	NA	NA	NA
Dog.23.7.13.S72	Dog_23_7_13	Dog	NA	NA	NA	NA	NA	NA
Dog.4.3.13.S75	Dog_4_3_13	Dog	NA	NA	NA	NA	NA	NA
Duck.13.5.13.S60	Duck_13_5_13	Waterfowl	NA	NA	NA	NA	NA	NA
Duck.19.6.13.S61	Duck_19_6_13	Waterfowl	NA	NA	NA	NA	NA	NA
Duck.S24	Duck	Waterfowl	NA	NA	NA	NA	NA	NA
ETP.13.5.14.S31	NA	Human	NA	NA	NA	NA	NA	NA
ETP.14.2.13.S32	NA	Human	NA	NA	NA	NA	NA	NA
Frankston.rabbit.2.S29	Frankston_rabbit_2	Rabbit	NA	NA	NA	NA	NA	NA
Horse.13.5.13.S52	Horse_13_5_13	Horse	NA	NA	NA	NA	NA	NA
Horse.4.11.6.14.S51	Horse_4	Horse	NA	NA	NA	NA	NA	NA
Horse.5.24.6.14.S49	Horse_5	Horse	NA	NA	NA	NA	NA	NA
Horse.6.24.6.14.S50	Horse_6	Horse	NA	NA	NA	NA	NA	NA
Human.13.5.13.S65	Human_13_5_13	Human	NA	NA	NA	NA	NA	NA
Lys.Sheep.S10	Lys_Sheep	Sheep	NA	NA	NA	NA	NA	NA
Lysterfield.horse.13.S48	Lysterfield_horse	Horse	NA	NA	NA	NA	NA	NA
Monash.duck.S16	Monash_duck	Waterfowl	NA	NA	NA	NA	NA	NA
Monash.Possum.MS23.S44	NA	Possum	NA	NA	NA	NA	NA	NA
Monbulk.cat.6.S57	Monbulk_cat	Cat	NA	NA	NA	NA	NA	NA
Monbulk.possum.MS21.S43	NA	Possum	NA	NA	NA	NA	NA	NA
Myuna.Cow.MS17.S33	Myuna_Cow	Cow	NA	NA	NA	NA	NA	NA
Myuna.Pig.S5	Myuna_Pig	Pig	NA	NA	NA	NA	NA	NA
Myuna.rabbit.S28	Myuna_rabbit	Rabbit	NA	NA	NA	NA	NA	NA
Pig.1.18.7.14.S1	Pig_1_18-7-14	Pig	NA	NA	NA	NA	NA	NA
Pigeon.17.4.14.S83	NA	Bird	NA	NA	NA	NA	NA	NA
PO.cat.5.S56	PO_cat	Cat	NA	NA	NA	NA	NA	NA
Poo.1.1.4.13.S68	Poo_1_1-4-14	Waterfowl	NA	NA	NA	NA	NA	NA
Poo.1.15.4.14.S70	Poo_1_15-4-14	Waterfowl	NA	NA	NA	NA	NA	NA
Poo.1.29.4.14.S71	Poo_1_29-4-14	Waterfowl	NA	NA	NA	NA	NA	NA
Poo.1.7.5.14.S72	Poo_1_7-5-14	Waterfowl	NA	NA	NA	NA	NA	NA
Poo.2.1.4.14.S73	Poo_2_1-4-14	Waterfowl	NA	NA	NA	NA	NA	NA
Poo.2.29.4.14.S75	Poo_2_29-4-14	Waterfowl	NA	NA	NA	NA	NA	NA
Poo.2.7.5.14.S76	Poo_2_7-5-14	Waterfowl	NA	NA	NA	NA	NA	NA
Poo.2.8.4.14.S74	Poo_2_8-4-14	Waterfowl	NA	NA	NA	NA	NA	NA
Possum.20.11.13.S76	Possum_20_11_13	Possum	NA	NA	NA	NA	NA	NA
Possum.20.4.13.S80	Possum_20_4_13	Possum	NA	NA	NA	NA	NA	NA
Possum.23.7.13.S78	Possum_23_7_13	Possum	NA	NA	NA	NA	NA	NA
Possum.24.7.13.S79	Possum_24_7_13	Possum	NA	NA	NA	NA	NA	NA
Possum.25.7.13.S77	Possum_25_7_13	Possum	NA	NA	NA	NA	NA	NA
Rabbit.1.S26	Rabbit_1	Rabbit	NA	NA	NA	NA	NA	NA
Sheep.2.S7	Sheep_2	Sheep	NA	NA	NA	NA	NA	NA
Toddler.13.6.14.S64	Toddler_13_6_14	Human	NA	NA	NA	NA	NA	NA
Upwey.chicken.S22	Upwey_chicken	Chicken	NA	NA	NA	NA	NA	NA
W.goat.S12	W_goat	Goat	NA	NA	NA	NA	NA	NA
WN.Horse.MS42.S93	NA	Horse	NA	NA	NA	NA	NA	NA
WN.Possum.MS44.S69	NA	Possum	NA	NA	NA	NA	NA	NA
WWT1.12.5.14.S41	WWT1_12-5-14	Human	NA	NA	NA	NA	NA	NA
WWT1.15.2.13.S37	WWT1_15-2-13	Human	NA	NA	NA	NA	NA	NA
WWT1.16.5.14.S39	WWT1_16-5-14	Human	NA	NA	NA	NA	NA	NA
WWT1.17.2.14.S38	WWT1_17-2-14	Human	NA	NA	NA	NA	NA	NA
WWT1.18.11.13.S40	WWT1_18-11-13	Human	NA	NA	NA	NA	NA	NA

## Sheet: Genbank
																					Legend:
																						Negative
																						Positive
#OTU ID	Bat.1	Bat.2	Bat.3	Bat.4	Bat.5	Bat.6	Bat.7	Bat.8	Bat.10	Bat.11	Bat.12	Bat.13	Bat.14	Bat.15	Bat.16	Bat.17	Bat.18	Average Reads	Proportion of total reads		Opportunistic/hospital	Foodborne	Community borne
Shigella flexneri	2546	436	52374	70975	16615	16530	1556	14294	557	27071	28	17852	51940	33150	55418	46121	15	23969.3	0.331571
Haemophilus sputorum	2559	121	22133	28954	13113	25894	9	5553	107	10	7	30692	15261	38888	6	11	53810	13948.7	0.192954
Buttiauxella ferragutiae	2188	5133	4	124	4302	143	1851	1844	30074	638	1139	2	2	1	40	251	205	2820.06	0.0390103
Acinetobacter lwoffii	1936	1744	6	55	14709	27	6805	5111	5235	4263	4118	2	2	0	11	1101	3	2654.59	0.0367213
Citrobacter amalonaticus	164	46	4059	5025	1555	964	141	1554	29	2484	4	1138	3431	2017	4845	3730	1	1834.53	0.0253773
Acinetobacter variabilis	1034	308	5	8	5577	8	3577	2330	771	5544	4878	0	2	0	10	784	1	1461	0.0202102
Yersinia rohdei	10482	398	0	2	6862	2	121	2829	57	1	3	0	2	0	0	6	1	1221.53	0.0168976
Escherichia marmotae	133	16	2239	3008	856	723	74	629	13	1148	7	726	2215	1410	2422	1990	1	1035.88	0.0143295
Klebsiella pneumoniae	929	3772	0	73	181	90	6989	122	230	166	4387	12	2	0	3	34	173	1009.59	0.0139658
Serratia odorifera	10970	241	0	6	5027	4	74	1775	32	5	0	0	2	2	2	13	1	1067.88	0.0147722
Rahnella aquatilis	6630	397	2	8	6053	4	192	1531	78	6	1	1	3	2	2	40	3	879.588	0.0121675
Acinetobacter kyonggiensis	4	6562	2	1764	2829	5	75	1221	463	150	9	2	0	0	140	278	29	796.059	0.011012
Sphingobacterium faecium	20	1736	1	14	87	55	26	52	7964	129	130	0	0	2	3	2743	6	762.824	0.0105522
Pseudomonas marincola	284	5298	2	90	592	52	1562	400	844	708	615	2	0	2	64	446	1491	732.471	0.0101324
Massilia dura	719	5	0	3	50	19	37	19	14	51	10025	1	0	1	2	10	3	644.647	0.00891749
Turicibacter sanguinis	1505	22	0	1	1	8965	0	1	1	0	1	2	0	0	0	0	1	617.647	0.008544
Serratia ficaria	10349	110	3	9	362	12	16	51	20	10	3	2	0	1	4	27	2	645.941	0.00893539
Klebsiella singaporensis	329	1358	0	41	231	62	3428	128	919	228	2908	5	0	0	0	32	74	573.118	0.00792802
Enterobacter hormaechei	326	1406	1	67	337	276	3049	111	753	435	2398	2	2	0	13	128	96	552.941	0.00764891
Erwinia iniecta	1494	1612	233	469	235	204	841	119	24	453	1077	131	192	124	255	259	15	455.118	0.00629571
Pantoea gaviniae	1506	677	1	85	125	55	1129	51	73	42	2566	72	0	0	1	6	85	380.824	0.00526798
Pseudomonas moraviensis	381	597	1	29	308	169	869	185	809	242	927	5	0	8	24	280	1600	378.471	0.00523544
Sphingobacterium kitahiroshimense	10	926	0	19	47	41	7	20	4085	45	105	0	0	0	0	1096	2	376.647	0.00521021
Pantoea allii	1837	1158	1	16	1841	20	224	842	179	26	171	4	1	1	0	5	23	373.471	0.00516627
Yersinia enterocolitica	2258	151	0	2	2504	0	70	1013	31	0	1	0	0	0	0	7	3	355.294	0.00491483
Actinobacillus minor	194	18	215	421	948	1162	4	124	5	0	0	516	168	614	0	0	1166	326.765	0.00452018
Cedecea neteri	35	648	1	33	231	116	2925	121	63	330	159	0	0	0	6	18	21	276.882	0.00383015
Rosenbergiella nectarea	150	168	362	507	216	408	64	31	37	239	192	203	342	308	387	1003	7	272	0.00376261
Acinetobacter radioresistens	75	1816	1	33	908	11	373	288	395	258	167	0	0	0	0	21	1	255.706	0.00353721
Pseudomonas amygdali	81	1122	1	28	323	47	846	150	198	188	702	0	0	0	6	157	165	236.118	0.00326625
Ewingella americana	13	2721	0	36	166	93	396	91	75	41	4	0	0	1	5	121	37	223.529	0.00309211
Acinetobacter johnsonii	161	3237	0	115	208	5	76	95	585	98	6	0	0	0	5	85	1	275.118	0.00380574
Pseudomonas taetrolens	19	507	0	26	159	68	1872	108	221	113	36	3	0	1	13	235	244	213.235	0.00294971
Acinetobacter boissieri	401	61	1	7	240	2	677	29	861	122	520	3	0	0	0	488	11	201.353	0.00278534
Streptococcus salivarius	74	7	20	149	225	438	1	96	23	0	1	2046	41	14	0	1	277	200.765	0.00277721
Escherichia coli	62	6	439	606	216	448	16	159	11	311	1	224	374	253	419	725	0	251.176	0.00347456
Salmonella enterica subsp. arizonae	96	122	0	29	210	126	517	64	202	269	1569	3	0	3	8	61	11	193.529	0.00267712				Reptile contact
Serratia fonticola	3033	863	1	11	85	31	215	37	72	4	6	2	1	0	4	61	34	262.353	0.00362916
Pantoea vagans	1319	297	0	13	59	11	600	27	23	6	588	29	0	0	0	1	55	178.118	0.00246393
Pantoea calida	678	669	1	15	36	14	652	23	16	14	793	11	0	1	1	4	31	174.059	0.00240778
Yersinia massiliensis	1702	174	0	0	603	0	25	85	79	2	2	0	0	0	0	0	0	157.176	0.00217424		Has pathogenic potential but no known cases
Budvicia aquatica	2622	2	1	0	13	0	0	3	0	0	0	0	0	0	0	0	0	155.353	0.00214902
Duganella zoogloeoides	947	293	1	7	111	19	53	51	260	45	646	0	0	0	0	59	35	148.647	0.00205626
Escherichia vulneris	245	29	182	244	115	65	316	65	17	108	1532	58	165	114	181	144	31	212.412	0.00293832
Massilia alkalitolerans	428	12	0	4	47	106	40	9	6	14	1519	1	3	0	1	50	3	131.941	0.00182516
Yersinia enterocolitica subsp. palearctica	348	26	0	10	1448	0	27	220	16	2	0	0	0	0	2	15	1	124.412	0.00172101
Massilia jejuensis	35	1	2	1	14	1	12	8	1	2	2023	0	0	0	0	5	4	124.059	0.00171612
Acinetobacter junii	53	1510	0	31	168	0	10	42	62	9	0	0	0	0	3	24	1	112.529	0.00155663
Massilia plicata	184	1	1	1	14	6	5	13	0	3	1833	0	0	0	0	1	2	121.412	0.00167951
Acinetobacter gandensis	273	986	0	72	136	5	96	41	225	65	5	0	0	0	3	42	0	114.647	0.00158593
Tatumella terrea	16	172	0	3	160	2	165	77	1018	28	323	0	0	0	0	6	4	116.118	0.00160627
Pseudomonas helmanticensis	5	395	1	2	201	0	253	136	222	133	7	0	0	1	22	127	396	111.824	0.00154687
Acinetobacter haemolyticus	85	2028	1	160	133	2	45	77	447	51	1	0	0	0	4	95	0	184.059	0.00254611
Clostridium celatum	1	0	106	0	2	6	0	9	6	0	0	0	892	79	654	10	30	105.588	0.00146062
Pseudomonas flavescens	59	985	1	7	8	27	69	13	48	103	251	0	0	0	3	33	57	97.8824	0.00135402
Shigella dysenteriae	8	2	149	235	69	136	1	41	0	140	0	99	214	117	205	183	1	94.1176	0.00130194
Acinetobacter brisouii	22	228	0	0	161	0	497	35	126	279	137	0	0	0	0	40	0	89.7059	0.00124091
Flavobacterium granuli	23	52	1	2	331	43	16	144	572	4	145	3	0	4	0	101	0	84.7647	0.00117256
Massilia haematophila	129	39	1	6	29	17	19	25	3	4	1114	2	0	1	0	27	3	83.4706	0.00115466
Streptococcus suis	23	2	3	53	87	163	0	19	10	0	0	675	43	11	0	0	254	79	0.00109282
Pseudomonas graminis	48	516	0	13	15	99	10	18	60	50	129	1	1	0	6	36	268	74.7059	0.00103342
Pedobacter trunci	25	33	1	3	194	308	18	84	218	20	234	2	0	0	0	122	1	74.2941	0.00102772
Chryseobacterium scophthalmum	4	182	2	3	51	10	5	16	605	21	211	0	0	0	1	142	7	74.1176	0.00102528
Massilia albidiflava	107	0	0	2	4	1	7	0	1	0	1104	0	0	1	0	3	0	72.3529	0.00100087
Erwinia typographi	205	109	0	0	7	24	339	3	16	3	495	2	0	0	0	1	13	71.5882	0.00099029
[Curtobacterium] plantarum	485	312	1	0	16	1	123	8	7	2	221	11	0	0	0	1	18	70.9412	0.000981339
Serratia grimesii	13	958	0	28	230	11	75	29	35	9	1	0	0	1	3	59	3	85.5882	0.00118395
Flavobacterium ginsengisoli	56	331	1	12	13	620	0	7	111	0	1	0	0	3	0	7	0	68.3529	0.000945536
Cronobacter condimenti	11	2	136	198	52	67	4	53	1	51	0	43	138	93	151	157	0	68.0588	0.000941467
Duganella phyllosphaerae	589	92	0	2	37	10	25	25	80	43	130	0	0	0	1	74	12	65.8824	0.00091136
Cronobacter sakazakii	135	44	1	20	392	88	64	56	24	171	120	0	1	0	8	38	0	68.3529	0.000945536			Infant formula
Streptococcus sanguinis	17	4	11	42	68	129	0	20	23	0	1	555	19	14	1	0	192	64.4706	0.000891831
Clostridium puniceum	1076	2	0	0	0	0	0	0	0	0	3	0	1	0	0	0	0	63.6471	0.000880439
Pseudomonas straminea	66	258	0	8	52	48	48	39	57	102	127	0	0	4	2	35	231	63.3529	0.00087637
Clostridium chromiireducens	1060	0	0	0	5	0	0	1	0	0	0	0	0	0	0	0	1	62.7647	0.000868233
Lelliottia amnigena	20	108	0	0	75	2	71	25	38	6	705	0	0	0	0	4	8	62.4706	0.000864164
Pedobacter roseus	10	16	0	3	99	491	9	35	183	5	159	0	0	0	0	11	0	60.0588	0.000830802
Cronobacter muytjensii	19	243	0	39	66	48	290	26	21	140	88	0	1	0	5	19	3	59.2941	0.000820224
Epilithonimonas tenax	7	269	1	3	48	75	7	16	548	4	8	0	0	1	1	14	2	59.0588	0.000816969
Pantoea brenneri	331	488	0	0	15	1	21	0	9	2	169	1	0	0	0	0	31	62.8235	0.000869047
Kluyvera intermedia	5	55	0	0	17	0	10	3	847	3	26	0	0	0	0	6	2	57.2941	0.000792557
Pantoea agglomerans	29	637	0	8	17	2	164	8	1	0	147	15	0	0	0	0	10	61.0588	0.000844635
Cronobacter turicensis	45	46	4	38	241	12	34	42	168	187	2	5	4	3	29	137	2	58.7647	0.0008129
Chryseobacterium aquaticum	2	59	1	1	12	7	3	4	487	2	357	0	0	0	0	7	0	55.4118	0.000766519
Erwinia billingiae	287	279	0	7	93	58	110	36	14	13	145	1	0	0	1	2	20	62.7059	0.000867419
Raoultella planticola	49	87	27	63	365	44	112	95	6	276	32	15	26	16	44	92	5	79.6471	0.00110177
Chryseobacterium solani	4	134	0	0	26	2	2	26	316	17	292	0	0	0	0	61	4	52	0.000719323
Yersinia kristensenii	191	93	0	0	128	19	282	20	16	33	1	0	0	0	6	82	5	51.5294	0.000712813		Has pathogenic potential but no known cases
Ursidibacter arcticus	21	0	45	57	75	215	1	8	2	0	0	100	37	134	0	1	144	49.4118	0.00068352
Comamonas koreensis	3	184	1	48	30	17	6	15	358	6	0	0	0	1	0	148	2	48.1765	0.000666432
Gibbsiella dentisursi	792	7	0	0	3	0	4	2	0	1	9	0	0	0	1	0	0	48.1765	0.000666432
Erwinia persicina	36	197	0	1	5	7	58	3	43	4	432	0	0	0	0	0	7	46.6471	0.000645275
Pantoea conspicua	280	67	0	12	12	15	36	4	1	9	337	11	0	0	0	0	5	46.4118	0.00064202
Pseudomonas japonica	7	664	0	23	1	8	1	3	3	6	28	0	0	0	4	46	22	48	0.000663991
Acinetobacter indicus	14	28	0	1	301	2	104	114	102	58	57	1	0	0	0	2	0	46.1176	0.000637952
Comamonas terrigena	6	658	0	12	0	12	1	2	3	0	0	0	0	0	1	81	8	46.1176	0.000637952
Yersinia pseudotuberculosis	131	173	0	27	186	6	83	48	48	5	1	0	0	0	2	33	21	44.9412	0.000621678
Stenotrophomonas rhizophila	5	60	3	0	66	76	8	18	246	74	21	0	0	1	1	187	1	45.1176	0.000624119
Shigella boydii	13	1	74	86	46	57	0	26	1	66	0	21	57	55	88	154	0	43.8235	0.000606217
Telluria mixta	295	7	0	0	20	12	17	4	6	1	366	1	0	0	0	1	2	43.0588	0.000595639
Raoultella electrica	26	45	0	5	23	6	500	5	3	37	69	0	0	0	0	4	0	42.5294	0.000588315
Luteibacter rhizovicinus	0	2	0	0	0	698	0	1	1	0	0	0	0	6	0	1	16	42.6471	0.000589943
Curvibacter fontanus	21	76	5	10	26	57	30	5	148	33	185	2	0	6	0	112	6	42.4706	0.000587502
Pseudomonas cichorii	6	464	0	1	0	13	0	0	2	4	30	0	0	1	4	19	152	40.9412	0.000566345
Flavobacterium compostarboris	14	96	0	1	56	167	2	14	208	3	1	0	0	11	0	101	13	40.4118	0.000559022
Pantoea anthophila	66	540	0	1	11	2	5	3	3	1	22	0	0	0	0	0	5	38.7647	0.000536238
Flavobacterium chungangense	6	8	0	0	76	95	1	48	370	1	3	0	0	1	0	43	6	38.7059	0.000535424
Pantoea eucalypti	19	173	0	0	1	5	43	1	1	0	397	0	0	0	0	0	12	38.3529	0.000530542
Cronobacter zurichensis	7	41	0	3	5	6	478	1	22	14	88	0	0	0	0	2	2	39.3529	0.000544375			No clinical cases
Cronobacter pulveris	15	62	4	6	9	9	10	3	0	9	491	0	1	4	15	4	0	37.7647	0.000522404			No clinical cases
Sphingomonas ginsengisoli	33	10	9	9	251	104	14	76	15	15	58	1	0	9	1	22	1	36.9412	0.000511012
Enterobacter soli	13	52	0	2	25	25	413	12	10	14	30	0	0	0	0	0	5	35.3529	0.000489042
Pedobacter hartonius	2	13	0	0	0	554	1	2	6	3	0	0	0	0	0	5	0	34.4706	0.000476836
Chryseobacterium soldanellicola	1	56	0	2	14	6	6	6	159	1	298	0	0	0	0	21	0	33.5294	0.000463817
Plesiomonas shigelloides	184	110	0	10	172	0	7	70	12	2	0	0	0	0	1	2	1	33.5882	0.000464631
Vespertiliibacter pulmonis	3	0	111	79	19	41	0	5	0	0	0	49	97	137	0	0	0	31.8235	0.000440219
Variovorax boronicumulans	8	35	3	1	27	46	22	16	36	13	312	1	0	0	0	6	2	31.0588	0.000429641
Pedobacter ginsengiterrae	4	47	0	1	9	178	3	6	120	21	11	0	0	1	0	118	5	30.8235	0.000426386
Pedobacter borealis	2	19	0	0	113	20	11	46	213	6	38	0	0	0	0	30	0	29.2941	0.00040523
Pseudomonas lutea	29	67	0	3	3	6	16	2	6	17	27	0	0	1	0	6	303	28.5882	0.000395465
Massilia aurea	120	20	1	1	12	86	3	9	2	1	188	3	0	1	0	20	2	27.5882	0.000381632
Kluyvera georgiana	17	3	16	67	39	134	5	10	0	37	1	8	20	37	5	69	0	27.5294	0.000380818
Pantoea wallisii	4	17	0	2	252	3	1	146	0	6	26	0	0	1	0	2	0	27.0588	0.000374308
Acinetobacter venetianus	47	110	0	0	98	0	66	32	21	51	30	0	0	0	0	0	1	26.8235	0.000371054
Pedobacter ginsengisoli	7	0	0	0	67	68	16	37	135	12	102	0	0	0	0	11	0	26.7647	0.00037024
Acinetobacter baylyi	5	11	0	0	18	0	300	0	13	35	47	0	0	0	0	18	0	26.2941	0.00036373
Acinetobacter puyangensis	13	203	0	13	50	0	36	3	31	54	40	0	0	0	0	1	0	26.1176	0.000361289
Flavobacterium spartansii	0	12	0	0	53	17	1	29	271	25	0	0	0	0	0	35	1	26.1176	0.000361289
Enterobacter asburiae	10	69	0	1	4	2	110	4	5	8	221	0	0	0	2	1	4	25.9412	0.000358848
Pectobacterium carotovorum subsp. brasiliense	23	21	0	0	136	4	60	61	7	6	113	0	0	0	0	2	4	25.7059	0.000355593
Serratia quinivorans	90	62	1	3	226	0	11	35	49	3	0	0	0	0	0	1	2	28.4118	0.000393024
Massilia brevitalea	117	11	0	2	41	20	5	8	2	4	216	1	1	0	0	4	2	25.5294	0.000353152
Pseudomonas koreensis	29	38	0	2	20	11	63	12	20	25	71	0	0	0	0	16	111	24.5882	0.000340132
Pseudomonas savastanoi	22	62	0	2	12	4	49	1	15	6	220	0	0	0	0	8	15	24.4706	0.000338505
Cetobacterium somerae	0	0	0	0	0	0	0	0	0	0	0	0	0	0	391	23	0	24.3529	0.000336878
Flavobacterium pectinovorum	17	3	0	0	74	13	4	46	238	0	2	0	0	5	0	25	5	25.4118	0.000351524
Epilithonimonas lactis	4	48	0	1	18	47	2	6	248	3	24	0	0	0	0	8	0	24.0588	0.000332809
Pseudomonas vranovensis	1	280	0	0	3	53	6	4	2	2	2	0	0	0	1	7	43	23.7647	0.00032874
Saccharibacillus sacchari	5	1	0	0	0	0	0	1	1	0	394	0	0	0	0	0	0	23.6471	0.000327113
Actinobacillus porcinus	22	0	18	21	67	32	0	3	0	0	0	21	20	31	0	0	270	29.7059	0.000410926
Streptococcus porcorum	1	0	0	28	13	21	0	12	5	1	1	30	23	9	0	0	250	23.1765	0.000320603
Rhizobium pusense	8	34	0	1	2	259	3	2	45	25	8	1	0	1	0	5	0	23.1765	0.000320603
Skermanella aerolata	34	5	3	0	36	7	5	14	7	9	262	0	0	1	0	6	2	23	0.000318162
Flavobacterium oncorhynchi	3	60	0	0	31	40	4	14	222	1	0	0	0	3	0	9	2	22.8824	0.000316535
Escherichia albertii	6	1	16	54	27	29	9	17	0	41	1	36	37	23	36	54	0	22.7647	0.000314907
Pseudomonas syringae pv. tomato str. DC3000	16	74	0	0	17	4	136	6	9	21	82	0	0	0	0	9	7	22.4118	0.000310025
Massilia varians	43	2	0	0	4	2	0	0	0	1	324	0	0	0	0	1	2	22.2941	0.000308398
Rouxiella chamberiensis	283	21	0	11	8	1	3	2	11	1	0	0	0	0	0	1	34	22.1176	0.000305956
Cronobacter dublinensis subsp. lactaridi	4	6	2	7	87	97	17	13	14	95	4	0	2	13	3	6	0	21.7647	0.000301074
Acinetobacter bouvetii	61	109	0	23	108	0	7	22	13	13	0	0	0	0	0	3	1	21.1765	0.000292937
Acidovorax radicis	5	125	0	11	8	7	1	9	77	0	12	2	0	0	0	102	2	21.2353	0.000293751
Acinetobacter qingfengensis	54	130	0	0	4	0	32	0	126	3	1	0	0	0	0	2	0	20.7059	0.000286427
Pseudomonas rhodesiae	1	41	0	1	2	7	4	1	11	2	278	0	0	0	0	1	7	20.9412	0.000289682
Sphingomonas jinjuensis	42	8	1	2	79	56	5	30	9	3	101	2	0	4	0	12	2	20.9412	0.000289682
Arthrobacter enclensis	4	21	0	1	159	39	11	48	7	44	11	0	0	0	0	8	1	20.8235	0.000288055
Haemophilus parainfluenzae	26	1	27	53	36	67	0	12	1	0	0	19	21	31	0	0	211	29.7059	0.000410926
Clostridium perfringens	6	1	1	0	0	276	0	0	0	0	0	0	0	0	0	0	67	20.6471	0.000285614
Stenotrophomonas chelatiphaga	8	46	1	3	13	23	1	10	126	31	7	0	0	1	0	80	0	20.5882	0.0002848
Acinetobacter baumannii	4	232	1	9	40	5	3	22	11	2	0	0	0	0	3	9	2	20.1765	0.000279104
Massilia yuzhufengensis	95	1	0	7	5	0	1	0	1	0	237	1	1	0	0	0	0	20.5294	0.000283986
Paenibacillus nicotianae	0	2	0	0	0	0	0	0	0	0	334	0	0	0	0	0	0	19.7647	0.000273408
Lactococcus lactis subsp. cremoris	0	0	0	0	233	0	2	98	0	0	0	0	1	0	0	0	0	19.6471	0.00027178
Duganella sacchari	152	30	0	0	27	22	14	8	6	6	35	0	0	0	0	14	16	19.4118	0.000268526
Raoultella ornithinolytica	57	189	0	6	37	9	177	10	3	9	128	14	0	0	0	4	0	37.8235	0.000523218
Sphingopyxis witflariensis	10	4	0	2	30	104	1	18	43	18	78	0	0	0	0	13	0	18.8824	0.000261202
Novosphingobium barchaimii	3	7	0	0	12	136	3	5	86	14	25	0	0	1	0	28	1	18.8824	0.000261202
Gibbsiella papilionis	223	6	0	0	11	0	11	9	24	33	4	0	0	0	0	0	0	18.8824	0.000261202
Pseudomonas migulae	16	49	0	2	16	2	100	13	27	19	8	0	0	0	2	21	45	18.8235	0.000260388
Kluyvera ascorbata	10	32	0	0	34	1	33	6	180	12	19	0	0	0	0	0	2	19.3529	0.000267712
Pseudomonas brassicacearum	11	54	0	0	26	2	31	4	52	15	50	0	0	0	2	36	34	18.6471	0.000257947
Pedobacter suwonensis	7	14	0	1	54	65	6	10	101	4	29	0	0	1	0	16	1	18.1765	0.000251438
Pseudomonas viridiflava	16	154	0	1	5	19	6	2	7	8	39	0	0	0	0	9	40	18	0.000248996
Pantoea ananatis	122	100	0	2	34	0	1	6	2	5	42	0	0	3	0	0	1	18.7059	0.000258761
Streptococcus phocae	18	1	3	13	20	61	0	2	2	0	1	118	7	6	2	0	53	18.0588	0.00024981
Pseudomonas lundensis	3	9	0	2	11	2	214	6	9	9	5	0	0	0	5	18	13	18	0.000248996
Erwinia toletana	50	15	0	1	5	9	17	3	1	9	191	1	0	0	0	1	0	17.8235	0.000246555
Janibacter hoylei	10	1	0	0	208	8	0	63	3	2	3	0	0	1	0	0	0	17.5882	0.0002433
Acinetobacter guillouiae	2	222	0	0	18	2	0	8	9	1	0	0	0	0	3	15	0	16.4706	0.00022784
Dyadobacter hamtensis	43	10	1	0	6	109	9	1	31	4	69	0	0	0	0	10	3	17.4118	0.000240859
Klebsiella oxytoca	12	5	0	11	63	26	72	14	29	43	10	0	0	0	1	7	0	17.2353	0.000238418
Acinetobacter guangdongensis	8	1	0	0	104	0	48	61	50	16	5	0	0	0	0	0	0	17.2353	0.000238418
Citrobacter murliniae	0	100	1	0	2	0	156	0	13	5	10	0	0	0	0	0	1	16.9412	0.00023435
Flavobacterium qiangtangense	1	151	0	1	4	22	0	2	64	2	0	0	0	0	0	37	3	16.8824	0.000233536
Flavobacterium saccharophilum	4	9	0	0	43	5	4	22	181	16	0	0	0	3	1	15	1	17.8824	0.000247369
Comamonas terrae	0	212	0	2	0	3	2	0	4	0	0	0	0	0	0	58	3	16.7059	0.000231095
Comamonas kerstersii	0	197	0	5	0	2	1	0	4	0	0	1	0	0	0	67	6	16.6471	0.000230281
Dyadobacter psychrophilus	4	6	2	0	2	47	2	3	36	4	126	0	0	0	0	51	0	16.6471	0.000230281
Acinetobacter schindleri	11	181	0	10	14	0	3	6	20	8	1	0	0	0	1	22	1	16.3529	0.000226212
Massilia aerilata	117	0	0	0	6	1	0	1	0	0	148	0	0	1	0	1	0	16.1765	0.000223771
Flavobacterium cutihirudinis	3	68	0	0	6	27	1	4	155	0	0	0	0	4	0	2	4	16.1176	0.000222958
Flavobacterium fryxellicola	1	75	1	0	15	13	0	4	148	0	0	0	0	0	0	16	1	16.1176	0.000222958
Actinobacillus equuli subsp. haemolyticus	90	0	0	0	159	4	0	17	0	0	0	0	0	0	0	0	2	16	0.00022133
Erwinia aphidicola	15	28	0	4	14	1	35	6	2	0	172	0	0	0	0	0	24	17.7059	0.000244928
Pseudomonas kuykendallii	5	29	0	3	13	0	164	4	10	5	3	0	0	0	0	7	14	15.1176	0.000209125
Flavobacterium gyeonganense	0	43	0	0	8	36	0	4	145	0	0	0	0	3	0	14	2	15	0.000207497
Klebsiella variicola	1	57	0	1	9	4	112	0	37	3	25	0	0	0	0	0	1	14.7059	0.000203429
Alkanindiges illinoisensis	24	0	0	2	45	9	24	22	1	3	113	0	0	2	0	3	1	14.6471	0.000202615
Pseudomonas mosselii	5	18	0	0	11	1	27	13	6	16	7	0	0	0	4	20	116	14.3529	0.000198546
Kluyvera cryocrescens	4	70	0	0	48	8	31	25	7	44	136	0	0	0	0	2	3	22.2353	0.000307584
Duganella radicis	79	2	0	0	16	3	1	5	0	3	121	0	0	0	0	2	4	13.8824	0.000192037
Pedobacter soli	3	0	0	0	78	49	5	31	58	3	1	0	0	0	0	6	0	13.7647	0.000190409
Cronobacter helveticus	16	9	0	0	3	1	26	5	0	2	171	0	0	0	0	0	0	13.7059	0.000189595
Pseudoxanthomonas spadix	1	0	0	0	3	224	0	1	3	0	1	0	0	0	0	0	0	13.7059	0.000189595
Saccharibacillus kuerlensis	5	3	0	0	0	0	0	0	0	0	221	0	0	0	0	0	0	13.4706	0.000186341
Chryseobacterium soli	0	81	0	0	1	1	1	0	74	0	68	0	0	0	0	3	0	13.4706	0.000186341
Flavobacterium glaciei	5	41	0	0	35	30	2	5	63	0	17	0	0	0	0	28	3	13.4706	0.000186341
Pedobacter duraquae	2	1	0	0	21	5	2	10	74	5	66	0	0	0	0	38	0	13.1765	0.000182272
Pseudomonas fragi	1	20	0	5	19	1	178	14	28	0	0	0	0	1	2	14	23	18	0.000248996
Polaromonas vacuolata	5	0	0	0	6	3	14	0	9	0	179	0	0	0	0	2	4	13.0588	0.000180645
Erwinia mallotivora	60	70	0	0	5	0	19	2	4	1	57	0	0	0	0	0	2	12.9412	0.000179017
Chryseobacterium piscicola	1	59	2	0	2	8	0	5	79	0	12	0	0	0	0	35	11	12.5882	0.000174135
Pedobacter koreensis	2	22	0	0	12	126	0	3	17	1	2	7	0	2	0	15	1	12.3529	0.00017088
Pseudomonas plecoglossicida	0	152	0	0	0	0	3	1	1	10	4	0	0	0	0	10	24	12.0588	0.000166811
Rheinheimera soli	0	2	0	2	7	0	0	2	17	0	0	0	0	0	0	3	171	12	0.000165998
Altererythrobacter indicus	9	3	0	0	13	146	0	6	9	5	8	1	0	0	0	3	1	12	0.000165998
Pseudomonas frederiksbergensis	2	41	0	0	25	2	43	6	16	39	13	0	0	0	1	10	6	12	0.000165998
Massilia lurida	19	1	0	0	2	4	1	0	2	2	167	0	0	0	0	1	2	11.8235	0.000163557
Pseudomonas caricapapayae	4	31	0	1	4	1	37	1	3	37	68	0	0	0	0	2	12	11.8235	0.000163557
Pseudomonas congelans	3	16	0	2	35	1	83	24	14	1	7	0	0	0	0	5	8	11.7059	0.000161929
Novosphingobium arabidopsis	2	14	0	1	0	165	0	0	3	12	0	0	0	1	0	1	0	11.7059	0.000161929
Clostridium disporicum	0	0	14	0	1	2	0	2	0	0	0	0	94	9	73	0	3	11.6471	0.000161115
Enterococcus sulfureus	1	25	0	0	53	0	123	24	3	6	2	0	0	0	0	2	0	14.0588	0.000194478
Enterococcus malodoratus	1	1	1	0	1	0	0	15	0	104	24	0	13	1	19	17	0	11.5882	0.000160302
Obesumbacterium proteus	1	58	0	1	132	3	10	55	26	23	0	0	0	0	0	0	2	18.2941	0.000253065
Acidovorax soli	3	16	0	1	13	32	0	11	60	20	23	0	0	0	0	15	0	11.4118	0.000157861
Pantoea septica	12	14	0	0	2	1	67	0	8	0	89	0	0	0	0	0	0	11.3529	0.000157047
Pseudomonas reinekei	8	9	0	0	7	9	18	6	67	6	9	0	0	0	1	22	30	11.2941	0.000156233
Pseudomonas chlororaphis subsp. aureofaciens	7	22	0	0	9	2	29	3	28	13	25	1	0	0	2	17	34	11.2941	0.000156233
Enterococcus casseliflavus	2	0	0	0	3	1	0	10	0	98	64	0	1	3	1	4	0	11	0.000152165
Serratia plymuthica	129	37	0	14	104	0	12	19	4	0	1	0	0	0	0	3	39	21.2941	0.000294564
Novosphingobium lindaniclasticum	15	1	0	0	19	51	0	5	28	10	47	0	0	0	0	6	1	10.7647	0.00014891
Asanoa hainanensis	147	1	0	0	6	8	1	5	3	3	0	0	0	2	0	4	0	10.5882	0.000146469
Pedobacter panaciterrae	3	2	0	1	31	36	1	7	33	3	28	0	0	0	0	31	1	10.4118	0.000144027
Pseudomonas libanensis	3	11	0	3	5	3	6	0	21	5	87	0	0	0	1	11	21	10.4118	0.000144027
Pseudomonas coleopterorum	8	26	0	0	5	19	5	1	6	20	47	0	0	0	0	3	37	10.4118	0.000144027
Dyadobacter ginsengisoli	6	5	0	0	3	27	9	3	26	6	81	0	0	0	0	8	0	10.2353	0.000141586
Limnohabitans planktonicus	1	46	3	8	2	3	1	2	57	5	0	2	0	0	0	43	0	10.1765	0.000140773
Cellulomonas iranensis	37	5	0	0	38	9	3	7	2	3	65	0	0	1	0	3	0	10.1765	0.000140773
Citrobacter youngae	38	33	0	0	5	0	13	2	2	0	65	0	0	0	0	0	6	9.64706	0.000133449
Kingella kingae	14	7	0	16	28	23	0	6	6	0	0	1	2	4	0	0	70	10.4118	0.000144027
Friedmanniella antarctica	10	0	1	0	120	0	0	27	0	2	3	0	0	0	0	2	0	9.70588	0.000134263
Paenibacillus anaericanus	2	3	0	0	0	2	0	0	0	1	1	0	0	0	0	156	0	9.70588	0.000134263
Enterococcus saccharolyticus	2	2	0	0	4	0	0	4	0	76	45	0	6	4	8	14	0	9.70588	0.000134263
Flavobacterium banpakuense	0	12	0	0	15	60	1	5	34	0	0	1	0	3	0	30	3	9.64706	0.000133449
Chryseobacterium ginsengisoli	0	32	0	0	4	0	0	4	72	9	15	0	0	0	0	27	0	9.58824	0.000132635
Pectobacterium carotovorum	1	1	9	14	5	11	1	4	0	25	3	12	10	18	8	41	0	9.58824	0.000132635
Paenibacillus taohuashanense	0	0	0	0	0	0	0	0	0	0	16	0	0	0	0	145	0	9.47059	0.000131008
Cronobacter dublinensis subsp. lausannensis	14	4	1	2	40	13	44	5	1	26	0	2	1	3	0	5	0	9.47059	0.000131008
Citrobacter koseri	8	3	3	6	21	26	9	3	2	42	1	1	2	3	3	47	0	10.5882	0.000146469
Novosphingobium pentaromativorans	5	1	0	1	1	133	1	0	3	2	2	0	0	1	4	3	0	9.23529	0.000127753
Acinetobacter gerneri	13	84	0	0	18	0	8	2	15	8	0	0	0	0	0	0	3	8.88235	0.000122871
Aggregatibacter aphrophilus	8	3	2	5	0	31	0	0	5	0	0	1	8	3	0	0	89	9.11765	0.000126126
Tatumella saanichensis	10	7	0	0	30	0	54	5	38	2	7	0	0	0	0	0	0	9	0.000124498
Flavobacterium nitratireducens	1	29	1	1	8	14	2	3	64	0	5	1	0	3	0	18	3	9	0.000124498
Modestobacter versicolor	5	0	3	0	109	0	1	31	1	2	0	0	0	0	0	0	1	9	0.000124498
Massilia niabensis	55	6	0	0	3	0	5	5	1	1	76	0	0	0	0	1	0	9	0.000124498
Pseudomonas deceptionensis	0	4	0	4	5	0	114	4	7	1	0	0	0	0	4	7	2	8.94118	0.000123685
Streptococcus sanguinis SK1	1	0	0	10	0	11	0	1	28	0	0	3	2	0	0	0	95	8.88235	0.000122871
Pantoea intestinalis	6	13	3	10	7	10	22	2	1	7	30	6	7	6	6	8	2	8.58824	0.000118802
Pseudomonas indica	1	63	0	5	8	0	2	1	2	2	27	0	0	0	0	4	31	8.58824	0.000118802
Sphingomonas yunnanensis	98	0	0	0	9	1	1	6	2	3	23	0	0	0	0	1	0	8.47059	0.000117175
Gibbsiella greigii	113	6	0	2	4	0	1	2	16	0	0	0	0	0	0	0	0	8.47059	0.000117175
Pedobacter agri	0	24	1	0	3	101	0	1	7	1	1	0	0	0	0	3	1	8.41176	0.000116361
Pseudomonas protegens	2	114	0	1	2	0	3	0	3	4	2	0	0	0	0	9	1	8.29412	0.000114734
Pseudomonas brenneri	0	63	0	4	0	0	6	3	6	6	9	0	0	0	0	8	36	8.29412	0.000114734
Pantoea dispersa	26	73	0	9	9	11	6	2	4	3	23	0	0	1	0	1	2	10	0.000138331
Buttiauxella gaviniae	5	44	0	1	11	0	5	4	47	10	4	0	0	0	1	2	3	8.05882	0.000111479
Erwinia oleae	6	1	0	0	2	0	11	0	3	4	109	0	0	0	0	1	0	8.05882	0.000111479
Hafnia psychrotolerans	2	32	0	0	26	2	37	9	9	16	0	0	0	0	0	2	2	8.05882	0.000111479
Brevundimonas staleyi	2	7	1	0	32	16	3	9	40	10	11	0	0	0	0	5	1	8.05882	0.000111479
Massilia consociata	27	5	0	10	1	22	0	0	1	0	63	0	0	0	0	2	4	7.94118	0.000109851
Brevundimonas bacteroides	9	9	0	0	13	45	5	10	15	3	6	0	0	0	1	17	1	7.88235	0.000109038
Staphylococcus nepalensis	0	0	0	0	0	0	0	0	133	0	0	0	0	0	0	0	0	7.82353	0.000108224
Variovorax ginsengisoli	7	12	2	3	6	34	1	3	9	10	31	0	0	0	0	13	1	7.76471	0.00010741
Neisseria weaveri	3	2	1	7	7	16	0	0	1	0	0	7	3	10	0	0	74	7.70588	0.000106597				Caused by dog bites
Arthrobacter psychrochitiniphilus	1	2	0	0	32	5	4	15	14	15	41	0	1	0	0	0	0	7.64706	0.000105783
Paenibacillus borealis	1	1	0	0	0	0	0	0	0	2	8	0	0	0	0	118	0	7.64706	0.000105783
Dyadobacter arcticus	2	2	0	0	1	22	6	1	22	3	60	0	0	0	0	9	0	7.52941	0.000104155
Alkanindiges hongkongensis	34	2	0	0	17	2	17	6	2	2	76	0	0	0	0	2	0	9.41176	0.000130194
Cronobacter universalis	11	21	0	0	9	0	18	4	4	7	50	0	0	0	0	3	0	7.47059	0.000103342
Hymenobacter norwichensis	2	0	0	0	20	0	1	9	1	0	94	0	0	0	0	0	0	7.47059	0.000103342
Sanguibacter keddieii	11	10	0	0	4	2	1	3	4	3	86	0	0	0	0	2	0	7.41176	0.000102528
Streptococcus peroris	6	0	2	11	15	26	0	1	3	0	0	53	4	2	0	0	2	7.35294	0.000101714
Falsirhodobacter halotolerans	0	111	0	3	0	2	0	0	5	1	0	0	0	0	0	2	0	7.29412	0.000100901
Pseudomonas kilonensis	0	8	0	0	14	0	60	4	20	3	1	0	0	1	0	7	5	7.23529	0.000100087
Caenimonas terrae	7	12	2	2	9	22	3	0	4	15	32	0	0	0	0	13	1	7.17647	9.92731e-05
Roseomonas vinacea	30	0	0	1	18	4	2	7	2	3	54	0	0	0	0	0	0	7.11765	9.84594e-05
Shinella kummerowiae	11	12	1	0	0	43	0	0	15	2	34	0	0	0	0	2	0	7.05882	9.76457e-05
Acinetobacter tjernbergiae	1	107	0	0	1	0	1	1	4	1	0	0	0	0	0	2	0	6.94118	9.60183e-05
Sphingobacterium composti	0	0	0	0	0	0	0	0	0	0	0	0	0	0	0	120	0	7.05882	9.76457e-05
Serratia entomophila	112	0	0	0	2	0	0	1	3	0	0	0	0	0	0	0	0	6.94118	9.60183e-05
Sphingomonas astaxanthinifaciens	20	2	3	1	27	11	2	11	2	5	14	5	0	3	0	7	2	6.76471	9.35771e-05
Flavobacterium rivuli	4	2	0	0	7	2	0	4	52	5	2	0	0	1	0	37	1	6.88235	9.52045e-05
Enterobacter ludwigii	12	33	0	0	1	2	12	1	1	2	53	0	0	0	0	0	0	6.88235	9.52045e-05
Hymenobacter gelipurpurascens	3	0	1	1	40	0	6	21	0	0	45	0	0	0	0	0	0	6.88235	9.52045e-05
Massilia eurypsychrophila	19	1	0	0	4	4	4	3	0	0	76	0	0	0	0	3	0	6.70588	9.27634e-05
Hymenobacter ginsengisoli	31	1	0	1	18	0	2	9	1	2	49	0	0	0	0	1	0	6.76471	9.35771e-05
Acinetobacter gyllenbergii	6	69	0	7	8	2	3	2	9	1	0	0	0	0	2	0	4	6.64706	9.19497e-05
Noviherbaspirillum suwonense	31	0	1	0	35	2	4	11	1	3	26	0	0	0	0	0	0	6.70588	9.27634e-05
Pseudomonas brassicacearum subsp. neoaurantiaca	0	11	0	0	3	0	56	0	7	8	0	0	0	0	0	9	20	6.70588	9.27634e-05
Erwinia tasmaniensis	11	26	0	0	2	7	55	0	3	1	35	0	0	0	0	0	2	8.35294	0.000115547
Pseudomonas saponiphila	9	14	0	2	5	4	29	2	10	1	2	0	0	0	0	0	33	6.52941	9.03223e-05
Rosenbergiella australoborealis	0	0	0	0	62	0	0	29	0	1	0	0	0	0	1	0	17	6.47059	8.95085e-05
Enterobacter aerogenes	1	41	0	2	2	1	25	0	8	0	27	1	0	0	0	0	2	6.47059	8.95085e-05
Rhizobacter gummiphilus	5	7	0	3	2	73	0	0	3	7	0	0	0	0	0	9	0	6.41176	8.86948e-05
Pedobacter westerhofensis	1	5	0	0	2	94	0	2	1	0	1	0	1	0	1	1	0	6.41176	8.86948e-05
Dyadobacter koreensis	1	8	0	0	0	71	1	0	16	2	2	0	0	0	0	7	0	6.35294	8.78811e-05
Lonsdalea quercina subsp. britannica	53	7	0	0	31	2	2	7	0	2	0	0	0	0	0	3	0	6.29412	8.70674e-05
Pseudomonas abietaniphila	1	29	0	1	3	2	5	5	3	21	13	1	0	0	0	5	18	6.29412	8.70674e-05
Ottowia thiooxydans	7	3	0	0	11	22	4	0	0	4	11	0	0	3	0	41	1	6.29412	8.70674e-05
Pedobacter xixiisoli	2	7	0	1	4	76	1	2	3	0	0	0	0	0	0	9	2	6.29412	8.70674e-05
Clostridium diolis	105	0	0	0	0	0	0	0	0	0	0	0	0	0	0	0	0	6.17647	8.544e-05
Sphingomonas cynarae	10	0	0	0	3	4	0	1	2	0	84	0	0	0	0	1	0	6.17647	8.544e-05
Rugamonas rubra	18	2	0	0	4	4	1	0	0	6	62	0	0	0	0	7	0	6.11765	8.46263e-05
Ramlibacter ginsenosidimutans	6	19	2	1	9	27	4	1	9	7	7	0	0	3	0	7	2	6.11765	8.46263e-05
Lonsdalea quercina subsp. iberica	49	11	0	0	39	0	1	2	1	0	0	0	0	0	0	1	0	6.11765	8.46263e-05
Methylobacterium radiotolerans	31	1	0	0	38	1	1	13	0	0	12	2	0	0	0	3	0	6	8.29988e-05
Flavobacterium seoulense	0	41	0	4	1	2	5	1	47	0	0	0	0	0	0	0	0	5.94118	8.21851e-05
Chitinophaga sancti	0	0	0	0	0	101	0	0	0	0	0	0	0	0	0	0	0	5.94118	8.21851e-05
Massilia namucuonensis	32	8	1	1	7	2	4	3	0	0	22	0	0	0	0	14	5	5.82353	8.05577e-05
Sphingobacterium nematocida	0	10	0	0	0	0	0	0	40	1	1	0	0	0	0	47	0	5.82353	8.05577e-05
Haemophilus pittmaniae	0	1	3	2	1	16	0	0	0	0	0	2	5	2	0	0	66	5.76471	7.9744e-05
Arcticibacter pallidicorallinus	1	3	0	0	2	22	3	2	2	0	1	0	0	0	0	62	0	5.76471	7.9744e-05
Sphingobacterium alimentarium	0	0	0	0	0	0	0	0	0	0	0	0	0	0	0	96	0	5.64706	7.81165e-05
Pantoea deleyi	27	0	0	0	5	0	5	1	0	2	55	1	0	0	0	0	0	5.64706	7.81165e-05
Chryseobacterium xinjiangense	0	28	0	1	0	5	0	0	53	0	5	0	0	1	0	3	0	5.64706	7.81165e-05
Xenophilus arseniciresistens	2	7	1	1	2	27	0	0	2	2	0	0	0	0	0	50	0	5.52941	7.64891e-05
Pseudomonas putida	2	42	0	0	0	1	13	1	2	4	0	0	0	0	1	26	2	5.52941	7.64891e-05
Brevundimonas terrae	0	0	0	0	0	0	0	0	0	0	0	0	0	0	0	94	0	5.52941	7.64891e-05
Providencia alcalifaciens	0	5	0	1	41	0	12	25	0	1	0	0	0	0	0	0	0	5	6.91657e-05
Pedobacter namyangjuensis	0	12	1	0	13	21	1	8	6	0	1	0	0	0	0	29	0	5.41176	7.48617e-05
Cellulomonas hominis	18	0	0	0	0	1	0	1	0	1	70	0	0	0	0	1	0	5.41176	7.48617e-05
Sphingomonas aurantiaca	4	5	0	0	29	5	1	8	4	3	14	5	2	0	0	12	0	5.41176	7.48617e-05
Moellerella wisconsensis	0	11	0	0	47	0	0	33	0	0	0	0	0	0	0	0	0	5.35294	7.4048e-05
Flavobacterium hauense	2	15	0	2	7	13	1	4	29	0	6	0	0	0	0	10	2	5.35294	7.4048e-05
Pseudorhodoferax soli	2	7	2	0	1	35	0	4	9	16	3	0	0	0	0	10	1	5.29412	7.32343e-05
Acinetobacter antiviralis	12	5	0	3	1	0	7	0	1	8	28	0	0	0	0	24	0	5.23529	7.24205e-05
Tatumella citrea	1	2	0	0	6	1	5	0	30	0	44	0	0	0	0	0	0	5.23529	7.24205e-05
Pedobacter jejuensis	0	13	0	0	5	23	1	2	24	1	1	0	0	0	0	19	0	5.23529	7.24205e-05
Massilia suwonensis	9	0	2	1	11	2	0	5	1	2	53	0	0	0	0	3	0	5.23529	7.24205e-05
Hafnia paralvei	0	59	0	0	2	1	22	1	0	2	2	0	0	0	0	0	0	5.23529	7.24205e-05
Variovorax dokdonensis	2	3	1	0	11	29	5	6	0	4	16	0	0	1	0	11	0	5.23529	7.24205e-05
Sphingobium sufflavum	1	0	0	0	0	53	0	3	3	24	0	0	0	2	2	0	1	5.23529	7.24205e-05
Blastococcus aggregatus	4	2	0	0	54	3	0	18	0	4	1	0	0	0	0	2	0	5.17647	7.16068e-05
Sphingomonas wittichii	10	3	0	2	29	27	0	6	0	2	3	1	0	2	0	3	0	5.17647	7.16068e-05
Cellvibrio fibrivorans	0	1	0	0	0	6	0	0	2	0	0	0	0	0	0	7	72	5.17647	7.16068e-05
Dyadobacter alkalitolerans	4	0	0	0	3	27	2	1	11	2	32	0	0	0	0	6	0	5.17647	7.16068e-05
Phaseolibacter flectens	4	7	0	0	0	0	1	0	0	1	75	0	0	0	0	0	0	5.17647	7.16068e-05
Roseateles aquatilis	1	0	1	4	2	15	0	1	1	11	2	1	0	1	0	47	0	5.11765	7.07931e-05
Citrobacter gillenii	67	3	0	0	1	1	5	0	5	0	2	0	0	0	0	0	1	5	6.91657e-05
Rhodanobacter umsongensis	0	0	0	0	0	83	0	0	0	0	0	0	0	1	0	0	0	4.94118	6.8352e-05
Pedobacter ginsenosidimutans	2	1	0	0	28	15	2	11	18	2	4	0	0	0	0	1	0	4.94118	6.8352e-05
Pluralibacter pyrinus	22	10	0	1	5	2	1	3	3	2	29	0	1	1	0	1	2	4.88235	6.75383e-05
Erwinia papayae	21	8	0	1	5	9	7	0	1	0	26	2	0	0	0	0	1	4.76471	6.59108e-05
Tardiphaga robiniae	3	3	0	2	24	21	6	12	1	4	3	0	0	0	0	1	2	4.82353	6.67245e-05
Sphingomonas oligophenolica	18	1	0	0	21	9	2	5	0	1	23	1	0	0	0	1	0	4.82353	6.67245e-05
Pantoea theicola	3	0	3	3	9	16	3	0	0	15	9	5	3	5	0	7	0	4.76471	6.59108e-05
Pseudomonas costantinii	0	59	0	0	0	0	1	0	7	3	2	0	0	0	0	2	6	4.70588	6.50971e-05
Sphingobium endophyticum	1	2	0	0	46	8	1	15	2	2	3	0	0	0	0	0	0	4.70588	6.50971e-05
Actinobacillus indolicus	4	0	4	24	8	12	0	0	0	0	0	3	5	7	0	0	12	4.64706	6.42834e-05
Pseudomonas tolaasii	2	13	0	1	5	3	8	0	1	6	27	0	0	0	0	9	4	4.64706	6.42834e-05
Flavobacterium frigidimaris	0	5	0	0	0	1	0	1	8	0	0	0	0	2	0	45	16	4.58824	6.34697e-05
Arcticibacter svalbardensis	0	8	0	0	0	20	1	2	4	1	1	0	0	0	0	40	0	4.52941	6.2656e-05
Rhizobium ecuadorense	3	3	0	0	4	40	0	1	4	9	2	2	0	0	1	2	6	4.52941	6.2656e-05
Noviherbaspirillum canariense	20	1	0	0	14	11	6	5	1	5	13	0	0	0	0	1	0	4.52941	6.2656e-05
Serratia marcescens subsp. sakuensis	2	0	3	3	6	15	3	3	2	14	0	1	0	8	1	15	0	4.47059	6.18423e-05
Gemella parahaemolysans	3	2	0	6	8	42	1	6	0	0	0	0	2	0	1	0	4	4.41176	6.10286e-05
Flavobacterium xueshanense	1	2	0	0	6	5	0	3	34	2	1	0	0	5	0	12	4	4.41176	6.10286e-05
Pantoea stewartii subsp. indologenes	21	14	1	3	6	2	6	0	0	1	17	0	0	0	1	1	0	4.29412	5.94011e-05
Hymenobacter tibetensis	1	0	0	0	6	0	9	3	0	0	54	0	0	0	0	0	0	4.29412	5.94011e-05
Tatumella ptyseos	0	37	0	0	1	0	0	0	1	1	32	0	0	0	0	0	0	4.23529	5.85874e-05
Polaromonas naphthalenivorans	0	0	0	0	7	1	14	2	0	10	36	0	0	0	0	0	1	4.17647	5.77737e-05
Samsonia erythrinae	18	16	0	0	2	8	4	1	3	2	16	0	0	0	0	0	1	4.17647	5.77737e-05
Rhodococcus qingshengii	0	4	0	0	19	31	3	7	1	5	0	0	0	0	0	0	0	4.11765	5.696e-05
Variovorax defluvii	1	7	0	0	6	14	2	7	4	3	24	0	0	1	0	1	0	4.11765	5.696e-05
Haemophilus parahaemolyticus	6	0	1	14	7	7	0	1	0	0	0	6	3	7	0	0	18	4.11765	5.696e-05
Pseudomonas endophytica	0	2	0	1	6	0	55	3	1	0	0	0	0	0	0	0	0	4	5.53326e-05
Buttiauxella brennerae	5	20	0	1	12	0	6	3	11	0	7	0	0	0	1	1	2	4.05882	5.61463e-05
Pseudomonas cuatrocienegasensis	0	60	0	0	0	0	2	0	0	0	4	0	0	0	0	0	2	4	5.53326e-05
Pseudomonas extremorientalis	0	41	0	0	2	0	2	0	0	0	1	0	0	0	0	10	11	3.94118	5.45188e-05
Pseudomonas mandelii	2	16	0	0	1	0	31	1	5	3	3	0	0	0	0	2	2	3.88235	5.37051e-05
Flavobacterium chilense	1	3	0	0	4	11	0	2	34	0	0	0	0	2	0	9	0	3.88235	5.37051e-05
Flavobacterium terrigena	2	3	0	0	7	0	0	0	32	5	1	0	0	2	0	13	1	3.88235	5.37051e-05
Rhizobium soli	3	0	0	0	2	12	1	1	27	0	14	0	0	1	2	3	0	3.88235	5.37051e-05
Delftia litopenaei	0	50	0	1	0	2	0	0	0	0	0	0	0	1	0	11	0	3.82353	5.28914e-05
Pseudomonas azotoformans	0	15	0	1	1	0	0	1	5	1	1	0	0	0	0	5	34	3.76471	5.20777e-05
Flavobacterium daejeonense	2	6	0	0	0	2	0	5	39	0	1	0	0	0	0	5	4	3.76471	5.20777e-05
Pedobacter aquatilis	0	30	1	0	10	15	1	1	4	0	1	0	0	0	0	0	0	3.70588	5.1264e-05
Massilia tieshanensis	16	0	0	0	1	0	1	0	0	0	44	0	0	0	0	0	0	3.64706	5.04503e-05
Escherichia hermannii	6	7	0	0	0	0	20	1	1	1	24	1	0	0	0	1	0	3.64706	5.04503e-05
Pseudomonas chlororaphis subsp. piscium	1	9	0	0	1	2	9	1	3	0	3	0	0	0	1	7	25	3.64706	5.04503e-05
Enterobacter kobei	2	3	0	0	0	2	8	0	13	1	32	0	0	0	0	0	1	3.64706	5.04503e-05
Fusobacterium nucleatum subsp. polymorphum	2	0	18	4	1	12	0	0	1	0	1	0	2	2	0	0	18	3.58824	4.96366e-05
Ramlibacter solisilvae	6	0	0	0	9	5	3	4	7	9	16	0	0	1	0	1	0	3.58824	4.96366e-05
Modestobacter marinus	2	0	0	0	40	0	1	15	0	0	3	0	0	0	0	0	0	3.58824	4.96366e-05
Arthrobacter chlorophenolicus	0	9	0	0	13	3	2	8	0	2	5	0	0	0	0	18	1	3.58824	4.96366e-05
Rhodopseudomonas pentothenatexigens	1	1	0	0	0	56	0	0	0	1	0	0	0	0	0	1	0	3.52941	4.88228e-05
Corynebacterium ilicis	0	0	0	0	24	0	1	5	3	4	7	0	0	0	0	16	0	3.52941	4.88228e-05
Hoeflea olei	15	5	0	0	12	10	0	7	0	2	4	0	0	0	0	4	0	3.47059	4.80091e-05
Flavobacterium glycines	0	8	0	0	1	6	0	1	42	0	0	0	0	0	0	1	0	3.47059	4.80091e-05
Micromonospora eburnea	47	1	0	1	3	2	0	0	3	0	0	0	0	1	0	1	0	3.47059	4.80091e-05
Neisseria elongata subsp. nitroreducens	3	0	0	5	4	6	0	0	2	0	0	1	0	4	0	0	34	3.47059	4.80091e-05
Pseudomonas taeanensis	22	14	0	0	1	0	6	2	1	2	2	0	0	1	0	2	6	3.47059	4.80091e-05
Chryseobacterium indoltheticum	0	9	0	0	3	0	1	1	32	1	4	0	0	0	1	6	1	3.47059	4.80091e-05
Acinetobacter soli	4	27	0	1	11	0	0	3	1	2	7	0	0	0	0	3	0	3.47059	4.80091e-05
Flavobacterium succinicans	3	9	1	1	6	5	2	0	23	0	1	3	0	1	1	0	3	3.47059	4.80091e-05
Streptococcus porcinus	2	0	0	3	7	9	0	0	0	0	0	25	1	1	0	0	10	3.41176	4.71954e-05
Chryseobacterium jeonii	0	1	0	0	15	2	0	6	5	0	28	0	0	0	0	0	0	3.35294	4.63817e-05
Rosenbergiella epipactidis	1	1	0	1	2	2	1	2	0	6	25	0	2	1	7	4	2	3.35294	4.63817e-05
Sphingobium qiguonii	2	3	0	0	4	37	0	4	0	0	2	0	0	0	0	4	0	3.29412	4.5568e-05
Caulobacter profundus	0	3	3	0	6	32	0	1	0	7	0	0	0	2	0	1	1	3.29412	4.5568e-05
Polaromonas aquatica	0	0	0	0	0	2	5	0	0	0	43	0	0	0	0	4	2	3.29412	4.5568e-05
Novosphingobium ginsenosidimutans	8	1	0	0	11	28	0	2	0	2	0	0	0	1	0	0	3	3.29412	4.5568e-05
Flavobacterium noncentrifugens	2	1	2	0	0	44	0	0	0	1	0	0	0	0	0	5	0	3.23529	4.47543e-05
Kineococcus aurantiacus	5	0	0	1	6	6	1	1	0	3	32	0	0	0	0	0	0	3.23529	4.47543e-05
Sphingomonas glacialis	1	1	0	0	12	5	4	4	3	0	23	0	0	0	0	2	0	3.23529	4.47543e-05
Carnobacterium viridans	0	3	1	0	13	0	34	4	0	0	0	0	0	0	0	0	0	3.23529	4.47543e-05
Belnapia soli	20	1	0	0	9	0	1	2	0	1	19	0	0	0	0	2	0	3.23529	4.47543e-05
Massilia arvi	6	0	0	3	0	0	0	0	0	0	46	0	0	0	0	0	0	3.23529	4.47543e-05
Kineosporia mesophila	0	0	0	1	0	48	0	1	0	4	0	0	0	0	0	0	0	3.17647	4.39406e-05
Hymenobacter soli	5	0	0	0	17	6	4	7	0	1	14	0	0	0	0	0	0	3.17647	4.39406e-05
Dyadobacter sediminis	4	0	0	0	10	4	5	5	8	2	10	0	0	0	0	6	0	3.17647	4.39406e-05
Flavobacterium subsaxonicum	2	17	0	0	2	0	1	0	15	0	9	0	0	1	0	5	2	3.17647	4.39406e-05
Thermomonas carbonis	6	4	2	0	6	34	0	2	0	0	0	0	0	0	0	0	0	3.17647	4.39406e-05
Actinoplanes ianthinogenes	40	1	0	1	3	2	2	2	2	0	0	0	0	0	0	0	0	3.11765	4.31268e-05
Neisseria elongata	0	0	4	14	8	12	0	0	0	0	0	0	7	8	0	0	0	3.11765	4.31268e-05
Pseudomonas palleroniana	0	10	0	3	1	0	0	0	1	1	36	0	0	0	0	1	0	3.11765	4.31268e-05
Pseudomonas asturiensis	7	4	0	0	0	0	33	0	0	1	3	0	0	0	0	3	2	3.11765	4.31268e-05
Dyadobacter crusticola	0	16	0	0	2	18	0	2	2	2	5	0	0	0	0	6	0	3.11765	4.31268e-05
Yersinia aldovae	22	7	0	0	15	0	2	6	0	0	1	0	0	0	0	0	0	3.11765	4.31268e-05
Aquabacterium commune	0	2	1	0	0	23	0	2	0	4	0	0	0	18	0	1	1	3.05882	4.23131e-05
Stenotrophomonas terrae	1	4	0	1	0	12	0	2	10	0	0	0	0	0	0	22	0	3.05882	4.23131e-05
Spirosoma fluviale	4	0	0	0	1	0	11	0	4	5	27	0	0	0	0	0	0	3.05882	4.23131e-05
Flavobacterium myungsuense	0	23	0	2	3	12	0	1	4	0	0	0	0	0	0	7	0	3.05882	4.23131e-05
Variovorax soli	1	3	0	0	2	13	3	0	3	1	13	0	0	2	0	11	0	3.05882	4.23131e-05
Pseudomonas seleniipraecipitans	0	25	0	1	0	0	3	0	9	3	2	0	1	0	0	4	3	3	4.14994e-05
Pseudoclavibacter faecalis	8	1	0	1	11	4	2	3	0	0	17	0	0	1	0	1	2	3	4.14994e-05
Leptothrix mobilis	0	1	0	5	5	4	0	0	8	2	0	0	0	0	2	24	0	3	4.14994e-05
Yersinia ruckeri	20	4	0	1	14	0	6	2	1	0	0	0	0	0	0	1	1	2.94118	4.06857e-05
Brevundimonas lenta	2	3	0	0	4	28	0	1	0	0	0	0	0	0	0	12	0	2.94118	4.06857e-05
Brevundimonas bullata	0	4	0	0	0	14	0	0	5	0	0	0	0	0	0	27	0	2.94118	4.06857e-05
Massilia kyonggiensis	15	0	0	0	0	16	0	0	0	0	19	0	0	0	0	0	0	2.94118	4.06857e-05
Pseudomonas thivervalensis	0	5	0	0	0	1	7	0	24	2	0	0	0	0	0	2	8	2.88235	3.9872e-05
Novosphingobium soli	1	2	0	0	14	3	0	4	6	1	17	0	0	0	0	0	0	2.82353	3.90583e-05
Sphingopyxis chilensis	1	7	0	0	6	24	0	0	0	1	8	1	0	0	0	0	0	2.82353	3.90583e-05
Humicoccus flavidus	4	1	0	0	16	18	0	3	0	2	0	0	0	0	0	4	0	2.82353	3.90583e-05
Erwinia amylovora	9	7	0	1	2	10	5	5	2	7	8	1	0	0	1	1	0	3.47059	4.80091e-05
Sphingomonas phyllosphaerae	2	0	1	0	5	0	0	0	3	0	37	0	0	0	0	0	0	2.82353	3.90583e-05
Pedobacter ureilyticus	2	5	0	0	4	24	1	2	4	0	1	0	0	0	0	5	0	2.82353	3.90583e-05
Pseudomonas soli	1	30	0	0	1	3	5	0	2	0	1	0	0	0	0	0	5	2.82353	3.90583e-05
Rhodobacter sphaeroides	0	39	0	0	0	0	0	0	4	0	1	0	0	0	0	3	0	2.76471	3.82446e-05
Psychrobacter alimentarius	1	37	0	0	2	0	2	0	3	0	0	0	0	0	0	2	0	2.76471	3.82446e-05
Enterococcus haemoperoxidus	1	0	0	0	2	0	0	3	0	14	7	0	10	0	5	5	0	2.76471	3.82446e-05
Paucibacter toxinivorans	0	3	0	2	0	22	1	0	6	2	5	0	0	1	0	5	0	2.76471	3.82446e-05
Sphingobacterium yanglingense	1	0	0	0	0	0	0	0	41	0	1	0	0	0	0	4	0	2.76471	3.82446e-05
Agrobacterium larrymoorei	2	1	0	0	1	31	1	0	2	1	3	0	0	0	3	2	0	2.76471	3.82446e-05
Microbacterium enclense	5	1	1	0	5	3	0	11	4	1	10	0	0	0	0	5	0	2.70588	3.74308e-05
Pedobacter cryoconitis	0	0	0	0	5	22	0	2	10	1	5	0	0	0	0	1	0	2.70588	3.74308e-05
Pseudomonas alcaliphila	1	12	0	0	1	7	1	0	4	2	15	0	0	0	0	2	1	2.70588	3.74308e-05
Hymenobacter psychrotolerans	2	0	6	1	22	4	2	3	0	0	5	0	0	0	0	0	0	2.64706	3.66171e-05
Methylobacterium bullatum	4	2	0	0	5	5	0	3	2	3	16	1	0	0	0	1	3	2.64706	3.66171e-05
Paenibacillus wynnii	0	1	0	0	0	1	0	0	0	0	1	0	0	0	0	42	0	2.64706	3.66171e-05
Delftia acidovorans	0	5	0	0	1	1	0	1	11	1	0	0	0	0	0	25	0	2.64706	3.66171e-05
Flavobacterium reichenbachii	0	19	0	0	2	4	0	0	2	0	0	0	0	0	2	9	7	2.64706	3.66171e-05
Salmonella bongori	2	3	0	1	5	9	6	3	0	10	14	1	0	0	0	5	0	3.47059	4.80091e-05
Raoultella terrigena	0	34	0	1	0	1	3	0	2	0	3	0	0	0	0	0	0	2.58824	3.58034e-05
Flavobacterium defluvii	3	8	0	0	0	12	0	2	8	0	0	0	0	2	0	6	3	2.58824	3.58034e-05
Citrobacter freundii	0	6	0	0	9	0	4	5	16	3	1	0	0	0	0	0	0	2.58824	3.58034e-05
Pelomonas aquatica	2	8	2	6	4	4	0	3	2	0	0	1	1	0	0	5	5	2.52941	3.49897e-05
Flavobacterium limicola	1	11	0	0	3	6	1	0	17	0	0	0	0	0	0	4	0	2.52941	3.49897e-05
Flavobacterium hercynium	0	10	0	0	0	7	2	1	13	0	0	0	0	0	0	10	0	2.52941	3.49897e-05
Streptococcus thermophilus	0	0	0	1	5	0	0	3	7	0	0	11	4	0	0	0	12	2.52941	3.49897e-05
Pedobacter lotistagni	2	4	0	0	12	8	0	11	0	3	2	0	0	0	0	0	0	2.47059	3.4176e-05
Paracoccus niistensis	0	1	1	1	2	0	0	1	0	1	3	0	0	0	0	31	1	2.47059	3.4176e-05
Rhizobacter dauci	0	6	0	0	0	25	0	0	1	5	0	0	0	0	0	4	1	2.47059	3.4176e-05
Pedobacter insulae	6	3	0	0	12	14	2	3	1	0	0	0	0	1	0	0	0	2.47059	3.4176e-05
Sphingomonas aerophila	15	0	0	0	10	1	2	5	0	0	8	0	0	0	0	0	0	2.41176	3.33623e-05
Haemophilus haemoglobinophilus	0	0	0	1	0	7	0	0	0	0	0	1	0	0	0	0	32	2.41176	3.33623e-05
Spirosoma endophyticum	5	0	0	0	0	12	8	0	2	0	12	0	0	2	0	0	0	2.41176	3.33623e-05
Pantoea rodasii	3	21	0	0	0	0	0	0	3	0	14	0	0	0	0	0	0	2.41176	3.33623e-05
Caulobacter henricii	1	2	0	0	0	21	1	2	0	4	0	0	0	8	0	1	1	2.41176	3.33623e-05
Sphingomonas mali	3	1	0	0	10	12	2	2	0	0	5	0	1	1	0	4	0	2.41176	3.33623e-05
Pseudomonas vancouverensis	3	12	0	2	1	1	1	4	5	1	0	1	0	0	0	5	4	2.35294	3.25486e-05
Pseudomonas parafulva	1	16	0	0	0	1	2	0	2	2	7	0	0	0	1	6	2	2.35294	3.25486e-05
Salmonella enterica subsp. houtenae	4	3	0	0	0	11	13	0	1	0	8	0	0	0	0	0	0	2.35294	3.25486e-05
Epilithonimonas xixisoli	3	2	0	0	4	8	0	2	13	0	1	0	0	0	1	4	2	2.35294	3.25486e-05
Flavobacterium aquidurense	0	0	0	0	1	13	0	0	16	1	0	0	0	0	0	9	0	2.35294	3.25486e-05
Serratia rubidaea	45	2	0	1	3	0	1	1	0	0	0	0	0	0	0	1	0	3.17647	4.39406e-05
Acidovorax facilis	1	13	0	1	1	0	3	1	4	1	0	0	0	0	0	13	0	2.23529	3.09211e-05
Cellvibrio ostraviensis	6	3	0	1	0	19	0	0	2	0	0	0	0	0	0	6	2	2.29412	3.17348e-05
Flavobacterium yonginense	0	15	0	0	2	8	1	4	0	0	0	0	0	2	0	4	2	2.23529	3.09211e-05
Dyadobacter fermentans	0	2	0	0	2	10	1	0	5	1	13	0	0	0	0	3	1	2.23529	3.09211e-05
Paraherbaspirillum soli	7	0	0	0	9	0	2	6	0	0	14	0	0	0	0	0	0	2.23529	3.09211e-05
Pedobacter steynii	1	1	0	0	3	3	2	0	8	1	16	0	0	0	0	3	0	2.23529	3.09211e-05
Novosphingobium chloroacetimidivorans	1	1	0	0	4	22	0	4	1	2	1	0	0	1	0	0	0	2.17647	3.01074e-05
Rhizobium galegae	0	6	0	0	0	26	0	0	1	0	0	0	0	0	0	3	1	2.17647	3.01074e-05
Actinobacillus lignieresii	36	0	0	1	0	0	0	0	0	0	0	0	0	0	0	0	0	2.17647	3.01074e-05
Roseomonas musae	13	0	0	0	0	0	0	0	0	3	12	0	0	0	0	8	0	2.11765	2.92937e-05
Devosia crocina	1	17	0	0	0	13	0	0	2	0	1	0	0	0	0	2	0	2.11765	2.92937e-05
Massilia timonae	16	5	0	0	0	0	0	0	0	0	14	0	0	0	0	1	0	2.11765	2.92937e-05
Pedobacter oryzae	0	1	0	0	2	1	1	2	10	0	18	0	0	0	0	1	0	2.11765	2.92937e-05
Sphingomonas insulae	7	2	1	0	8	13	1	1	0	0	2	0	0	0	0	1	0	2.11765	2.92937e-05
Leifsonia bigeumensis	2	3	0	0	7	10	0	2	4	2	4	0	0	0	0	2	0	2.11765	2.92937e-05
Rhodoferax saidenbachensis	0	0	0	0	0	5	0	1	2	0	21	0	0	1	0	2	3	2.05882	2.848e-05
Flavobacterium resistens	0	16	0	3	0	2	0	0	2	1	0	1	0	0	0	8	2	2.05882	2.848e-05
Chryseobacterium yonginense	0	0	0	0	23	0	0	11	1	0	0	0	0	0	0	0	0	2.05882	2.848e-05
Phenylobacterium haematophilum	5	2	1	0	0	20	0	0	1	3	0	0	0	0	0	3	0	2.05882	2.848e-05
Pseudomonas syringae	1	15	0	0	4	0	20	2	3	3	6	0	0	0	0	2	6	3.64706	5.04503e-05
Pseudomonas rhizosphaerae	1	4	0	0	0	1	0	0	0	0	2	0	0	1	0	0	26	2.05882	2.848e-05
Pedobacter piscium	2	4	0	0	0	18	0	0	1	2	2	0	0	0	1	4	0	2	2.76663e-05
Variovorax guangxiensis	0	1	0	0	0	30	0	0	0	1	0	0	0	0	0	2	0	2	2.76663e-05
Citrobacter sedlakii	2	1	0	1	0	5	6	0	0	1	16	0	0	0	0	1	0	1.94118	2.68526e-05
Pseudomonas mediterranea	3	2	0	0	0	0	2	0	5	0	18	0	0	0	1	1	2	2	2.76663e-05
Yersinia intermedia	3	8	0	18	2	0	0	0	1	0	0	0	0	0	0	0	2	2	2.76663e-05
Chryseobacterium ginsenosidimutans	1	2	0	0	1	1	4	1	11	0	12	0	0	0	0	0	0	1.94118	2.68526e-05
Terrimonas arctica	3	0	2	0	0	20	0	0	0	6	0	0	0	1	0	1	0	1.94118	2.68526e-05
Acinetobacter kookii	0	28	0	1	0	0	0	0	3	0	0	0	0	0	0	0	0	1.88235	2.60388e-05
Sphingobium chlorophenolicum	1	2	0	0	4	7	0	1	2	0	2	0	0	0	0	14	0	1.94118	2.68526e-05
Janthinobacterium agaricidamnosum	0	13	0	0	1	7	0	0	0	1	13	0	0	0	0	11	0	2.70588	3.74308e-05
Mucilaginibacter ximonensis	2	1	0	0	5	17	1	4	0	0	1	0	0	2	0	0	0	1.94118	2.68526e-05
Aquabacterium citratiphilum	0	4	0	0	0	27	0	0	0	0	0	0	0	0	0	0	2	1.94118	2.68526e-05
Paracoccus limosus	0	28	0	1	0	0	0	0	1	0	0	0	0	0	0	0	2	1.88235	2.60388e-05
Citrobacter werkmanii	0	8	0	0	1	1	10	0	9	0	2	0	0	0	0	0	1	1.88235	2.60388e-05
Yersinia pekkanenii	30	0	0	0	2	0	0	0	0	0	0	0	0	0	0	0	0	1.88235	2.60388e-05
Acinetobacter beijerinckii	12	7	0	0	1	2	4	0	1	3	1	0	0	0	0	1	0	1.88235	2.60388e-05
Ramlibacter henchirensis	2	0	0	0	4	4	3	1	5	2	10	0	0	0	0	0	1	1.88235	2.60388e-05
Devosia lucknowensis	0	17	0	0	1	8	0	0	2	1	0	0	0	0	0	3	0	1.88235	2.60388e-05
Chryseobacterium formosense	0	1	0	0	0	4	0	1	3	1	21	0	0	0	0	0	0	1.82353	2.52251e-05
Hymenobacter algoricola	1	0	0	0	15	0	0	10	1	0	4	0	0	0	0	0	0	1.82353	2.52251e-05
Sphingobium aromaticiconvertens	0	0	0	0	3	13	3	0	9	0	1	0	0	0	0	2	0	1.82353	2.52251e-05
Yersinia similis	18	0	0	0	6	0	2	2	0	0	0	0	0	0	1	0	2	1.82353	2.52251e-05
Pedobacter yonginense	1	2	0	0	3	11	1	0	10	2	0	0	0	0	0	1	0	1.82353	2.52251e-05
Klebsiella pneumoniae subsp. ozaenae	2	8	0	0	0	0	3	0	7	0	10	0	0	0	0	0	0	1.76471	2.44114e-05
Serratia nematodiphila	2	0	0	0	1	0	4	1	1	20	0	0	0	0	0	1	0	1.76471	2.44114e-05
Nocardioides daedukensis	1	0	1	0	19	3	0	6	0	0	0	0	0	0	0	0	0	1.76471	2.44114e-05
Lautropia mirabilis	0	0	0	4	1	2	0	0	3	0	0	7	1	0	0	0	12	1.76471	2.44114e-05
Bradyrhizobium canariense	0	0	0	0	18	0	0	7	0	2	0	0	0	0	0	1	1	1.70588	2.35977e-05
Curtobacterium herbarum	15	2	0	0	5	0	0	1	0	1	4	0	0	0	0	0	1	1.70588	2.35977e-05
Marmoricola aquaticus	2	0	0	1	19	0	0	6	0	1	0	0	0	0	0	0	0	1.70588	2.35977e-05
Pelosinus propionicus	15	0	0	0	0	14	0	0	0	0	0	0	0	0	0	0	0	1.70588	2.35977e-05
Tatumella punctata	2	8	0	0	2	0	12	2	1	0	2	0	0	0	0	0	0	1.70588	2.35977e-05
Acinetobacter bereziniae	0	15	0	8	0	0	0	2	0	1	0	0	0	0	0	2	0	1.64706	2.2784e-05
Pseudoxanthomonas sacheonensis	1	1	3	2	2	16	0	1	2	0	0	0	0	0	0	1	0	1.70588	2.35977e-05
Luteolibacter pohnpeiensis	1	2	0	0	0	20	0	0	0	1	0	0	0	2	0	2	1	1.70588	2.35977e-05
Kosakonia cowanii	3	1	0	1	2	4	11	1	0	1	5	0	0	0	0	0	0	1.70588	2.35977e-05
Pelomonas saccharophila	0	8	0	0	0	1	0	0	11	0	0	0	0	4	0	5	0	1.70588	2.35977e-05
Arsenicicoccus bolidensis	2	0	0	0	17	0	3	4	0	0	3	0	0	0	0	0	0	1.70588	2.35977e-05
Sphingobium yanoikuyae	0	0	0	2	1	20	0	1	2	2	0	0	0	0	0	0	0	1.64706	2.2784e-05
Brevundimonas variabilis	0	2	0	0	3	5	0	1	10	1	2	2	0	1	0	0	1	1.64706	2.2784e-05
Salmonella subterranea	2	8	0	0	0	0	13	0	0	0	5	0	0	0	0	0	0	1.64706	2.2784e-05
Budvicia diplopodorum	13	0	0	0	12	0	0	2	1	0	0	0	0	0	0	0	0	1.64706	2.2784e-05
Pluralibacter gergoviae	0	2	0	1	0	10	1	0	0	4	7	0	1	1	0	1	0	1.64706	2.2784e-05
Devosia insulae	3	5	0	0	3	12	0	1	0	0	1	0	0	1	0	0	2	1.64706	2.2784e-05
Sphingomonas naasensis	1	0	1	0	11	3	0	5	0	2	1	0	0	3	0	1	0	1.64706	2.2784e-05
Avibacterium endocarditidis	2	0	0	1	11	3	0	2	0	0	0	0	0	3	0	0	6	1.64706	2.2784e-05
Luteimonas abyssi	0	1	0	0	0	1	0	0	2	0	0	0	0	0	0	24	0	1.64706	2.2784e-05
Pseudomonas guineae	0	0	0	0	0	0	0	0	1	0	0	0	0	0	0	3	23	1.58824	2.19703e-05
Haemophilus haemolyticus	4	0	0	0	19	0	0	1	0	0	0	0	0	0	0	0	3	1.58824	2.19703e-05
Kosakonia pseudosacchari	5	0	0	0	1	1	4	0	0	4	12	0	0	0	0	0	0	1.58824	2.19703e-05
Acinetobacter towneri	2	0	0	0	2	0	0	0	1	0	21	0	0	0	0	1	0	1.58824	2.19703e-05
Rhizobium cellulosilyticum	1	2	0	1	0	12	2	0	7	2	0	0	0	0	0	0	0	1.58824	2.19703e-05
Paenibacillus sonchi	0	0	0	0	0	0	0	0	0	0	1	0	0	0	0	25	0	1.52941	2.11566e-05
Aquabacterium fontiphilum	0	23	0	0	0	0	0	0	0	0	0	0	0	0	0	3	0	1.52941	2.11566e-05
Roseomonas aerilata	9	0	0	0	2	0	0	0	1	0	14	0	0	0	0	0	0	1.52941	2.11566e-05
Variovorax paradoxus	1	0	0	1	0	21	0	0	0	0	1	0	0	0	0	0	2	1.52941	2.11566e-05
Citrobacter rodentium	4	2	0	0	1	0	1	0	6	0	12	0	0	0	0	0	0	1.52941	2.11566e-05
Flavobacterium omnivorum	0	1	0	0	1	0	0	1	17	2	0	0	0	0	0	4	0	1.52941	2.11566e-05
Mycobacterium hodleri	2	0	0	0	11	1	0	11	0	0	0	0	0	1	0	0	0	1.52941	2.11566e-05
Serratia liquefaciens	1	11	0	3	7	0	1	0	11	0	1	0	0	0	0	1	0	2.11765	2.92937e-05
Pelomonas puraquae	0	0	0	0	0	4	0	1	0	4	15	1	0	0	0	0	0	1.47059	2.03429e-05
Pseudomonas cremoricolorata	1	3	0	0	0	0	0	0	0	0	21	0	0	0	0	0	0	1.47059	2.03429e-05
Actinoplanes consettensis	25	0	0	0	0	0	0	0	0	0	0	0	0	0	0	0	0	1.47059	2.03429e-05
Sphingobium francense	0	0	0	0	0	21	0	0	1	1	0	0	0	0	0	1	1	1.47059	2.03429e-05
Chryseobacterium chaponense	0	0	0	0	10	0	0	4	9	0	1	0	0	0	0	0	0	1.41176	1.95291e-05
Yokenella regensburgei	1	3	0	0	0	0	3	0	2	0	15	0	0	0	0	0	0	1.41176	1.95291e-05
Flavobacterium arsenitoxidans	0	6	0	0	0	2	0	0	11	0	0	0	0	0	0	4	1	1.41176	1.95291e-05
Acinetobacter nectaris	0	0	4	3	1	0	3	1	0	0	0	0	1	0	0	0	11	1.41176	1.95291e-05
Duganella violaceinigra	2	0	0	0	0	0	0	0	0	0	20	0	0	0	0	0	1	1.35294	1.87154e-05
Yersinia bercovieri	20	0	0	0	2	0	0	0	0	0	0	0	0	0	0	0	0	1.29412	1.79017e-05
Rhodococcus coprophilus	0	0	0	0	0	1	0	0	0	0	0	0	0	0	0	22	0	1.35294	1.87154e-05
Hymenobacter metalli	3	1	0	3	2	1	0	2	0	0	10	0	0	0	0	1	0	1.35294	1.87154e-05
Pseudomonas mendocina	0	11	0	0	0	0	0	0	3	2	2	0	0	0	0	3	2	1.35294	1.87154e-05
Flavobacterium caeni	0	7	0	0	0	13	0	0	1	0	0	0	0	0	0	1	0	1.29412	1.79017e-05
Mucilaginibacter myungsuensis	0	1	0	0	0	20	0	0	0	0	0	0	0	0	0	0	1	1.29412	1.79017e-05
Cellvibrio gandavensis	1	1	0	0	2	3	0	4	0	0	0	0	0	0	0	10	1	1.29412	1.79017e-05
Shinella fusca	0	10	0	4	0	3	0	0	2	0	0	0	0	0	0	0	3	1.29412	1.79017e-05
Saxeibacter lacteus	13	0	0	0	5	0	0	2	1	0	1	0	0	0	0	0	0	1.29412	1.79017e-05
Clostridium magnum	22	0	0	0	0	0	0	0	0	0	0	0	0	0	0	0	0	1.29412	1.79017e-05
Luteolibacter luojiensis	1	0	0	0	0	14	0	0	2	1	0	1	0	0	0	0	2	1.23529	1.7088e-05
Tersicoccus phoenicis	4	0	0	0	11	0	1	4	0	0	1	0	0	0	0	0	0	1.23529	1.7088e-05
Erwinia rhapontici	0	15	0	1	0	0	1	0	1	0	1	0	0	0	0	2	0	1.23529	1.7088e-05
Subdoligranulum variabile	0	0	0	0	0	0	0	0	3	0	0	1	0	17	0	0	0	1.23529	1.7088e-05
Psychrobacter luti	0	0	0	0	0	0	1	1	1	2	14	0	0	0	0	2	0	1.23529	1.7088e-05
Flavobacterium hydatis	0	1	0	0	5	0	0	0	19	2	0	0	0	0	0	4	1	1.88235	2.60388e-05
Pedobacter heparinus	0	1	0	0	0	11	0	3	4	0	0	0	0	0	0	1	0	1.17647	1.62743e-05
Enterococcus canintestini	0	0	1	0	1	0	0	2	0	11	2	0	0	0	1	2	0	1.17647	1.62743e-05
Extensimonas vulgaris	0	10	0	0	0	0	0	0	0	1	5	0	0	0	0	4	0	1.17647	1.62743e-05
Williamsia faeni	0	4	0	0	1	13	0	1	0	1	0	0	0	0	0	0	0	1.17647	1.62743e-05
Mesorhizobium australicum	0	0	0	0	11	1	0	7	0	0	1	0	0	0	0	0	0	1.17647	1.62743e-05
Mucilaginibacter rigui	1	0	0	0	10	1	0	5	1	0	0	0	0	0	0	1	0	1.11765	1.54606e-05
Enterococcus canis	0	0	0	0	0	0	0	0	0	13	4	0	0	0	0	2	0	1.11765	1.54606e-05
Yimella lutea	0	0	0	0	16	0	1	2	0	0	0	0	0	0	0	0	0	1.11765	1.54606e-05
Sphingomonas desiccabilis	1	0	0	1	11	3	0	2	0	0	0	0	0	1	0	0	0	1.11765	1.54606e-05
Brachybacterium squillarum	19	0	0	0	0	0	0	0	0	0	0	0	0	0	0	0	0	1.11765	1.54606e-05
Dermacoccus abyssi	0	0	0	0	14	0	0	3	0	0	0	0	0	0	0	0	0	1	1.38331e-05
Sphingobacterium canadense	0	0	0	0	0	0	0	0	0	0	17	0	0	0	0	0	0	1	1.38331e-05
Serratia marcescens	1	0	0	0	1	0	1	0	0	14	0	0	0	0	0	0	0	1	1.38331e-05
Pseudomonas synxantha	1	1	0	0	0	1	0	0	1	0	10	0	0	0	0	1	2	1	1.38331e-05
Blastococcus endophyticus	0	1	0	0	12	1	0	1	0	1	1	0	0	0	0	0	0	1	1.38331e-05
Flavitalea populi	0	0	0	0	4	12	0	0	0	0	0	0	0	1	0	0	0	1	1.38331e-05
Cellulomonas pakistanensis	16	0	0	0	0	0	0	0	0	0	0	0	0	0	0	0	0	0.941176	1.30194e-05
Knoellia flava	0	3	0	0	10	1	0	2	0	0	0	0	0	0	0	0	0	0.941176	1.30194e-05
Pseudomonas tuomuerensis	0	0	0	0	0	0	0	0	0	0	0	0	0	0	0	0	16	0.941176	1.30194e-05
Neisseria animalis	1	0	0	0	1	2	0	0	0	0	0	0	0	0	0	0	12	0.941176	1.30194e-05
Cellvibrio vulgaris	0	1	0	0	0	2	0	0	0	0	0	0	0	0	0	2	11	0.941176	1.30194e-05
Serratia symbiotica	1	0	0	0	11	0	0	4	0	0	0	0	0	0	0	0	0	0.941176	1.30194e-05
Youhaiella tibetensis	1	1	0	0	0	11	0	0	0	0	0	0	0	0	0	2	0	0.882353	1.22057e-05
Polaromonas jejuensis	0	1	0	0	0	1	0	0	0	0	10	0	0	0	0	1	2	0.882353	1.22057e-05
Rheinheimera nanhaiensis	0	0	0	0	3	0	1	1	10	0	0	0	0	0	0	0	0	0.882353	1.22057e-05
Friedmanniella lacustris	0	0	0	0	13	0	0	0	0	1	1	0	0	0	0	0	0	0.882353	1.22057e-05
Micromonospora coerulea	15	0	0	0	0	0	0	0	0	0	0	0	0	0	0	0	0	0.882353	1.22057e-05
Xanthomonas vasicola	0	0	0	0	2	11	0	0	1	0	0	0	0	0	0	0	0	0.823529	1.1392e-05
Rhodococcus fascians	0	2	0	0	0	12	0	0	0	0	0	0	0	0	0	0	0	0.823529	1.1392e-05
Actinoplanes friuliensis	14	0	0	0	0	0	0	0	0	0	0	0	0	0	0	0	0	0.823529	1.1392e-05
Xanthomonas maliensis	0	0	0	0	0	13	0	0	1	0	0	0	0	0	0	0	0	0.823529	1.1392e-05
Actinoplanes globisporus	0	0	0	0	11	0	0	2	0	0	0	0	0	0	0	1	0	0.823529	1.1392e-05
Adhaeribacter terreus	1	1	2	0	0	10	0	0	0	0	0	0	0	0	0	0	0	0.823529	1.1392e-05
Flavobacterium fluvii	0	1	0	0	2	0	0	0	0	0	0	0	0	0	0	0	10	0.764706	1.05783e-05
Arthrobacter gandavensis	0	0	0	0	0	0	0	0	0	0	0	0	0	0	0	13	0	0.764706	1.05783e-05
Segetibacter koreensis	1	0	0	0	10	0	0	2	0	0	0	0	0	0	0	0	0	0.764706	1.05783e-05
Phytohabitans flavus	12	0	0	0	0	0	0	0	0	0	0	0	0	0	0	0	0	0.705882	9.76457e-06
Kaistia defluvii	1	0	0	0	0	11	0	0	0	0	0	0	0	0	0	0	0	0.705882	9.76457e-06
Vibrio litoralis	0	10	0	0	1	0	0	0	0	0	0	0	0	0	0	0	1	0.705882	9.76457e-06
Luteolibacter yonseiensis	0	0	0	0	0	12	0	0	0	0	0	0	0	0	0	0	0	0.705882	9.76457e-06
Mucilaginibacter mallensis	0	0	0	0	0	12	0	0	0	0	0	0	0	0	0	0	0	0.705882	9.76457e-06
Microvirga flocculans	0	0	0	0	12	0	0	0	0	0	0	0	0	0	0	0	0	0.705882	9.76457e-06
Pedobacter caeni	0	0	0	0	0	0	0	0	10	0	2	0	0	0	0	0	0	0.705882	9.76457e-06
[Clostridium] sordellii	0	0	0	0	0	2	0	0	0	0	0	0	0	0	0	0	10	0.705882	9.76457e-06
Chitinibacter suncheonensis	0	0	0	0	0	0	0	1	0	0	0	0	0	0	0	0	10	0.647059	8.95085e-06
																		72290.2

## Sheet: Pathogens
#OTU ID	GI Number	Bat.1	Bat.2	Bat.3	Bat.4	Bat.5	Bat.6	Bat.7	Bat.8	Bat.10	Bat.11	Bat.12	Bat.13	Bat.14	Bat.15	Bat.16	Bat.17	Bat.18
Yersinia pseudotuberculosis	gi|219857570|ref|NR_025158.1	131	173	0	27	186	6	83	48	48	5	1	0	0	0	2	33	21
Yersinia massiliensis	gi|343205748|ref|NR_044152.1	1702	174	0	0	603	0	25	85	79	2	2	0	0	0	0	0	0
Yersinia kristensenii	gi|219857571|ref|NR_025159.1	191	93	0	0	128	19	282	20	16	33	1	0	0	0	6	82	5
Yersinia enterocolitica subsp. palearctica	gi|559795310|ref|NR_104903.1	348	26	0	10	1448	0	27	220	16	2	0	0	0	0	2	15	1
Yersinia enterocolitica	gi|343201121|ref|NR_041832.1; gi|559795310|ref|NR_104903.1	2258	151	0	2	2504	0	70	1013	31	0	1	0	0	0	0	7	3
Streptococcus suis	gi|310975054|ref|NR_036918.1	23	2	3	53	87	163	0	19	10	0	0	675	43	11	0	0	254
Shigella flexneri	gi|219846739|ref|NR_026331.1	2546	436	52374	70975	16615	16530	1556	14294	557	27071	28	17852	51940	33150	55418	46121	15
Shigella dysenteriae	gi|219846740|ref|NR_026332.1	8	2	149	235	69	136	1	41	0	140	0	99	214	117	205	183	1
Shigella boydii	gi|559795308|ref|NR_104901.1	13	1	74	86	46	57	0	26	1	66	0	21	57	55	88	154	0
Salmonella enterica subsp. arizonae	gi|636560065|ref|NR_116125.1; gi|343201009|ref|NR_041696.1	96	122	0	29	210	126	517	64	202	269	1569	3	0	3	8	61	11
Salmonella bongori	gi|444439573|ref|NR_074888.1; gi|636560064|ref|NR_116124.1	2	3	0	1	5	9	6	3	0	10	14	1	0	0	0	5	0
Providencia alcalifaciens	gi|343201327|ref|NR_042053.1	0	5	0	1	41	0	12	25	0	1	0	0	0	0	0	0	0
Plesiomonas shigelloides	gi|343206235|ref|NR_044827.1	184	110	0	10	172	0	7	70	12	2	0	0	0	0	1	2	1
Neisseria weaveri	gi|219846312|ref|NR_025902.1	3	2	1	7	7	16	0	0	1	0	0	7	3	10	0	0	74
Klebsiella pneumoniae subsp. ozaenae	gi|343201063|ref|NR_041750.1; gi|645322553|ref|NR_119276.1	2	8	0	0	0	0	3	0	7	0	10	0	0	0	0	0	0
Haemophilus sputorum	gi|645321093|ref|NR_118143.1	2559	121	22133	28954	13113	25894	9	5553	107	10	7	30692	15261	38888	6	11	53810
Haemophilus parainfluenzae	gi|343202529|ref|NR_042878.1; gi|645321895|ref|NR_118762.1	26	1	27	53	36	67	0	12	1	0	0	19	21	31	0	0	211
Haemophilus haemolyticus	gi|559795337|ref|NR_104930.1	4	0	0	0	19	0	0	1	0	0	0	0	0	0	0	0	3
Fusobacterium nucleatum subsp. polymorphum	gi|645320699|ref|NR_117842.1; gi|631251943|ref|NR_113141.1	2	0	18	4	1	12	0	0	1	0	1	0	2	2	0	0	18
Escherichia coli	gi|631252844|ref|NR_114042.1; gi|219722938|ref|NR_024570.1	62	6	439	606	216	448	16	159	11	311	1	224	374	253	419	725	0
Escherichia albertii	gi|219878430|ref|NR_025569.1	6	1	16	54	27	29	9	17	0	41	1	36	37	23	36	54	0
Cronobacter universalis	gi|636559883|ref|NR_115943.1	11	21	0	0	9	0	18	4	4	7	50	0	0	0	0	3	0
Cronobacter turicensis	gi|507147995|ref|NR_102802.1; gi|343205685|ref|NR_044061.1	45	46	4	38	241	12	34	42	168	187	2	5	4	3	29	137	2
Cronobacter sakazakii	gi|645321019|ref|NR_118087.1; gi|645321497|ref|NR_118449.1; gi|631252149|ref|NR_113347.1; gi|343198931|ref|NR_044076.1	135	44	1	20	392	88	64	56	24	171	120	0	1	0	8	38	0
Cronobacter muytjensii	gi|645321020|ref|NR_118088.1; gi|645320167|ref|NR_117437.1; gi|343205683|ref|NR_044059.1	19	243	0	39	66	48	290	26	21	140	88	0	1	0	5	19	3
Clostridium sordellii	gi|631251942|ref|NR_113140.1|	0	0	0	0	0	2	0	0	0	0	0	0	0	0	0	0	10
Clostridium perfringens	gi|631250972|ref|NR_112169.1	6	1	1	0	0	276	0	0	0	0	0	0	0	0	0	0	67
Clostridium disporicum	gi|219846899|ref|NR_026491.1	0	0	14	0	1	2	0	2	0	0	0	0	94	9	73	0	3
Citrobacter rodentium	gi|265678383|ref|NR_028685.1	4	2	0	0	1	0	1	0	6	0	12	0	0	0	0	0	0
Citrobacter freundii	gi|265678589|ref|NR_028894.1	0	6	0	0	9	0	4	5	16	3	1	0	0	0	0	0	0
Acinetobacter lwoffii	gi|219846617|ref|NR_026209.1	1936	1744	6	55	14709	27	6805	5111	5235	4263	4118	2	2	0	11	1101	3
Acinetobacter johnsonii	gi|645322343|ref|NR_119114.1; gi|645320413|ref|NR_117624.1; gi|343206383|ref|NR_044975.1	161	3237	0	115	208	5	76	95	585	98	6	0	0	0	5	85	1
Acinetobacter bereziniae	gi|645320414|ref|NR_117625.1	0	15	0	8	0	0	0	2	0	1	0	0	0	0	0	2	0
Acinetobacter baumannii	gi|219846614|ref|NR_026206.1; gi|645322662|ref|NR_119358.1	4	232	1	9	40	5	3	22	11	2	0	0	0	0	3	9	2
