# Supplementary material for: What’s the risk? Identifying potential human pathogens within grey-headed flying foxes faeces
Source: PLoS One. 2018 Jan 23;13(1):e0191301. doi: 10.1371/journal.pone.0191301 (PMC5779653; doi:10.1371/journal.pone.0191301)
Supplement: S4 File — Independent Percent Identity Matrix (PIM) results for reference amplicons for each identified pathogenic genera. (XLSX) [file pone.0191301.s004.xlsx]

## Sheet: Details
Title	Bacterial microbiota and human pathogens in the guts of Grey-headed flying foxes
Authors	Rebekah Henry1, Penelope Galbraith1, Scott Coutts2, Toby Prosser3, John Boyce4, David T. McCarthy1#.
Author Information	1. Environmental and Public Health Microbiology Laboratory (EPHM Lab), Department of Civil Engineering, Monash University, Wellington Road, Clayton 3800, Victoria, Australia
	2. Micromon, Dept. of Microbiology, Monash University, Wellington Road, Clayton 3800, Victoria, Australia
	3. Melbourne Water, Latrobe St, Docklands 3008, Victoria, Australia
	4. Department of Microbiology, Monash University, Wellington Road, Clayton 3800, Victoria, Australia.
#Corresponding author information:	David T. McCarthy: Environmental and Public Health Microbiology Laboratory, Department of Civil Engineering, Monash University, Wellington Road, Clayton 3800, Victoria, Australia; email: email: david.mccarthy@monash.edu; Phone +61 3 9905 5068; Fax +61 3 9905 4944.
Tab Details:	Independent Percent Identity Matrix (PIM) results for reference amplicons for each identified pathogenic genera
	Clostridia-Taxonomer; further specieis level classification as analysed by Taxonomer tool.

## Sheet: Streptococcus
Streptococcus sp. (465 base pair region)
% Identity
Species	dentapri	ferus	halichoeri	urinalis	iniae	canis	ictaluri	hongkongensis	phocae	pyogenes	agalactiae	dysgalactiae	marimammalium	castoreus	acidominimus	cuniculi	didelphis	parauberis	equi	porcinus	uberis	entericus	massiliensis	constellatus	intermedius	anginosus	milleri	merionis	fryi	pharyngis	vestibularis	salivarius	thermophilus	danieliae	porcorum	macacae	dentirousetti	downei	sobrinus	hyovaginalis	pluranimalium	dentasini	gallinaceus	henryi	caprae	criceti	mutans	infantis	mitis
dentapri	100	95.27	92.03	93.76	93.12	94.84	93.98	92.26	91.4	93.76	92.26	92.47	91.58	92.66	92.22	92.01	93.09	93.74	93.74	93.74	93.52	92.04	93.33	94.19	94.41	93.98	93.76	93.98	92.04	93.33	92.67	92.69	92.9	92.26	92.9	93.55	93.12	93.12	93.33	91.4	92.47	93.76	92.04	93.76	92.69	93.76	90.97	90.09	90.54
ferus	95.27	100	93.75	94.84	95.7	95.7	95.05	93.98	92.69	93.98	93.55	93.76	94.17	95.68	94.38	94.17	94.17	95.03	95.25	95.68	95.9	93.76	95.27	95.05	94.84	94.84	94.84	95.05	93.55	93.98	93.32	93.33	93.55	93.76	93.98	91.83	92.04	92.04	91.83	91.83	92.9	93.12	93.33	93.98	93.12	93.33	91.83	91.38	91.83
halichoeri	92.03	93.75	100	95.26	96.55	95.91	96.98	95.26	95.04	95.91	96.12	96.55	92.21	95.45	93.51	93.72	94.81	95.67	95.02	95.45	95.67	93.1	92.03	92.46	92.46	92.03	92.03	93.75	93.53	92.89	92.44	92.46	92.46	92.89	93.1	89.44	91.38	91.38	91.59	92.24	91.38	92.67	93.1	92.46	92.67	92.46	91.38	92.66	93.1
urinalis	93.76	94.84	95.26	100	96.34	96.34	96.13	94.84	95.48	96.77	96.13	96.34	94.17	95.68	94.38	94.6	95.46	96.98	96.33	96.76	96.54	94.62	95.05	94.84	94.62	94.19	94.19	94.84	94.84	95.05	95.04	95.05	95.27	94.62	95.05	90.54	92.26	92.26	92.26	93.98	94.84	94.19	94.41	94.41	93.55	93.76	90.97	92.89	93.33
iniae	93.12	95.7	96.55	96.34	100	97.42	98.49	97.2	96.34	95.7	96.77	97.42	94.17	96.11	94.82	95.03	95.68	96.98	96.76	96.76	96.98	94.84	93.55	94.19	94.19	93.98	93.98	95.05	93.33	94.84	93.1	93.12	93.33	93.55	93.55	89.68	92.26	92.26	92.04	93.55	92.9	92.9	94.41	93.76	93.33	93.55	92.04	93.53	93.98
canis	94.84	95.7	95.91	96.34	97.42	100	98.49	95.48	94.62	97.63	96.13	96.99	94.17	95.9	94.6	94.82	95.68	97.41	97.19	96.76	96.98	94.41	94.19	94.19	94.62	94.19	94.19	95.05	93.12	94.84	93.53	93.55	93.76	93.76	93.76	90.97	91.83	91.83	92.04	93.12	94.19	93.55	94.19	95.27	93.55	94.84	90.54	92.24	92.69
ictaluri	93.98	95.05	96.98	96.13	98.49	98.49	100	96.56	95.7	97.2	97.42	98.06	93.09	95.25	94.17	94.38	95.03	97.19	96.11	96.54	96.76	93.76	92.69	93.55	93.76	93.33	93.33	94.41	92.26	94.19	92.89	92.9	93.12	92.9	93.33	90.32	92.69	92.69	92.47	94.19	93.55	92.47	93.33	94.84	92.69	93.98	91.4	93.32	93.76
hongkongensis	92.26	93.98	95.26	94.84	97.2	95.48	96.56	100	98.71	95.7	96.13	97.2	94.82	95.9	95.68	95.9	96.11	96.54	96.98	98.06	97.84	93.55	93.33	93.76	94.41	93.98	93.98	93.98	93.76	94.84	95.47	95.48	95.27	93.98	95.05	90.75	92.26	92.04	91.83	92.9	92.69	92.9	93.55	93.55	93.12	94.19	92.47	94.83	95.27
phocae	91.4	92.69	95.04	95.48	96.34	94.62	95.7	98.71	100	96.34	96.13	97.63	93.95	95.68	95.03	95.25	96.54	96.54	96.33	96.98	96.76	93.55	92.9	93.76	93.98	93.55	93.55	92.69	93.98	94.19	95.26	95.27	95.05	93.76	94.84	90.97	92.69	92.47	92.04	93.33	92.69	92.9	92.9	92.69	93.12	93.33	92.47	94.4	94.84
pyogenes	93.76	93.98	95.91	96.77	95.7	97.63	97.2	95.7	96.34	100	96.99	98.06	93.74	96.54	95.03	95.25	95.9	97.19	96.54	96.33	96.54	94.41	92.9	94.62	94.41	93.98	93.98	93.76	94.41	94.84	94.61	94.62	94.41	94.41	95.05	92.26	92.69	92.47	92.47	93.12	93.98	94.19	94.41	95.27	94.41	94.84	90.97	92.67	93.12
agalactiae	92.26	93.55	96.12	96.13	96.77	96.13	97.42	96.13	96.13	96.99	100	98.49	93.3	95.25	94.17	94.38	94.38	95.9	95.9	95.68	95.9	93.33	92.69	93.98	93.33	92.9	92.9	93.55	93.12	93.33	92.89	92.9	92.9	93.33	93.76	91.18	93.33	93.33	93.33	93.55	92.9	94.19	94.19	94.84	93.98	93.55	92.04	93.75	94.19
dysgalactiae	92.47	93.76	96.55	96.34	97.42	96.99	98.06	97.2	97.63	98.06	98.49	100	93.3	96.11	94.38	94.6	95.46	96.54	96.33	95.9	96.11	93.76	92.69	94.19	94.41	93.98	93.98	93.76	93.33	94.41	93.97	93.98	93.76	93.55	93.98	90.75	92.69	92.47	92.26	93.55	92.9	93.55	93.55	94.19	93.76	93.33	91.83	94.4	94.84
marimammalium	91.58	94.17	92.21	94.17	94.17	94.17	93.09	94.82	93.95	93.74	93.3	93.3	100	93.98	94.84	94.84	93.76	94.84	95.7	94.84	95.05	95.27	94.38	93.74	93.95	93.52	93.52	94.38	94.38	95.46	94.81	94.82	95.03	95.03	95.03	90.71	92.44	92.44	92.44	93.3	94.38	92.44	93.95	92.44	93.52	94.17	92.44	92.86	93.3
castoreus	92.66	95.68	95.45	95.68	96.11	95.9	95.25	95.9	95.68	96.54	95.25	96.11	93.98	100	95.48	95.27	95.7	95.7	96.34	96.99	97.2	95.05	94.82	94.82	94.82	94.6	94.6	95.46	95.25	94.6	94.59	94.6	94.38	95.03	94.82	91.36	91.58	91.36	91.14	91.58	92.87	93.52	95.03	93.3	94.38	93.74	92.01	93.72	94.17
acidominimus	92.22	94.38	93.51	94.38	94.82	94.6	94.17	95.68	95.03	95.03	94.17	94.38	94.84	95.48	100	99.78	95.05	94.62	95.05	96.56	96.77	95.48	94.17	95.03	94.38	94.17	94.17	94.82	95.25	95.25	95.89	95.9	95.9	95.46	96.76	92.44	92.01	92.01	92.01	92.44	93.95	93.3	94.82	93.74	95.03	94.82	92.66	93.51	93.95
cuniculi	92.01	94.17	93.72	94.6	95.03	94.82	94.38	95.9	95.25	95.25	94.38	94.6	94.84	95.27	99.78	100	95.27	94.84	95.27	96.77	96.99	95.48	93.95	94.82	94.17	93.95	93.95	95.03	95.46	95.46	95.89	95.9	95.9	95.68	96.76	92.22	91.79	91.79	91.79	92.44	93.95	93.52	94.82	93.74	95.03	94.82	92.66	93.51	93.95
didelphis	93.09	94.17	94.81	95.46	95.68	95.68	95.03	96.11	96.54	95.9	94.38	95.46	93.76	95.7	95.05	95.27	100	95.7	96.77	96.77	96.99	93.98	93.3	94.17	94.17	93.74	93.74	94.17	94.38	94.17	94.37	94.38	94.6	94.17	94.82	91.79	90.93	90.93	90.71	91.36	92.87	93.74	93.74	93.09	94.6	94.17	90.71	92.42	92.87
parauberis	93.74	95.03	95.67	96.98	96.98	97.41	97.19	96.54	96.54	97.19	95.9	96.54	94.84	95.7	94.62	94.84	95.7	100	96.13	97.63	97.42	95.27	93.95	94.6	94.6	94.17	94.17	94.82	93.74	95.46	94.81	94.82	95.03	94.38	94.82	90.28	90.93	90.93	90.93	92.01	93.09	93.3	94.38	94.38	93.3	93.95	91.36	93.07	93.52
equi	93.74	95.25	95.02	96.33	96.76	97.19	96.11	96.98	96.33	96.54	95.9	96.33	95.7	96.34	95.05	95.27	96.77	96.13	100	97.85	98.06	95.27	94.82	95.9	96.11	95.68	95.68	95.68	95.68	96.33	95.45	95.46	95.68	95.46	95.68	92.44	92.66	92.66	92.44	93.3	94.82	94.6	95.46	94.38	95.03	95.68	91.58	94.37	94.82
porcinus	93.74	95.68	95.45	96.76	96.76	96.76	96.54	98.06	96.98	96.33	95.68	95.9	94.84	96.99	96.56	96.77	96.77	97.63	97.85	100	99.78	95.27	94.82	95.03	95.03	94.6	94.6	95.9	95.46	95.46	96.32	96.33	96.54	95.25	96.33	92.01	91.58	91.58	91.36	92.66	94.17	94.17	94.6	94.17	93.95	94.82	92.01	94.37	94.82
uberis	93.52	95.9	95.67	96.54	96.98	96.98	96.76	97.84	96.76	96.54	95.9	96.11	95.05	97.2	96.77	96.99	96.99	97.42	98.06	99.78	100	95.48	94.82	95.25	95.25	94.82	94.82	96.11	95.68	95.68	96.1	96.11	96.33	95.46	96.54	92.01	91.79	91.79	91.58	92.87	94.38	93.95	94.6	93.95	94.17	94.6	92.01	94.59	95.03
entericus	92.04	93.76	93.1	94.62	94.84	94.41	93.76	93.55	93.55	94.41	93.33	93.76	95.27	95.05	95.48	95.48	93.98	95.27	95.27	95.27	95.48	100	93.76	95.27	94.84	94.62	94.41	94.84	95.05	96.56	94.61	94.62	94.62	95.7	95.91	90.54	92.26	92.26	92.47	93.55	94.62	92.69	94.62	92.69	94.62	94.41	92.69	93.32	93.76
massiliensis	93.33	95.27	92.03	95.05	93.55	94.19	92.69	93.33	92.9	92.9	92.69	92.69	94.38	94.82	94.17	93.95	93.3	93.95	94.82	94.82	94.82	93.76	100	95.91	95.7	95.48	95.48	93.55	93.98	94.19	94.18	94.19	94.41	94.41	93.98	90.97	92.26	92.26	92.47	92.69	93.98	91.4	92.69	91.18	92.04	92.47	93.12	92.67	93.12
constellatus	94.19	95.05	92.46	94.84	94.19	94.19	93.55	93.76	93.76	94.62	93.98	94.19	93.74	94.82	95.03	94.82	94.17	94.6	95.9	95.03	95.25	95.27	95.91	100	98.92	98.92	98.71	94.84	95.91	96.99	96.12	96.13	96.13	96.56	96.77	93.12	94.41	94.41	94.41	93.55	94.84	93.55	94.41	93.33	94.19	94.41	93.76	94.83	95.27
intermedius	94.41	94.84	92.46	94.62	94.19	94.62	93.76	94.41	93.98	94.41	93.33	94.41	93.95	94.82	94.38	94.17	94.17	94.6	96.11	95.03	95.25	94.84	95.7	98.92	100	99.57	99.35	94.84	95.05	97.42	96.34	96.34	96.13	95.91	96.13	92.47	94.19	93.98	93.76	93.55	94.84	93.12	93.98	93.12	93.55	94.19	92.9	95.04	95.48
anginosus	93.98	94.84	92.03	94.19	93.98	94.19	93.33	93.98	93.55	93.98	92.9	93.98	93.52	94.6	94.17	93.95	93.74	94.17	95.68	94.6	94.82	94.62	95.48	98.92	99.57	100	99.78	94.62	94.84	97.2	95.91	95.91	95.7	95.48	95.7	92.47	93.76	93.55	93.33	93.12	94.41	92.69	93.76	92.69	93.33	93.76	93.12	94.61	95.05
milleri	93.76	94.84	92.03	94.19	93.98	94.19	93.33	93.98	93.55	93.98	92.9	93.98	93.52	94.6	94.17	93.95	93.74	94.17	95.68	94.6	94.82	94.41	95.48	98.71	99.35	99.78	100	94.41	94.62	96.99	95.69	95.7	95.48	95.27	95.48	92.47	93.55	93.33	93.12	93.12	94.41	92.69	93.76	92.69	93.33	93.76	92.9	94.4	94.84
merionis	93.98	95.05	93.75	94.84	95.05	95.05	94.41	93.98	92.69	93.76	93.55	93.76	94.38	95.46	94.82	95.03	94.17	94.82	95.68	95.9	96.11	94.84	93.55	94.84	94.84	94.62	94.41	100	96.56	96.77	95.47	95.48	95.7	96.34	96.34	90.75	92.9	92.9	92.69	92.9	93.98	93.55	95.05	94.41	95.7	95.05	93.55	94.18	94.62
fryi	92.04	93.55	93.53	94.84	93.33	93.12	92.26	93.76	93.98	94.41	93.12	93.33	94.38	95.25	95.25	95.46	94.38	93.74	95.68	95.46	95.68	95.05	93.98	95.91	95.05	94.84	94.62	96.56	100	96.34	96.77	96.77	96.77	97.2	97.42	91.83	93.33	93.33	93.55	93.12	94.41	94.41	94.62	92.26	94.84	94.41	94.19	94.18	94.62
pharyngis	93.33	93.98	92.89	95.05	94.84	94.84	94.19	94.84	94.19	94.84	93.33	94.41	95.46	94.6	95.25	95.46	94.17	95.46	96.33	95.46	95.68	96.56	94.19	96.99	97.42	97.2	96.99	96.77	96.34	100	97.2	97.2	96.99	97.42	97.63	90.97	94.19	93.98	93.98	94.62	95.7	93.76	95.7	94.19	95.05	95.48	94.19	95.69	96.13
vestibularis	92.67	93.32	92.44	95.04	93.1	93.53	92.89	95.47	95.26	94.61	92.89	93.97	94.81	94.59	95.89	95.89	94.37	94.81	95.45	96.32	96.1	94.61	94.18	96.12	96.34	95.91	95.69	95.47	96.77	97.2	100	100	99.78	97.2	98.49	91.38	93.97	93.75	93.75	94.4	95.69	93.1	94.4	93.53	93.97	94.61	95.04	95.68	96.12
salivarius	92.69	93.33	92.46	95.05	93.12	93.55	92.9	95.48	95.27	94.62	92.9	93.98	94.82	94.6	95.9	95.9	94.38	94.82	95.46	96.33	96.11	94.62	94.19	96.13	96.34	95.91	95.7	95.48	96.77	97.2	100	100	99.78	97.2	98.49	91.4	93.98	93.76	93.76	94.41	95.7	93.12	94.41	93.55	93.98	94.62	95.05	95.69	96.13
thermophilus	92.9	93.55	92.46	95.27	93.33	93.76	93.12	95.27	95.05	94.41	92.9	93.76	95.03	94.38	95.9	95.9	94.6	95.03	95.68	96.54	96.33	94.62	94.41	96.13	96.13	95.7	95.48	95.7	96.77	96.99	99.78	99.78	100	97.2	98.49	91.4	93.76	93.76	93.76	94.62	95.91	93.12	94.41	93.55	93.98	94.62	95.05	95.47	95.91
danieliae	92.26	93.76	92.89	94.62	93.55	93.76	92.9	93.98	93.76	94.41	93.33	93.55	95.03	95.03	95.46	95.68	94.17	94.38	95.46	95.25	95.46	95.7	94.41	96.56	95.91	95.48	95.27	96.34	97.2	97.42	97.2	97.2	97.2	100	98.49	91.18	94.19	94.19	94.41	93.98	95.05	93.55	95.27	93.33	94.62	95.05	94.62	95.26	95.7
porcorum	92.9	93.98	93.1	95.05	93.55	93.76	93.33	95.05	94.84	95.05	93.76	93.98	95.03	94.82	96.76	96.76	94.82	94.82	95.68	96.33	96.54	95.91	93.98	96.77	96.13	95.7	95.48	96.34	97.42	97.63	98.49	98.49	98.49	98.49	100	92.26	94.62	94.62	94.84	94.62	95.91	93.98	95.27	94.19	95.48	95.7	95.05	95.91	96.34
macacae	93.55	91.83	89.44	90.54	89.68	90.97	90.32	90.75	90.97	92.26	91.18	90.75	90.71	91.36	92.44	92.22	91.79	90.28	92.44	92.01	92.01	90.54	90.97	93.12	92.47	92.47	92.47	90.75	91.83	90.97	91.38	91.4	91.4	91.18	92.26	100	91.83	91.83	91.83	89.68	91.18	93.12	91.4	91.83	92.47	93.12	91.83	89.01	89.46
dentirousetti	93.12	92.04	91.38	92.26	92.26	91.83	92.69	92.26	92.69	92.69	93.33	92.69	92.44	91.58	92.01	91.79	90.93	90.93	92.66	91.58	91.79	92.26	92.26	94.41	94.19	93.76	93.55	92.9	93.33	94.19	93.97	93.98	93.76	94.19	94.62	91.83	100	99.78	98.71	95.48	94.84	92.04	92.04	92.47	93.33	94.41	94.62	93.32	93.76
downei	93.12	92.04	91.38	92.26	92.26	91.83	92.69	92.04	92.47	92.47	93.33	92.47	92.44	91.36	92.01	91.79	90.93	90.93	92.66	91.58	91.79	92.26	92.26	94.41	93.98	93.55	93.33	92.9	93.33	93.98	93.75	93.76	93.76	94.19	94.62	91.83	99.78	100	98.71	95.48	94.84	92.04	92.04	92.47	93.33	94.41	94.62	93.1	93.55
sobrinus	93.33	91.83	91.59	92.26	92.04	92.04	92.47	91.83	92.04	92.47	93.33	92.26	92.44	91.14	92.01	91.79	90.71	90.93	92.44	91.36	91.58	92.47	92.47	94.41	93.76	93.33	93.12	92.69	93.55	93.98	93.75	93.76	93.76	94.41	94.84	91.83	98.71	98.71	100	95.05	94.62	92.47	92.26	92.47	93.33	94.41	94.41	92.89	93.33
hyovaginalis	91.4	91.83	92.24	93.98	93.55	93.12	94.19	92.9	93.33	93.12	93.55	93.55	93.3	91.58	92.44	92.44	91.36	92.01	93.3	92.66	92.87	93.55	92.69	93.55	93.55	93.12	93.12	92.9	93.12	94.62	94.4	94.41	94.62	93.98	94.62	89.68	95.48	95.48	95.05	100	98.49	91.61	92.26	92.47	92.47	93.98	92.9	93.75	94.19
pluranimalium	92.47	92.9	91.38	94.84	92.9	94.19	93.55	92.69	92.69	93.98	92.9	92.9	94.38	92.87	93.95	93.95	92.87	93.09	94.82	94.17	94.38	94.62	93.98	94.84	94.84	94.41	94.41	93.98	94.41	95.7	95.69	95.7	95.91	95.05	95.91	91.18	94.84	94.84	94.62	98.49	100	92.69	93.33	93.55	93.98	95.48	92.04	93.32	93.76
dentasini	93.76	93.12	92.67	94.19	92.9	93.55	92.47	92.9	92.9	94.19	94.19	93.55	92.44	93.52	93.3	93.52	93.74	93.3	94.6	94.17	93.95	92.69	91.4	93.55	93.12	92.69	92.69	93.55	94.41	93.76	93.1	93.12	93.12	93.55	93.98	93.12	92.04	92.04	92.47	91.61	92.69	100	95.91	95.48	96.56	95.91	91.18	91.16	91.61
gallinaceus	92.04	93.33	93.1	94.41	94.41	94.19	93.33	93.55	92.9	94.41	94.19	93.55	93.95	95.03	94.82	94.82	93.74	94.38	95.46	94.6	94.6	94.62	92.69	94.41	93.98	93.76	93.76	95.05	94.62	95.7	94.4	94.41	94.41	95.27	95.27	91.4	92.04	92.04	92.26	92.26	93.33	95.91	100	96.56	96.77	97.2	92.04	92.67	93.12
henryi	93.76	93.98	92.46	94.41	93.76	95.27	94.84	93.55	92.69	95.27	94.84	94.19	92.44	93.3	93.74	93.74	93.09	94.38	94.38	94.17	93.95	92.69	91.18	93.33	93.12	92.69	92.69	94.41	92.26	94.19	93.53	93.55	93.55	93.33	94.19	91.83	92.47	92.47	92.47	92.47	93.55	95.48	96.56	100	96.56	97.63	91.18	92.03	92.47
caprae	92.69	93.12	92.67	93.55	93.33	93.55	92.69	93.12	93.12	94.41	93.98	93.76	93.52	94.38	95.03	95.03	94.6	93.3	95.03	93.95	94.17	94.62	92.04	94.19	93.55	93.33	93.33	95.7	94.84	95.05	93.97	93.98	93.98	94.62	95.48	92.47	93.33	93.33	93.33	92.47	93.98	96.56	96.77	96.56	100	97.63	92.47	92.03	92.47
criceti	93.76	93.33	92.46	93.76	93.55	94.84	93.98	94.19	93.33	94.84	93.55	93.33	94.17	93.74	94.82	94.82	94.17	93.95	95.68	94.82	94.6	94.41	92.47	94.41	94.19	93.76	93.76	95.05	94.41	95.48	94.61	94.62	94.62	95.05	95.7	93.12	94.41	94.41	94.41	93.98	95.48	95.91	97.2	97.63	97.63	100	92.26	92.46	92.9
mutans	90.97	91.83	91.38	90.97	92.04	90.54	91.4	92.47	92.47	90.97	92.04	91.83	92.44	92.01	92.66	92.66	90.71	91.36	91.58	92.01	92.01	92.69	93.12	93.76	92.9	93.12	92.9	93.55	94.19	94.19	95.04	95.05	95.05	94.62	95.05	91.83	94.62	94.62	94.41	92.9	92.04	91.18	92.04	91.18	92.47	92.26	100	93.75	94.19
infantis	90.09	91.38	92.66	92.89	93.53	92.24	93.32	94.83	94.4	92.67	93.75	94.4	92.86	93.72	93.51	93.51	92.42	93.07	94.37	94.37	94.59	93.32	92.67	94.83	95.04	94.61	94.4	94.18	94.18	95.69	95.68	95.69	95.47	95.26	95.91	89.01	93.32	93.1	92.89	93.75	93.32	91.16	92.67	92.03	92.03	92.46	93.75	100	99.57
mitis	90.54	91.83	93.1	93.33	93.98	92.69	93.76	95.27	94.84	93.12	94.19	94.84	93.3	94.17	93.95	93.95	92.87	93.52	94.82	94.82	95.03	93.76	93.12	95.27	95.48	95.05	94.84	94.62	94.62	96.13	96.12	96.13	95.91	95.7	96.34	89.46	93.76	93.55	93.33	94.19	93.76	91.61	93.12	92.47	92.47	92.9	94.19	99.57	100
oralis	90.54	91.83	93.1	93.33	93.98	92.69	93.76	95.27	94.84	93.12	94.19	94.84	93.3	94.17	93.95	93.95	92.87	93.52	94.82	94.82	95.03	93.76	93.12	95.27	95.48	95.05	94.84	94.62	94.62	96.13	96.12	96.13	95.91	95.7	96.34	89.46	93.76	93.55	93.33	94.19	93.76	91.61	93.12	92.47	92.47	92.9	94.19	99.57	100
tigurinus	90.54	91.83	93.1	93.33	93.98	92.69	93.76	95.27	94.84	93.12	94.19	94.84	93.3	94.17	93.95	93.95	92.87	93.52	94.82	94.82	95.03	93.76	93.12	95.27	95.48	95.05	94.84	94.62	94.62	96.13	96.12	96.13	95.91	95.7	96.34	89.46	93.76	93.55	93.33	94.19	93.76	91.61	93.12	92.47	92.47	92.9	94.19	99.57	100
pneumoniae	90.54	91.83	93.1	93.12	93.98	92.69	93.55	95.05	94.62	92.9	93.98	94.62	93.3	94.17	93.74	93.74	92.87	93.3	94.82	94.6	94.82	93.76	93.12	95.48	95.7	95.27	95.05	94.62	94.62	95.91	95.91	95.91	95.7	95.7	96.13	89.46	93.76	93.55	93.33	93.98	93.55	91.83	93.12	92.26	92.47	92.9	94.19	99.35	99.78
pseudopneumoniae	90.54	91.83	93.1	93.12	93.98	92.69	93.55	95.05	94.62	92.9	93.98	94.62	93.3	94.17	93.74	93.74	92.87	93.3	94.82	94.6	94.82	93.76	93.12	95.48	95.7	95.27	95.05	94.62	94.62	95.91	95.91	95.91	95.7	95.7	96.13	89.46	93.76	93.55	93.33	93.98	93.55	91.83	93.12	92.26	92.47	92.9	94.19	99.35	99.78
lactarius	91.18	92.47	92.03	93.98	92.9	93.33	92.69	94.19	93.76	93.76	93.12	93.76	93.95	94.82	94.6	94.6	93.52	94.17	95.46	95.46	95.68	94.41	94.19	95.91	96.13	95.7	95.48	95.27	95.27	96.77	96.77	96.77	96.56	96.77	96.99	90.11	92.69	92.47	92.26	93.12	94.41	92.26	93.76	93.12	93.12	93.55	93.12	98.49	98.92
peroris	90.75	92.26	92.24	94.19	92.69	93.12	92.47	93.98	93.76	93.98	92.9	93.55	94.17	94.6	94.38	94.38	93.3	94.38	95.25	95.25	95.46	94.41	93.98	95.48	95.7	95.27	95.48	94.84	95.27	96.77	96.77	96.77	96.56	96.77	96.99	89.89	92.47	92.26	92.26	93.12	94.19	92.04	93.98	92.9	92.9	93.33	92.9	98.06	98.49
sanguinis	92.26	93.76	93.1	94.84	94.19	94.62	93.55	94.62	94.19	94.19	93.76	94.19	95.25	95.68	95.25	95.25	94.82	95.03	96.76	96.33	96.54	95.48	95.05	96.77	96.77	96.34	96.13	96.56	96.34	97.2	97.2	97.2	97.42	97.42	97.63	90.97	93.55	93.55	93.33	93.98	95.27	93.12	94.84	93.76	94.19	94.62	94.19	97.2	97.63
oligofermentans	91.18	92.47	93.97	94.19	94.84	93.55	94.62	96.13	95.7	93.98	95.05	95.7	93.95	94.82	94.6	94.82	93.74	94.38	95.68	95.68	95.9	94.19	93.76	95.91	96.13	95.7	95.48	95.48	95.48	96.99	96.77	96.77	96.56	96.56	96.77	90.11	94.41	94.19	93.98	94.84	94.41	92.47	93.55	92.9	92.9	93.33	94.84	98.71	99.14
gordonii	91.61	92.9	93.75	94.19	94.62	93.33	94.41	95.48	95.48	93.55	94.62	95.05	94.6	94.38	94.82	94.82	93.52	94.38	95.46	95.46	95.68	94.84	94.19	96.13	96.13	95.7	95.48	95.7	95.7	96.99	96.98	96.99	97.2	96.77	97.42	90.32	94.84	94.84	94.41	95.7	94.84	92.47	94.19	92.9	93.33	93.76	95.48	98.06	98.49
cristatus	90.97	92.26	93.53	93.76	94.41	93.12	94.19	95.7	95.27	93.55	94.62	95.27	93.74	94.6	94.38	94.38	93.3	93.95	95.25	95.25	95.46	94.19	93.55	95.7	95.91	95.48	95.27	95.05	95.05	96.56	96.55	96.56	96.34	96.13	96.77	89.89	94.19	93.98	93.76	94.62	94.19	92.04	93.55	92.9	92.9	93.33	94.62	98.28	98.71
australis	91.18	92.47	93.75	93.98	94.62	93.33	94.41	95.91	95.48	93.76	94.84	95.48	93.95	94.82	94.6	94.6	93.52	94.17	95.46	95.46	95.68	94.41	94.19	95.91	96.13	95.7	95.48	95.27	95.27	96.77	96.77	96.77	96.56	96.77	96.99	90.11	94.41	94.19	93.98	94.84	94.41	92.26	93.76	93.12	93.12	93.55	94.84	98.49	98.92
rubneri	91.18	92.47	93.75	93.98	94.62	93.33	94.41	95.91	95.48	93.76	94.84	95.48	93.95	94.82	94.6	94.6	93.52	94.17	95.46	95.46	95.68	94.41	94.19	95.91	96.13	95.7	95.48	95.27	95.27	96.77	96.77	96.77	96.56	96.77	96.99	90.11	94.41	94.19	93.98	94.84	94.41	92.26	93.76	93.12	93.12	93.55	94.84	98.49	98.92
parasanguinis	91.18	92.47	93.97	94.19	94.84	93.55	94.62	96.13	95.7	93.98	95.05	95.7	93.95	94.82	94.6	94.82	93.74	94.38	95.68	95.68	95.9	94.19	94.19	95.91	96.13	95.7	95.48	95.48	95.48	96.99	96.77	96.77	96.56	96.99	96.77	90.11	94.41	94.19	93.98	94.84	94.41	92.47	93.55	92.9	92.9	93.33	94.84	98.28	98.71
hyointestinalis	93.55	93.98	94.61	96.34	95.27	95.27	95.05	95.05	94.84	95.7	95.05	94.84	94.38	95.9	95.68	95.68	95.46	95.9	96.76	96.98	97.19	95.7	93.12	94.62	94.84	94.41	94.62	96.13	95.27	95.91	95.69	95.7	95.91	95.05	96.34	90.97	92.9	92.9	92.9	93.12	94.41	93.33	94.84	94.19	94.84	94.41	91.83	94.18	94.62
caballi	93.33	93.33	93.75	94.84	94.62	95.27	94.84	95.7	95.05	96.13	95.27	95.05	94.17	94.82	95.46	95.46	94.82	96.11	96.11	96.33	96.11	94.84	91.83	94.62	94.41	93.98	93.98	95.7	94.41	95.91	95.69	95.7	95.7	95.05	96.34	92.26	93.12	93.12	93.33	92.69	93.98	94.62	96.13	96.99	96.99	96.77	92.47	93.32	93.76
loxodontisalivarius	93.55	94.41	94.18	96.13	95.48	95.7	95.27	96.99	96.34	96.56	95.27	95.48	94.6	95.25	96.11	96.33	96.11	96.54	97.62	97.62	97.41	95.05	93.55	96.34	96.13	95.7	95.7	95.27	95.91	96.99	96.77	96.77	96.77	96.13	97.2	93.33	92.9	92.9	93.12	93.33	94.62	95.48	96.56	95.7	95.7	96.77	92.69	93.53	93.98
devriesei	93.33	93.98	92.24	94.84	93.98	93.76	92.9	92.69	92.69	93.98	93.76	93.55	93.74	94.17	94.82	95.03	93.09	93.95	94.6	93.95	93.95	94.62	93.33	95.7	94.84	94.62	94.41	95.48	96.34	95.91	94.61	94.62	94.62	95.91	95.7	92.47	93.12	93.12	93.12	92.26	93.55	95.05	95.05	93.55	94.62	94.19	93.76	92.89	93.33
orisratti	92.03	91.81	92.01	93.97	92.89	93.53	93.1	92.24	92.24	93.97	94.4	93.75	90.26	93.07	92.42	92.64	92.42	93.51	94.37	93.94	94.16	91.81	90.95	94.61	93.97	93.53	93.32	93.97	93.53	93.97	93.74	93.75	93.75	93.97	94.61	90.95	91.81	91.81	91.81	90.95	92.46	92.46	92.67	93.53	93.1	92.46	91.16	92.66	93.1
suis	94.41	94.19	94.4	96.34	95.27	95.91	95.48	94.19	94.19	96.34	96.77	96.13	92.44	95.25	94.38	94.6	94.38	95.68	96.33	95.9	96.11	93.98	93.12	96.77	96.13	95.7	95.48	96.34	95.48	96.13	95.69	95.7	95.7	96.13	96.56	92.47	93.76	93.76	93.76	93.33	94.41	94.84	94.84	95.91	95.05	94.41	93.33	94.83	95.27
alactolyticus	92.47	92.26	93.32	95.7	93.76	93.98	93.55	94.41	94.62	95.27	94.41	94.19	93.3	94.38	95.03	95.25	94.17	95.03	96.33	96.11	95.9	94.84	92.9	96.34	95.7	95.27	95.05	95.27	96.34	96.99	97.2	97.2	97.2	96.99	97.63	91.61	94.19	94.19	94.41	94.19	95.48	94.19	95.27	94.41	94.41	95.48	93.12	95.26	95.7
infantarius	92.9	92.69	93.75	96.13	93.76	93.98	93.55	94.41	95.05	95.7	94.84	94.62	93.3	94.82	95.03	95.25	94.6	95.03	96.33	96.11	95.9	94.84	92.9	96.34	95.7	95.27	95.05	95.27	96.77	96.99	97.2	97.2	97.2	96.99	97.63	92.26	94.62	94.62	94.84	94.19	95.48	95.05	95.27	94.84	95.27	95.48	93.55	95.26	95.7
equinus	93.12	92.9	93.53	95.91	93.98	94.19	93.76	94.62	94.84	95.48	95.05	94.41	93.52	94.6	95.25	95.46	94.38	95.25	96.54	96.33	96.11	95.05	93.12	96.56	95.91	95.48	95.27	95.48	96.56	97.2	97.41	97.42	97.42	97.2	97.85	92.26	94.84	94.84	95.05	94.41	95.7	94.84	95.48	95.05	95.05	95.7	93.76	95.47	95.91
lutetiensis	93.12	92.9	93.53	95.91	93.98	94.19	93.76	94.62	94.84	95.48	95.05	94.41	93.52	94.6	95.25	95.46	94.38	95.25	96.54	96.33	96.11	95.05	93.12	96.56	95.91	95.48	95.27	95.48	96.56	97.2	97.41	97.42	97.42	97.2	97.85	92.26	94.84	94.84	95.05	94.41	95.7	94.84	95.48	95.05	95.05	95.7	93.76	95.47	95.91
gallolyticus	92.9	92.69	93.75	96.13	94.19	94.41	93.98	94.84	95.05	95.7	94.84	94.62	93.74	94.82	95.46	95.68	94.6	95.46	96.76	96.54	96.33	95.27	93.33	96.77	96.13	95.7	95.48	95.7	96.77	97.42	97.63	97.63	97.63	97.42	98.06	92.04	94.62	94.62	94.84	94.62	95.91	94.62	95.7	94.84	94.84	95.91	93.55	95.69	96.13
macedonicus	92.9	92.69	93.75	96.13	94.19	94.41	93.98	94.84	95.05	95.7	94.84	94.62	93.74	94.82	95.46	95.68	94.6	95.46	96.76	96.54	96.33	95.27	93.33	96.77	96.13	95.7	95.48	95.7	96.77	97.42	97.63	97.63	97.63	97.42	98.06	92.04	94.62	94.62	94.84	94.62	95.91	94.62	95.7	94.84	94.84	95.91	93.55	95.69	96.13
pasteurianus	92.9	92.69	93.75	96.13	94.19	94.41	93.98	94.84	95.05	95.7	94.84	94.62	93.74	94.82	95.46	95.68	94.6	95.46	96.76	96.54	96.33	95.27	93.33	96.77	96.13	95.7	95.48	95.7	96.77	97.42	97.63	97.63	97.63	97.42	98.06	92.04	94.62	94.62	94.84	94.62	95.91	94.62	95.7	94.84	94.84	95.91	93.55	95.69	96.13
cameli	92.9	93.33	92.46	95.27	94.84	95.05	93.76	93.55	93.55	94.41	93.55	94.41	93.74	95.25	94.38	94.38	93.95	94.6	95.68	94.82	94.82	95.05	94.19	95.91	95.7	95.48	95.27	95.48	94.84	96.56	96.12	96.13	96.34	96.34	96.34	90.54	93.12	93.12	93.12	93.55	94.84	93.33	96.34	94.19	94.41	94.41	93.33	94.83	95.27
minor	92.9	92.69	93.1	94.84	94.41	94.19	93.33	93.12	93.12	94.41	94.19	93.98	92.44	95.25	94.82	95.03	94.38	94.17	95.46	94.82	94.82	95.27	93.12	95.91	95.05	94.84	94.62	95.48	95.48	96.13	95.47	95.48	95.48	96.56	96.13	91.61	92.9	92.9	92.9	93.55	94.84	94.19	96.56	94.41	94.62	94.62	93.33	94.4	94.84
Species	dentapri	ferus	halichoeri	urinalis	iniae	canis	ictaluri	hongkongensis	phocae	pyogenes	agalactiae	dysgalactiae	marimammalium	castoreus	acidominimus	cuniculi	didelphis	parauberis	equi	porcinus	uberis	entericus	massiliensis	constellatus	intermedius	anginosus	milleri	merionis	fryi	pharyngis	vestibularis	salivarius	thermophilus	danieliae	porcorum	macacae	dentirousetti	downei	sobrinus	hyovaginalis	pluranimalium	dentasini	gallinaceus	henryi	caprae	criceti	mutans	infantis	mitis
dentapri	465	443.005	427.94	435.984	433.008	441.006	437.007	429.009	425.01	435.984	429.009	429.986	425.847	430.869	428.823	427.846	432.869	435.891	435.891	435.891	434.868	427.986	433.985	437.983	439.006	437.007	435.984	437.007	427.986	433.985	430.916	431.008	431.985	429.009	431.985	435.007	433.008	433.008	433.985	425.01	429.986	435.984	427.986	435.984	431.008	435.984	423.01	418.918	421.011
ferus	443.005	465	435.938	441.006	445.005	445.005	441.983	437.007	431.008	437.007	435.007	435.984	437.89	444.912	438.867	437.89	437.89	441.889	442.913	444.912	445.935	435.984	443.005	441.983	441.006	441.006	441.006	441.983	435.007	437.007	433.938	433.985	435.007	435.984	437.007	427.01	427.986	427.986	427.01	427.01	431.985	433.008	433.985	437.007	433.008	433.985	427.01	424.917	427.01
halichoeri	427.94	435.938	465	442.959	448.958	445.981	450.957	442.959	441.936	445.981	446.958	448.958	428.776	443.843	434.822	435.798	440.867	444.865	441.843	443.843	444.865	432.915	427.94	429.939	429.939	427.94	427.94	435.938	434.915	431.939	429.846	429.939	429.939	431.939	432.915	415.896	424.917	424.917	425.894	428.916	424.917	430.916	432.915	429.939	430.916	429.939	424.917	430.869	432.915
urinalis	435.984	441.006	442.959	465	447.981	447.981	447.004	441.006	443.982	449.981	447.004	447.981	437.89	444.912	438.867	439.89	443.889	450.957	447.934	449.934	448.911	439.983	441.983	441.006	439.983	437.983	437.983	441.006	441.006	441.983	441.936	441.983	443.005	439.983	441.983	421.011	429.009	429.009	429.009	437.007	441.006	437.983	439.006	439.006	435.007	435.984	423.01	431.939	433.985
iniae	433.008	445.005	448.958	447.981	465	453.003	457.978	451.98	447.981	445.005	449.981	453.003	437.89	446.911	440.913	441.889	444.912	450.957	449.934	449.934	450.957	441.006	435.007	437.983	437.983	437.007	437.007	441.983	433.985	441.006	432.915	433.008	433.985	435.007	435.007	417.012	429.009	429.009	427.986	435.007	431.985	431.985	439.006	435.984	433.985	435.007	427.986	434.915	437.007
canis	441.006	445.005	445.981	447.981	453.003	465	457.978	443.982	439.983	453.979	447.004	451.003	437.89	445.935	439.89	440.913	444.912	452.957	451.933	449.934	450.957	439.006	437.983	437.983	439.983	437.983	437.983	441.983	433.008	441.006	434.915	435.007	435.984	435.984	435.984	423.01	427.01	427.01	427.986	433.008	437.983	435.007	437.983	443.005	435.007	441.006	421.011	428.916	431.008
ictaluri	437.007	441.983	450.957	447.004	457.978	457.978	465	449.004	445.005	451.98	453.003	455.979	432.869	442.913	437.89	438.867	441.889	451.933	446.911	448.911	449.934	435.984	431.008	435.007	435.984	433.985	433.985	439.006	429.009	437.983	431.939	431.985	433.008	431.985	433.985	419.988	431.008	431.008	429.986	437.983	435.007	429.986	433.985	441.006	431.008	437.007	425.01	433.938	435.984
hongkongensis	429.009	437.007	442.959	441.006	451.98	443.982	449.004	465	459.001	445.005	447.004	451.98	440.913	445.935	444.912	445.935	446.911	448.911	450.957	455.979	454.956	435.007	433.985	435.984	439.006	437.007	437.007	437.007	435.984	441.006	443.935	443.982	443.005	437.007	441.983	421.988	429.009	427.986	427.01	431.985	431.008	431.985	435.007	435.007	433.008	437.983	429.986	440.959	443.005
phocae	425.01	431.008	441.936	443.982	447.981	439.983	445.005	459.001	465	447.981	447.004	453.979	436.868	444.912	441.889	442.913	448.911	448.911	447.934	450.957	449.934	435.007	431.985	435.984	437.007	435.007	435.007	431.008	437.007	437.983	442.959	443.005	441.983	435.984	441.006	423.01	431.008	429.986	427.986	433.985	431.008	431.985	431.985	431.008	433.008	433.985	429.986	438.96	441.006
pyogenes	435.984	437.007	445.981	449.981	445.005	453.979	451.98	445.005	447.981	465	451.003	455.979	435.891	448.911	441.889	442.913	445.935	451.933	448.911	447.934	448.911	439.006	431.985	439.983	439.006	437.007	437.007	435.984	439.006	441.006	439.936	439.983	439.006	439.006	441.983	429.009	431.008	429.986	429.986	433.008	437.007	437.983	439.006	443.005	439.006	441.006	423.01	430.916	433.008
agalactiae	429.009	435.007	446.958	447.004	449.981	447.004	453.003	447.004	447.004	451.003	465	457.978	433.845	442.913	437.89	438.867	438.867	445.935	445.935	444.912	445.935	433.985	431.008	437.007	433.985	431.985	431.985	435.007	433.008	433.985	431.939	431.985	431.985	433.985	435.984	423.987	433.985	433.985	433.985	435.007	431.985	437.983	437.983	441.006	437.007	435.007	427.986	435.938	437.983
dysgalactiae	429.986	435.984	448.958	447.981	453.003	451.003	455.979	451.98	453.979	455.979	457.978	465	433.845	446.911	438.867	439.89	443.889	448.911	447.934	445.935	446.911	435.984	431.008	437.983	439.006	437.007	437.007	435.984	433.985	439.006	436.96	437.007	435.984	435.007	437.007	421.988	431.008	429.986	429.009	435.007	431.985	435.007	435.007	437.983	435.984	433.985	427.01	438.96	441.006
marimammalium	425.847	437.89	428.776	437.89	437.89	437.89	432.869	440.913	436.868	435.891	433.845	433.845	465	437.007	441.006	441.006	435.984	441.006	445.005	441.006	441.983	443.005	438.867	435.891	436.868	434.868	434.868	438.867	438.867	443.889	440.867	440.913	441.889	441.889	441.889	421.801	429.846	429.846	429.846	433.845	438.867	429.846	436.868	429.846	434.868	437.89	429.846	431.799	433.845
castoreus	430.869	444.912	443.843	444.912	446.911	445.935	442.913	445.935	444.912	448.911	442.913	446.911	437.007	465	443.982	443.005	445.005	445.005	447.981	451.003	451.98	441.983	440.913	440.913	440.913	439.89	439.89	443.889	442.913	439.89	439.844	439.89	438.867	441.889	440.913	424.824	425.847	424.824	423.801	425.847	431.846	434.868	441.889	433.845	438.867	435.891	427.846	435.798	437.89
acidominimus	428.823	438.867	434.822	438.867	440.913	439.89	437.89	444.912	441.889	441.889	437.89	438.867	441.006	443.982	465	463.977	441.983	439.983	441.983	449.004	449.981	443.982	437.89	441.889	438.867	437.89	437.89	440.913	442.913	442.913	445.888	445.935	445.935	443.889	449.934	429.846	427.846	427.846	427.846	429.846	436.868	433.845	440.913	435.891	441.889	440.913	430.869	434.822	436.868
cuniculi	427.846	437.89	435.798	439.89	441.889	440.913	438.867	445.935	442.913	442.913	438.867	439.89	441.006	443.005	463.977	465	443.005	441.006	443.005	449.981	451.003	443.982	436.868	440.913	437.89	436.868	436.868	441.889	443.889	443.889	445.888	445.935	445.935	444.912	449.934	428.823	426.824	426.824	426.824	429.846	436.868	434.868	440.913	435.891	441.889	440.913	430.869	434.822	436.868
didelphis	432.869	437.89	440.867	443.889	444.912	444.912	441.889	446.911	448.911	445.935	438.867	443.889	435.984	445.005	441.983	443.005	465	445.005	449.981	449.981	451.003	437.007	433.845	437.89	437.89	435.891	435.891	437.89	438.867	437.89	438.821	438.867	439.89	437.89	440.913	426.824	422.825	422.825	421.801	424.824	431.846	435.891	435.891	432.869	439.89	437.89	421.801	429.753	431.846
parauberis	435.891	441.889	444.865	450.957	450.957	452.957	451.933	448.911	448.911	451.933	445.935	448.911	441.006	445.005	439.983	441.006	445.005	465	447.004	453.979	453.003	443.005	436.868	439.89	439.89	437.89	437.89	440.913	435.891	443.889	440.867	440.913	441.889	438.867	440.913	419.802	422.825	422.825	422.825	427.846	432.869	433.845	438.867	438.867	433.845	436.868	424.824	432.775	434.868
equi	435.891	442.913	441.843	447.934	449.934	451.933	446.911	450.957	447.934	448.911	445.935	447.934	445.005	447.981	441.983	443.005	449.981	447.004	465	455.002	455.979	443.005	440.913	445.935	446.911	444.912	444.912	444.912	444.912	447.934	443.843	443.889	444.912	443.889	444.912	429.846	430.869	430.869	429.846	433.845	440.913	439.89	443.889	438.867	441.889	444.912	425.847	438.821	440.913
porcinus	435.891	444.912	443.843	449.934	449.934	449.934	448.911	455.979	450.957	447.934	444.912	445.935	441.006	451.003	449.004	449.981	449.981	453.979	455.002	465	463.977	443.005	440.913	441.889	441.889	439.89	439.89	445.935	443.889	443.889	447.888	447.934	448.911	442.913	447.934	427.846	425.847	425.847	424.824	430.869	437.89	437.89	439.89	437.89	436.868	440.913	427.846	438.821	440.913
uberis	434.868	445.935	444.865	448.911	450.957	450.957	449.934	454.956	449.934	448.911	445.935	446.911	441.983	451.98	449.981	451.003	451.003	453.003	455.979	463.977	465	443.982	440.913	442.913	442.913	440.913	440.913	446.911	444.912	444.912	446.865	446.911	447.934	443.889	448.911	427.846	426.824	426.824	425.847	431.846	438.867	436.868	439.89	436.868	437.89	439.89	427.846	439.844	441.889
entericus	427.986	435.984	432.915	439.983	441.006	439.006	435.984	435.007	435.007	439.006	433.985	435.984	443.005	441.983	443.982	443.982	437.007	443.005	443.005	443.005	443.982	465	435.984	443.005	441.006	439.983	439.006	441.006	441.983	449.004	439.936	439.983	439.983	445.005	445.981	421.011	429.009	429.009	429.986	435.007	439.983	431.008	439.983	431.008	439.983	439.006	431.008	433.938	435.984
massiliensis	433.985	443.005	427.94	441.983	435.007	437.983	431.008	433.985	431.985	431.985	431.008	431.008	438.867	440.913	437.89	436.868	433.845	436.868	440.913	440.913	440.913	435.984	465	445.981	445.005	443.982	443.982	435.007	437.007	437.983	437.937	437.983	439.006	439.006	437.007	423.01	429.009	429.009	429.986	431.008	437.007	425.01	431.008	423.987	427.986	429.986	433.008	430.916	433.008
constellatus	437.983	441.983	429.939	441.006	437.983	437.983	435.007	435.984	435.984	439.983	437.007	437.983	435.891	440.913	441.889	440.913	437.89	439.89	445.935	441.889	442.913	443.005	445.981	465	459.978	459.978	459.001	441.006	445.981	451.003	446.958	447.004	447.004	449.004	449.981	433.008	439.006	439.006	439.006	435.007	441.006	435.007	439.006	433.985	437.983	439.006	435.984	440.959	443.005
intermedius	439.006	441.006	429.939	439.983	437.983	439.983	435.984	439.006	437.007	439.006	433.985	439.006	436.868	440.913	438.867	437.89	437.89	439.89	446.911	441.889	442.913	441.006	445.005	459.978	465	463	461.977	441.006	441.983	453.003	447.981	447.981	447.004	445.981	447.004	429.986	437.983	437.007	435.984	435.007	441.006	433.008	437.007	433.008	435.007	437.983	431.985	441.936	443.982
anginosus	437.007	441.006	427.94	437.983	437.007	437.983	433.985	437.007	435.007	437.007	431.985	437.007	434.868	439.89	437.89	436.868	435.891	437.89	444.912	439.89	440.913	439.983	443.982	459.978	463	465	463.977	439.983	441.006	451.98	445.981	445.981	445.005	443.982	445.005	429.986	435.984	435.007	433.985	433.008	439.006	431.008	435.984	431.008	433.985	435.984	433.008	439.936	441.983
milleri	435.984	441.006	427.94	437.983	437.007	437.983	433.985	437.007	435.007	437.007	431.985	437.007	434.868	439.89	437.89	436.868	435.891	437.89	444.912	439.89	440.913	439.006	443.982	459.001	461.977	463.977	465	439.006	439.983	451.003	444.959	445.005	443.982	443.005	443.982	429.986	435.007	433.985	433.008	433.008	439.006	431.008	435.984	431.008	433.985	435.984	431.985	438.96	441.006
merionis	437.007	441.983	435.938	441.006	441.983	441.983	439.006	437.007	431.008	435.984	435.007	435.984	438.867	443.889	440.913	441.889	437.89	440.913	444.912	445.935	446.911	441.006	435.007	441.006	441.006	439.983	439.006	465	449.004	449.981	443.935	443.982	445.005	447.981	447.981	421.988	431.985	431.985	431.008	431.985	437.007	435.007	441.983	439.006	445.005	441.983	435.007	437.937	439.983
fryi	427.986	435.007	434.915	441.006	433.985	433.008	429.009	435.984	437.007	439.006	433.008	433.985	438.867	442.913	442.913	443.889	438.867	435.891	444.912	443.889	444.912	441.983	437.007	445.981	441.983	441.006	439.983	449.004	465	447.981	449.981	449.981	449.981	451.98	453.003	427.01	433.985	433.985	435.007	433.008	439.006	439.006	439.983	429.009	441.006	439.006	437.983	437.937	439.983
pharyngis	433.985	437.007	431.939	441.983	441.006	441.006	437.983	441.006	437.983	441.006	433.985	439.006	443.889	439.89	442.913	443.889	437.89	443.889	447.934	443.889	444.912	449.004	437.983	451.003	453.003	451.98	451.003	449.981	447.981	465	451.98	451.98	451.003	453.003	453.979	423.01	437.983	437.007	437.007	439.983	445.005	435.984	445.005	437.983	441.983	443.982	437.983	444.959	447.004
vestibularis	430.916	433.938	429.846	441.936	432.915	434.915	431.939	443.935	442.959	439.936	431.939	436.96	440.867	439.844	445.888	445.888	438.821	440.867	443.843	447.888	446.865	439.936	437.937	446.958	447.981	445.981	444.959	443.935	449.981	451.98	465	465	463.977	451.98	457.978	424.917	436.96	435.938	435.938	438.96	444.959	432.915	438.96	434.915	436.96	439.936	441.936	444.912	446.958
salivarius	431.008	433.985	429.939	441.983	433.008	435.007	431.985	443.982	443.005	439.983	431.985	437.007	440.913	439.89	445.935	445.935	438.867	440.913	443.889	447.934	446.911	439.983	437.983	447.004	447.981	445.981	445.005	443.982	449.981	451.98	465	465	463.977	451.98	457.978	425.01	437.007	435.984	435.984	439.006	445.005	433.008	439.006	435.007	437.007	439.983	441.983	444.959	447.004
thermophilus	431.985	435.007	429.939	443.005	433.985	435.984	433.008	443.005	441.983	439.006	431.985	435.984	441.889	438.867	445.935	445.935	439.89	441.889	444.912	448.911	447.934	439.983	439.006	447.004	447.004	445.005	443.982	445.005	449.981	451.003	463.977	463.977	465	451.98	457.978	425.01	435.984	435.984	435.984	439.983	445.981	433.008	439.006	435.007	437.007	439.983	441.983	443.935	445.981
danieliae	429.009	435.984	431.939	439.983	435.007	435.984	431.985	437.007	435.984	439.006	433.985	435.007	441.889	441.889	443.889	444.912	437.89	438.867	443.889	442.913	443.889	445.005	439.006	449.004	445.981	443.982	443.005	447.981	451.98	453.003	451.98	451.98	451.98	465	457.978	423.987	437.983	437.983	439.006	437.007	441.983	435.007	443.005	433.985	439.983	441.983	439.983	442.959	445.005
porcorum	431.985	437.007	432.915	441.983	435.007	435.984	433.985	441.983	441.006	441.983	435.984	437.007	441.889	440.913	449.934	449.934	440.913	440.913	444.912	447.934	448.911	445.981	437.007	449.981	447.004	445.005	443.982	447.981	453.003	453.979	457.978	457.978	457.978	457.978	465	429.009	439.983	439.983	441.006	439.983	445.981	437.007	443.005	437.983	443.982	445.005	441.983	445.981	447.981
macacae	435.007	427.01	415.896	421.011	417.012	423.01	419.988	421.988	423.01	429.009	423.987	421.988	421.801	424.824	429.846	428.823	426.824	419.802	429.846	427.846	427.846	421.011	423.01	433.008	429.986	429.986	429.986	421.988	427.01	423.01	424.917	425.01	425.01	423.987	429.009	465	427.01	427.01	427.01	417.012	423.987	433.008	425.01	427.01	429.986	433.008	427.01	413.897	415.989
dentirousetti	433.008	427.986	424.917	429.009	429.009	427.01	431.008	429.009	431.008	431.008	433.985	431.008	429.846	425.847	427.846	426.824	422.825	422.825	430.869	425.847	426.824	429.009	429.009	439.006	437.983	435.984	435.007	431.985	433.985	437.983	436.96	437.007	435.984	437.983	439.983	427.01	465	463.977	459.001	443.982	441.006	427.986	427.986	429.986	433.985	439.006	439.983	433.938	435.984
downei	433.008	427.986	424.917	429.009	429.009	427.01	431.008	427.986	429.986	429.986	433.985	429.986	429.846	424.824	427.846	426.824	422.825	422.825	430.869	425.847	426.824	429.009	429.009	439.006	437.007	435.007	433.985	431.985	433.985	437.007	435.938	435.984	435.984	437.983	439.983	427.01	463.977	465	459.001	443.982	441.006	427.986	427.986	429.986	433.985	439.006	439.983	432.915	435.007
sobrinus	433.985	427.01	425.894	429.009	427.986	427.986	429.986	427.01	427.986	429.986	433.985	429.009	429.846	423.801	427.846	426.824	421.801	422.825	429.846	424.824	425.847	429.986	429.986	439.006	435.984	433.985	433.008	431.008	435.007	437.007	435.938	435.984	435.984	439.006	441.006	427.01	459.001	459.001	465	441.983	439.983	429.986	429.009	429.986	433.985	439.006	439.006	431.939	433.985
hyovaginalis	425.01	427.01	428.916	437.007	435.007	433.008	437.983	431.985	433.985	433.008	435.007	435.007	433.845	425.847	429.846	429.846	424.824	427.846	433.845	430.869	431.846	435.007	431.008	435.007	435.007	433.008	433.008	431.985	433.008	439.983	438.96	439.006	439.983	437.007	439.983	417.012	443.982	443.982	441.983	465	457.978	425.987	429.009	429.986	429.986	437.007	431.985	435.938	437.983
pluranimalium	429.986	431.985	424.917	441.006	431.985	437.983	435.007	431.008	431.008	437.007	431.985	431.985	438.867	431.846	436.868	436.868	431.846	432.869	440.913	437.89	438.867	439.983	437.007	441.006	441.006	439.006	439.006	437.007	439.006	445.005	444.959	445.005	445.981	441.983	445.981	423.987	441.006	441.006	439.983	457.978	465	431.008	433.985	435.007	437.007	443.982	427.986	433.938	435.984
dentasini	435.984	433.008	430.916	437.983	431.985	435.007	429.986	431.985	431.985	437.983	437.983	435.007	429.846	434.868	433.845	434.868	435.891	433.845	439.89	437.89	436.868	431.008	425.01	435.007	433.008	431.008	431.008	435.007	439.006	435.984	432.915	433.008	433.008	435.007	437.007	433.008	427.986	427.986	429.986	425.987	431.008	465	445.981	443.982	449.004	445.981	423.987	423.894	425.987
gallinaceus	427.986	433.985	432.915	439.006	439.006	437.983	433.985	435.007	431.985	439.006	437.983	435.007	436.868	441.889	440.913	440.913	435.891	438.867	443.889	439.89	439.89	439.983	431.008	439.006	437.007	435.984	435.984	441.983	439.983	445.005	438.96	439.006	439.006	443.005	443.005	425.01	427.986	427.986	429.009	429.009	433.985	445.981	465	449.004	449.981	451.98	427.986	430.916	433.008
henryi	435.984	437.007	429.939	439.006	435.984	443.005	441.006	435.007	431.008	443.005	441.006	437.983	429.846	433.845	435.891	435.891	432.869	438.867	438.867	437.89	436.868	431.008	423.987	433.985	433.008	431.008	431.008	439.006	429.009	437.983	434.915	435.007	435.007	433.985	437.983	427.01	429.986	429.986	429.986	429.986	435.007	443.982	449.004	465	449.004	453.979	423.987	427.94	429.986
caprae	431.008	433.008	430.916	435.007	433.985	435.007	431.008	433.008	433.008	439.006	437.007	435.984	434.868	438.867	441.889	441.889	439.89	433.845	441.889	436.868	437.89	439.983	427.986	437.983	435.007	433.985	433.985	445.005	441.006	441.983	436.96	437.007	437.007	439.983	443.982	429.986	433.985	433.985	433.985	429.986	437.007	449.004	449.981	449.004	465	453.979	429.986	427.94	429.986
criceti	435.984	433.985	429.939	435.984	435.007	441.006	437.007	437.983	433.985	441.006	435.007	433.985	437.89	435.891	440.913	440.913	437.89	436.868	444.912	440.913	439.89	439.006	429.986	439.006	437.983	435.984	435.984	441.983	439.006	443.982	439.936	439.983	439.983	441.983	445.005	433.008	439.006	439.006	439.006	437.007	443.982	445.981	451.98	453.979	453.979	465	429.009	429.939	431.985
mutans	423.01	427.01	424.917	423.01	427.986	421.011	425.01	429.986	429.986	423.01	427.986	427.01	429.846	427.846	430.869	430.869	421.801	424.824	425.847	427.846	427.846	431.008	433.008	435.984	431.985	433.008	431.985	435.007	437.983	437.983	441.936	441.983	441.983	439.983	441.983	427.01	439.983	439.983	439.006	431.985	427.986	423.987	427.986	423.987	429.986	429.009	465	435.938	437.983
infantis	418.918	424.917	430.869	431.939	434.915	428.916	433.938	440.959	438.96	430.916	435.938	438.96	431.799	435.798	434.822	434.822	429.753	432.775	438.821	438.821	439.844	433.938	430.916	440.959	441.936	439.936	438.96	437.937	437.937	444.959	444.912	444.959	443.935	442.959	445.981	413.897	433.938	432.915	431.939	435.938	433.938	423.894	430.916	427.94	427.94	429.939	435.938	465	463
mitis	421.011	427.01	432.915	433.985	437.007	431.008	435.984	443.005	441.006	433.008	437.983	441.006	433.845	437.89	436.868	436.868	431.846	434.868	440.913	440.913	441.889	435.984	433.008	443.005	443.982	441.983	441.006	439.983	439.983	447.004	446.958	447.004	445.981	445.005	447.981	415.989	435.984	435.007	433.985	437.983	435.984	425.987	433.008	429.986	429.986	431.985	437.983	463	465
oralis	421.011	427.01	432.915	433.985	437.007	431.008	435.984	443.005	441.006	433.008	437.983	441.006	433.845	437.89	436.868	436.868	431.846	434.868	440.913	440.913	441.889	435.984	433.008	443.005	443.982	441.983	441.006	439.983	439.983	447.004	446.958	447.004	445.981	445.005	447.981	415.989	435.984	435.007	433.985	437.983	435.984	425.987	433.008	429.986	429.986	431.985	437.983	463	465
tigurinus	421.011	427.01	432.915	433.985	437.007	431.008	435.984	443.005	441.006	433.008	437.983	441.006	433.845	437.89	436.868	436.868	431.846	434.868	440.913	440.913	441.889	435.984	433.008	443.005	443.982	441.983	441.006	439.983	439.983	447.004	446.958	447.004	445.981	445.005	447.981	415.989	435.984	435.007	433.985	437.983	435.984	425.987	433.008	429.986	429.986	431.985	437.983	463	465
pneumoniae	421.011	427.01	432.915	433.008	437.007	431.008	435.007	441.983	439.983	431.985	437.007	439.983	433.845	437.89	435.891	435.891	431.846	433.845	440.913	439.89	440.913	435.984	433.008	443.982	445.005	443.005	441.983	439.983	439.983	445.981	445.981	445.981	445.005	445.005	447.004	415.989	435.984	435.007	433.985	437.007	435.007	427.01	433.008	429.009	429.986	431.985	437.983	461.977	463.977
pseudopneumoniae	421.011	427.01	432.915	433.008	437.007	431.008	435.007	441.983	439.983	431.985	437.007	439.983	433.845	437.89	435.891	435.891	431.846	433.845	440.913	439.89	440.913	435.984	433.008	443.982	445.005	443.005	441.983	439.983	439.983	445.981	445.981	445.981	445.005	445.005	447.004	415.989	435.984	435.007	433.985	437.007	435.007	427.01	433.008	429.009	429.986	431.985	437.983	461.977	463.977
lactarius	423.987	429.986	427.94	437.007	431.985	433.985	431.008	437.983	435.984	435.984	433.008	435.984	436.868	440.913	439.89	439.89	434.868	437.89	443.889	443.889	444.912	439.006	437.983	445.981	447.004	445.005	443.982	443.005	443.005	449.981	449.981	449.981	449.004	449.981	451.003	419.012	431.008	429.986	429.009	433.008	439.006	429.009	435.984	433.008	433.008	435.007	433.008	457.978	459.978
peroris	421.988	429.009	428.916	437.983	431.008	433.008	429.986	437.007	435.984	437.007	431.985	435.007	437.89	439.89	438.867	438.867	433.845	438.867	442.913	442.913	443.889	439.006	437.007	443.982	445.005	443.005	443.982	441.006	443.005	449.981	449.981	449.981	449.004	449.981	451.003	417.988	429.986	429.009	429.009	433.008	437.983	427.986	437.007	431.985	431.985	433.985	431.985	455.979	457.978
sanguinis	429.009	435.984	432.915	441.006	437.983	439.983	435.007	439.983	437.983	437.983	435.984	437.983	442.913	444.912	442.913	442.913	440.913	441.889	449.934	447.934	448.911	443.982	441.983	449.981	449.981	447.981	447.004	449.004	447.981	451.98	451.98	451.98	453.003	453.003	453.979	423.01	435.007	435.007	433.985	437.007	443.005	433.008	441.006	435.984	437.983	439.983	437.983	451.98	453.979
oligofermentans	423.987	429.986	436.96	437.983	441.006	435.007	439.983	447.004	445.005	437.007	441.983	445.005	436.868	440.913	439.89	440.913	435.891	438.867	444.912	444.912	445.935	437.983	435.984	445.981	447.004	445.005	443.982	443.982	443.982	451.003	449.981	449.981	449.004	449.004	449.981	419.012	439.006	437.983	437.007	441.006	439.006	429.986	435.007	431.985	431.985	433.985	441.006	459.001	461.001
gordonii	425.987	431.985	435.938	437.983	439.983	433.985	439.006	443.982	443.982	435.007	439.983	441.983	439.89	438.867	440.913	440.913	434.868	438.867	443.889	443.889	444.912	441.006	437.983	447.004	447.004	445.005	443.982	445.005	445.005	451.003	450.957	451.003	451.98	449.981	453.003	419.988	441.006	441.006	439.006	445.005	441.006	429.986	437.983	431.985	433.985	435.984	443.982	455.979	457.978
cristatus	423.01	429.009	434.915	435.984	439.006	433.008	437.983	445.005	443.005	435.007	439.983	443.005	435.891	439.89	438.867	438.867	433.845	436.868	442.913	442.913	443.889	437.983	435.007	445.005	445.981	443.982	443.005	441.983	441.983	449.004	448.958	449.004	447.981	447.004	449.981	417.988	437.983	437.007	435.984	439.983	437.983	427.986	435.007	431.985	431.985	433.985	439.983	457.002	459.001
australis	423.987	429.986	435.938	437.007	439.983	433.985	439.006	445.981	443.982	435.984	441.006	443.982	436.868	440.913	439.89	439.89	434.868	437.89	443.889	443.889	444.912	439.006	437.983	445.981	447.004	445.005	443.982	443.005	443.005	449.981	449.981	449.981	449.004	449.981	451.003	419.012	439.006	437.983	437.007	441.006	439.006	429.009	435.984	433.008	433.008	435.007	441.006	457.978	459.978
rubneri	423.987	429.986	435.938	437.007	439.983	433.985	439.006	445.981	443.982	435.984	441.006	443.982	436.868	440.913	439.89	439.89	434.868	437.89	443.889	443.889	444.912	439.006	437.983	445.981	447.004	445.005	443.982	443.005	443.005	449.981	449.981	449.981	449.004	449.981	451.003	419.012	439.006	437.983	437.007	441.006	439.006	429.009	435.984	433.008	433.008	435.007	441.006	457.978	459.978
parasanguinis	423.987	429.986	436.96	437.983	441.006	435.007	439.983	447.004	445.005	437.007	441.983	445.005	436.868	440.913	439.89	440.913	435.891	438.867	444.912	444.912	445.935	437.983	437.983	445.981	447.004	445.005	443.982	443.982	443.982	451.003	449.981	449.981	449.004	451.003	449.981	419.012	439.006	437.983	437.007	441.006	439.006	429.986	435.007	431.985	431.985	433.985	441.006	457.002	459.001
hyointestinalis	435.007	437.007	439.936	447.981	443.005	443.005	441.983	441.983	441.006	445.005	441.983	441.006	438.867	445.935	444.912	444.912	443.889	445.935	449.934	450.957	451.933	445.005	433.008	439.983	441.006	439.006	439.983	447.004	443.005	445.981	444.959	445.005	445.981	441.983	447.981	423.01	431.985	431.985	431.985	433.008	439.006	433.985	441.006	437.983	441.006	439.006	427.01	437.937	439.983
caballi	433.985	433.985	435.938	441.006	439.983	443.005	441.006	445.005	441.983	447.004	443.005	441.983	437.89	440.913	443.889	443.889	440.913	446.911	446.911	447.934	446.911	441.006	427.01	439.983	439.006	437.007	437.007	445.005	439.006	445.981	444.959	445.005	445.005	441.983	447.981	429.009	433.008	433.008	433.985	431.008	437.007	439.983	447.004	451.003	451.003	449.981	429.986	433.938	435.984
loxodontisalivarius	435.007	439.006	437.937	447.004	443.982	445.005	443.005	451.003	447.981	449.004	443.005	443.982	439.89	442.913	446.911	447.934	446.911	448.911	453.933	453.933	452.957	441.983	435.007	447.981	447.004	445.005	445.005	443.005	445.981	451.003	449.981	449.981	449.981	447.004	451.98	433.985	431.985	431.985	433.008	433.985	439.983	443.982	449.004	445.005	445.005	449.981	431.008	434.915	437.007
devriesei	433.985	437.007	428.916	441.006	437.007	435.984	431.985	431.008	431.008	437.007	435.984	435.007	435.891	437.89	440.913	441.889	432.869	436.868	439.89	436.868	436.868	439.983	433.985	445.005	441.006	439.983	439.006	443.982	447.981	445.981	439.936	439.983	439.983	445.981	445.005	429.986	433.008	433.008	433.008	429.009	435.007	441.983	441.983	435.007	439.983	437.983	435.984	431.939	433.985
orisratti	427.94	426.916	427.846	436.96	431.939	434.915	432.915	428.916	428.916	436.96	438.96	435.938	419.709	432.775	429.753	430.776	429.753	434.822	438.821	436.821	437.844	426.916	422.917	439.936	436.96	434.915	433.938	436.96	434.915	436.96	435.891	435.938	435.938	436.96	439.936	422.917	426.916	426.916	426.916	422.917	429.939	429.939	430.916	434.915	432.915	429.939	423.894	430.869	432.915
suis	439.006	437.983	438.96	447.981	443.005	445.981	443.982	437.983	437.983	447.981	449.981	447.004	429.846	442.913	438.867	439.89	438.867	444.912	447.934	445.935	446.911	437.007	433.008	449.981	447.004	445.005	443.982	447.981	443.982	447.004	444.959	445.005	445.005	447.004	449.004	429.986	435.984	435.984	435.984	433.985	439.006	441.006	441.006	445.981	441.983	439.006	433.985	440.959	443.005
alactolyticus	429.986	429.009	433.938	445.005	435.984	437.007	435.007	439.006	439.983	443.005	439.006	437.983	433.845	438.867	441.889	442.913	437.89	441.889	447.934	446.911	445.935	441.006	431.985	447.981	445.005	443.005	441.983	443.005	447.981	451.003	451.98	451.98	451.98	451.003	453.979	425.987	437.983	437.983	439.006	437.983	443.982	437.983	443.005	439.006	439.006	443.982	433.008	442.959	445.005
infantarius	431.985	431.008	435.938	447.004	435.984	437.007	435.007	439.006	441.983	445.005	441.006	439.983	433.845	440.913	441.889	442.913	439.89	441.889	447.934	446.911	445.935	441.006	431.985	447.981	445.005	443.005	441.983	443.005	449.981	451.003	451.98	451.98	451.98	451.003	453.979	429.009	439.983	439.983	441.006	437.983	443.982	441.983	443.005	441.006	443.005	443.982	435.007	442.959	445.005
equinus	433.008	431.985	434.915	445.981	437.007	437.983	435.984	439.983	441.006	443.982	441.983	439.006	434.868	439.89	442.913	443.889	438.867	442.913	448.911	447.934	446.911	441.983	433.008	449.004	445.981	443.982	443.005	443.982	449.004	451.98	452.957	453.003	453.003	451.98	455.002	429.009	441.006	441.006	441.983	439.006	445.005	441.006	443.982	441.983	441.983	445.005	435.984	443.935	445.981
lutetiensis	433.008	431.985	434.915	445.981	437.007	437.983	435.984	439.983	441.006	443.982	441.983	439.006	434.868	439.89	442.913	443.889	438.867	442.913	448.911	447.934	446.911	441.983	433.008	449.004	445.981	443.982	443.005	443.982	449.004	451.98	452.957	453.003	453.003	451.98	455.002	429.009	441.006	441.006	441.983	439.006	445.005	441.006	443.982	441.983	441.983	445.005	435.984	443.935	445.981
gallolyticus	431.985	431.008	435.938	447.004	437.983	439.006	437.007	441.006	441.983	445.005	441.006	439.983	435.891	440.913	443.889	444.912	439.89	443.889	449.934	448.911	447.934	443.005	433.985	449.981	447.004	445.005	443.982	445.005	449.981	453.003	453.979	453.979	453.979	453.003	455.979	427.986	439.983	439.983	441.006	439.983	445.981	439.983	445.005	441.006	441.006	445.981	435.007	444.959	447.004
macedonicus	431.985	431.008	435.938	447.004	437.983	439.006	437.007	441.006	441.983	445.005	441.006	439.983	435.891	440.913	443.889	444.912	439.89	443.889	449.934	448.911	447.934	443.005	433.985	449.981	447.004	445.005	443.982	445.005	449.981	453.003	453.979	453.979	453.979	453.003	455.979	427.986	439.983	439.983	441.006	439.983	445.981	439.983	445.005	441.006	441.006	445.981	435.007	444.959	447.004
pasteurianus	431.985	431.008	435.938	447.004	437.983	439.006	437.007	441.006	441.983	445.005	441.006	439.983	435.891	440.913	443.889	444.912	439.89	443.889	449.934	448.911	447.934	443.005	433.985	449.981	447.004	445.005	443.982	445.005	449.981	453.003	453.979	453.979	453.979	453.003	455.979	427.986	439.983	439.983	441.006	439.983	445.981	439.983	445.005	441.006	441.006	445.981	435.007	444.959	447.004
cameli	431.985	433.985	429.939	443.005	441.006	441.983	435.984	435.007	435.007	439.006	435.007	439.006	435.891	442.913	438.867	438.867	436.868	439.89	444.912	440.913	440.913	441.983	437.983	445.981	445.005	443.982	443.005	443.982	441.006	449.004	446.958	447.004	447.981	447.981	447.981	421.011	433.008	433.008	433.008	435.007	441.006	433.985	447.981	437.983	439.006	439.006	433.985	440.959	443.005
minor	431.985	431.008	432.915	441.006	439.006	437.983	433.985	433.008	433.008	439.006	437.983	437.007	429.846	442.913	440.913	441.889	438.867	437.89	443.889	440.913	440.913	443.005	433.008	445.981	441.983	441.006	439.983	443.982	443.982	447.004	443.935	443.982	443.982	449.004	447.004	425.987	431.985	431.985	431.985	435.007	441.006	437.983	449.004	439.006	439.983	439.983	433.985	438.96	441.006
Species	dentapri	ferus	halichoeri	urinalis	iniae	canis	ictaluri	hongkongensis	phocae	pyogenes	agalactiae	dysgalactiae	marimammalium	castoreus	acidominimus	cuniculi	didelphis	parauberis	equi	porcinus	uberis	entericus	massiliensis	constellatus	intermedius	anginosus	milleri	merionis	fryi	pharyngis	vestibularis	salivarius	thermophilus	danieliae	porcorum	macacae	dentirousetti	downei	sobrinus	hyovaginalis	pluranimalium	dentasini	gallinaceus	henryi	caprae	criceti	mutans	infantis	mitis
dentapri	0	21.9945	37.0605	29.016	31.992	23.994	27.993	35.991	39.99	29.016	35.991	35.0145	39.153	34.131	36.177	37.1535	32.1315	29.109	29.109	29.109	30.132	37.014	31.0155	27.0165	25.9935	27.993	29.016	27.993	37.014	31.0155	34.0845	33.9915	33.015	35.991	33.015	29.9925	31.992	31.992	31.0155	39.99	35.0145	29.016	37.014	29.016	33.9915	29.016	41.9895	46.0815	43.989
ferus	21.9945	0	29.0625	23.994	19.995	19.995	23.0175	27.993	33.9915	27.993	29.9925	29.016	27.1095	20.088	26.133	27.1095	27.1095	23.1105	22.0875	20.088	19.065	29.016	21.9945	23.0175	23.994	23.994	23.994	23.0175	29.9925	27.993	31.062	31.0155	29.9925	29.016	27.993	37.9905	37.014	37.014	37.9905	37.9905	33.015	31.992	31.0155	27.993	31.992	31.0155	37.9905	40.083	37.9905
halichoeri	37.0605	29.0625	0	22.041	16.0425	19.0185	14.043	22.041	23.064	19.0185	18.042	16.0425	36.2235	21.1575	30.1785	29.202	24.1335	20.1345	23.157	21.1575	20.1345	32.085	37.0605	35.061	35.061	37.0605	37.0605	29.0625	30.0855	33.0615	35.154	35.061	35.061	33.0615	32.085	49.104	40.083	40.083	39.1065	36.084	40.083	34.0845	32.085	35.061	34.0845	35.061	40.083	34.131	32.085
urinalis	29.016	23.994	22.041	0	17.019	17.019	17.9955	23.994	21.018	15.0195	17.9955	17.019	27.1095	20.088	26.133	25.11	21.111	14.043	17.0655	15.066	16.089	25.017	23.0175	23.994	25.017	27.0165	27.0165	23.994	23.994	23.0175	23.064	23.0175	21.9945	25.017	23.0175	43.989	35.991	35.991	35.991	27.993	23.994	27.0165	25.9935	25.9935	29.9925	29.016	41.9895	33.0615	31.0155
iniae	31.992	19.995	16.0425	17.019	0	11.997	7.0215	13.02	17.019	19.995	15.0195	11.997	27.1095	18.0885	24.087	23.1105	20.088	14.043	15.066	15.066	14.043	23.994	29.9925	27.0165	27.0165	27.993	27.993	23.0175	31.0155	23.994	32.085	31.992	31.0155	29.9925	29.9925	47.988	35.991	35.991	37.014	29.9925	33.015	33.015	25.9935	29.016	31.0155	29.9925	37.014	30.0855	27.993
canis	23.994	19.995	19.0185	17.019	11.997	0	7.0215	21.018	25.017	11.0205	17.9955	13.9965	27.1095	19.065	25.11	24.087	20.088	12.0435	13.0665	15.066	14.043	25.9935	27.0165	27.0165	25.017	27.0165	27.0165	23.0175	31.992	23.994	30.0855	29.9925	29.016	29.016	29.016	41.9895	37.9905	37.9905	37.014	31.992	27.0165	29.9925	27.0165	21.9945	29.9925	23.994	43.989	36.084	33.9915
ictaluri	27.993	23.0175	14.043	17.9955	7.0215	7.0215	0	15.996	19.995	13.02	11.997	9.021	32.1315	22.0875	27.1095	26.133	23.1105	13.0665	18.0885	16.089	15.066	29.016	33.9915	29.9925	29.016	31.0155	31.0155	25.9935	35.991	27.0165	33.0615	33.015	31.992	33.015	31.0155	45.012	33.9915	33.9915	35.0145	27.0165	29.9925	35.0145	31.0155	23.994	33.9915	27.993	39.99	31.062	29.016
hongkongensis	35.991	27.993	22.041	23.994	13.02	21.018	15.996	0	5.9985	19.995	17.9955	13.02	24.087	19.065	20.088	19.065	18.0885	16.089	14.043	9.021	10.044	29.9925	31.0155	29.016	25.9935	27.993	27.993	27.993	29.016	23.994	21.0645	21.018	21.9945	27.993	23.0175	43.0125	35.991	37.014	37.9905	33.015	33.9915	33.015	29.9925	29.9925	31.992	27.0165	35.0145	24.0405	21.9945
phocae	39.99	33.9915	23.064	21.018	17.019	25.017	19.995	5.9985	0	17.019	17.9955	11.0205	28.1325	20.088	23.1105	22.0875	16.089	16.089	17.0655	14.043	15.066	29.9925	33.015	29.016	27.993	29.9925	29.9925	33.9915	27.993	27.0165	22.041	21.9945	23.0175	29.016	23.994	41.9895	33.9915	35.0145	37.014	31.0155	33.9915	33.015	33.015	33.9915	31.992	31.0155	35.0145	26.04	23.994
pyogenes	29.016	27.993	19.0185	15.0195	19.995	11.0205	13.02	19.995	17.019	0	13.9965	9.021	29.109	16.089	23.1105	22.0875	19.065	13.0665	16.089	17.0655	16.089	25.9935	33.015	25.017	25.9935	27.993	27.993	29.016	25.9935	23.994	25.0635	25.017	25.9935	25.9935	23.0175	35.991	33.9915	35.0145	35.0145	31.992	27.993	27.0165	25.9935	21.9945	25.9935	23.994	41.9895	34.0845	31.992
agalactiae	35.991	29.9925	18.042	17.9955	15.0195	17.9955	11.997	17.9955	17.9955	13.9965	0	7.0215	31.155	22.0875	27.1095	26.133	26.133	19.065	19.065	20.088	19.065	31.0155	33.9915	27.993	31.0155	33.015	33.015	29.9925	31.992	31.0155	33.0615	33.015	33.015	31.0155	29.016	41.013	31.0155	31.0155	31.0155	29.9925	33.015	27.0165	27.0165	23.994	27.993	29.9925	37.014	29.0625	27.0165
dysgalactiae	35.0145	29.016	16.0425	17.019	11.997	13.9965	9.021	13.02	11.0205	9.021	7.0215	0	31.155	18.0885	26.133	25.11	21.111	16.089	17.0655	19.065	18.0885	29.016	33.9915	27.0165	25.9935	27.993	27.993	29.016	31.0155	25.9935	28.0395	27.993	29.016	29.9925	27.993	43.0125	33.9915	35.0145	35.991	29.9925	33.015	29.9925	29.9925	27.0165	29.016	31.0155	37.9905	26.04	23.994
marimammalium	39.153	27.1095	36.2235	27.1095	27.1095	27.1095	32.1315	24.087	28.1325	29.109	31.155	31.155	0	27.993	23.994	23.994	29.016	23.994	19.995	23.994	23.0175	21.9945	26.133	29.109	28.1325	30.132	30.132	26.133	26.133	21.111	24.1335	24.087	23.1105	23.1105	23.1105	43.1985	35.154	35.154	35.154	31.155	26.133	35.154	28.1325	35.154	30.132	27.1095	35.154	33.201	31.155
castoreus	34.131	20.088	21.1575	20.088	18.0885	19.065	22.0875	19.065	20.088	16.089	22.0875	18.0885	27.993	0	21.018	21.9945	19.995	19.995	17.019	13.9965	13.02	23.0175	24.087	24.087	24.087	25.11	25.11	21.111	22.0875	25.11	25.1565	25.11	26.133	23.1105	24.087	40.176	39.153	40.176	41.199	39.153	33.1545	30.132	23.1105	31.155	26.133	29.109	37.1535	29.202	27.1095
acidominimus	36.177	26.133	30.1785	26.133	24.087	25.11	27.1095	20.088	23.1105	23.1105	27.1095	26.133	23.994	21.018	0	1.023	23.0175	25.017	23.0175	15.996	15.0195	21.018	27.1095	23.1105	26.133	27.1095	27.1095	24.087	22.0875	22.0875	19.1115	19.065	19.065	21.111	15.066	35.154	37.1535	37.1535	37.1535	35.154	28.1325	31.155	24.087	29.109	23.1105	24.087	34.131	30.1785	28.1325
cuniculi	37.1535	27.1095	29.202	25.11	23.1105	24.087	26.133	19.065	22.0875	22.0875	26.133	25.11	23.994	21.9945	1.023	0	21.9945	23.994	21.9945	15.0195	13.9965	21.018	28.1325	24.087	27.1095	28.1325	28.1325	23.1105	21.111	21.111	19.1115	19.065	19.065	20.088	15.066	36.177	38.1765	38.1765	38.1765	35.154	28.1325	30.132	24.087	29.109	23.1105	24.087	34.131	30.1785	28.1325
didelphis	32.1315	27.1095	24.1335	21.111	20.088	20.088	23.1105	18.0885	16.089	19.065	26.133	21.111	29.016	19.995	23.0175	21.9945	0	19.995	15.0195	15.0195	13.9965	27.993	31.155	27.1095	27.1095	29.109	29.109	27.1095	26.133	27.1095	26.1795	26.133	25.11	27.1095	24.087	38.1765	42.1755	42.1755	43.1985	40.176	33.1545	29.109	29.109	32.1315	25.11	27.1095	43.1985	35.247	33.1545
parauberis	29.109	23.1105	20.1345	14.043	14.043	12.0435	13.0665	16.089	16.089	13.0665	19.065	16.089	23.994	19.995	25.017	23.994	19.995	0	17.9955	11.0205	11.997	21.9945	28.1325	25.11	25.11	27.1095	27.1095	24.087	29.109	21.111	24.1335	24.087	23.1105	26.133	24.087	45.198	42.1755	42.1755	42.1755	37.1535	32.1315	31.155	26.133	26.133	31.155	28.1325	40.176	32.2245	30.132
equi	29.109	22.0875	23.157	17.0655	15.066	13.0665	18.0885	14.043	17.0655	16.089	19.065	17.0655	19.995	17.019	23.0175	21.9945	15.0195	17.9955	0	9.9975	9.021	21.9945	24.087	19.065	18.0885	20.088	20.088	20.088	20.088	17.0655	21.1575	21.111	20.088	21.111	20.088	35.154	34.131	34.131	35.154	31.155	24.087	25.11	21.111	26.133	23.1105	20.088	39.153	26.1795	24.087
porcinus	29.109	20.088	21.1575	15.066	15.066	15.066	16.089	9.021	14.043	17.0655	20.088	19.065	23.994	13.9965	15.996	15.0195	15.0195	11.0205	9.9975	0	1.023	21.9945	24.087	23.1105	23.1105	25.11	25.11	19.065	21.111	21.111	17.112	17.0655	16.089	22.0875	17.0655	37.1535	39.153	39.153	40.176	34.131	27.1095	27.1095	25.11	27.1095	28.1325	24.087	37.1535	26.1795	24.087
uberis	30.132	19.065	20.1345	16.089	14.043	14.043	15.066	10.044	15.066	16.089	19.065	18.0885	23.0175	13.02	15.0195	13.9965	13.9965	11.997	9.021	1.023	0	21.018	24.087	22.0875	22.0875	24.087	24.087	18.0885	20.088	20.088	18.135	18.0885	17.0655	21.111	16.089	37.1535	38.1765	38.1765	39.153	33.1545	26.133	28.1325	25.11	28.1325	27.1095	25.11	37.1535	25.1565	23.1105
entericus	37.014	29.016	32.085	25.017	23.994	25.9935	29.016	29.9925	29.9925	25.9935	31.0155	29.016	21.9945	23.0175	21.018	21.018	27.993	21.9945	21.9945	21.9945	21.018	0	29.016	21.9945	23.994	25.017	25.9935	23.994	23.0175	15.996	25.0635	25.017	25.017	19.995	19.0185	43.989	35.991	35.991	35.0145	29.9925	25.017	33.9915	25.017	33.9915	25.017	25.9935	33.9915	31.062	29.016
massiliensis	31.0155	21.9945	37.0605	23.0175	29.9925	27.0165	33.9915	31.0155	33.015	33.015	33.9915	33.9915	26.133	24.087	27.1095	28.1325	31.155	28.1325	24.087	24.087	24.087	29.016	0	19.0185	19.995	21.018	21.018	29.9925	27.993	27.0165	27.063	27.0165	25.9935	25.9935	27.993	41.9895	35.991	35.991	35.0145	33.9915	27.993	39.99	33.9915	41.013	37.014	35.0145	31.992	34.0845	31.992
constellatus	27.0165	23.0175	35.061	23.994	27.0165	27.0165	29.9925	29.016	29.016	25.017	27.993	27.0165	29.109	24.087	23.1105	24.087	27.1095	25.11	19.065	23.1105	22.0875	21.9945	19.0185	0	5.022	5.022	5.9985	23.994	19.0185	13.9965	18.042	17.9955	17.9955	15.996	15.0195	31.992	25.9935	25.9935	25.9935	29.9925	23.994	29.9925	25.9935	31.0155	27.0165	25.9935	29.016	24.0405	21.9945
intermedius	25.9935	23.994	35.061	25.017	27.0165	25.017	29.016	25.9935	27.993	25.9935	31.0155	25.9935	28.1325	24.087	26.133	27.1095	27.1095	25.11	18.0885	23.1105	22.0875	23.994	19.995	5.022	0	1.9995	3.0225	23.994	23.0175	11.997	17.019	17.019	17.9955	19.0185	17.9955	35.0145	27.0165	27.993	29.016	29.9925	23.994	31.992	27.993	31.992	29.9925	27.0165	33.015	23.064	21.018
anginosus	27.993	23.994	37.0605	27.0165	27.993	27.0165	31.0155	27.993	29.9925	27.993	33.015	27.993	30.132	25.11	27.1095	28.1325	29.109	27.1095	20.088	25.11	24.087	25.017	21.018	5.022	1.9995	0	1.023	25.017	23.994	13.02	19.0185	19.0185	19.995	21.018	19.995	35.0145	29.016	29.9925	31.0155	31.992	25.9935	33.9915	29.016	33.9915	31.0155	29.016	31.992	25.0635	23.0175
milleri	29.016	23.994	37.0605	27.0165	27.993	27.0165	31.0155	27.993	29.9925	27.993	33.015	27.993	30.132	25.11	27.1095	28.1325	29.109	27.1095	20.088	25.11	24.087	25.9935	21.018	5.9985	3.0225	1.023	0	25.9935	25.017	13.9965	20.0415	19.995	21.018	21.9945	21.018	35.0145	29.9925	31.0155	31.992	31.992	25.9935	33.9915	29.016	33.9915	31.0155	29.016	33.015	26.04	23.994
merionis	27.993	23.0175	29.0625	23.994	23.0175	23.0175	25.9935	27.993	33.9915	29.016	29.9925	29.016	26.133	21.111	24.087	23.1105	27.1095	24.087	20.088	19.065	18.0885	23.994	29.9925	23.994	23.994	25.017	25.9935	0	15.996	15.0195	21.0645	21.018	19.995	17.019	17.019	43.0125	33.015	33.015	33.9915	33.015	27.993	29.9925	23.0175	25.9935	19.995	23.0175	29.9925	27.063	25.017
fryi	37.014	29.9925	30.0855	23.994	31.0155	31.992	35.991	29.016	27.993	25.9935	31.992	31.0155	26.133	22.0875	22.0875	21.111	26.133	29.109	20.088	21.111	20.088	23.0175	27.993	19.0185	23.0175	23.994	25.017	15.996	0	17.019	15.0195	15.0195	15.0195	13.02	11.997	37.9905	31.0155	31.0155	29.9925	31.992	25.9935	25.9935	25.017	35.991	23.994	25.9935	27.0165	27.063	25.017
pharyngis	31.0155	27.993	33.0615	23.0175	23.994	23.994	27.0165	23.994	27.0165	23.994	31.0155	25.9935	21.111	25.11	22.0875	21.111	27.1095	21.111	17.0655	21.111	20.088	15.996	27.0165	13.9965	11.997	13.02	13.9965	15.0195	17.019	0	13.02	13.02	13.9965	11.997	11.0205	41.9895	27.0165	27.993	27.993	25.017	19.995	29.016	19.995	27.0165	23.0175	21.018	27.0165	20.0415	17.9955
vestibularis	34.0845	31.062	35.154	23.064	32.085	30.0855	33.0615	21.0645	22.041	25.0635	33.0615	28.0395	24.1335	25.1565	19.1115	19.1115	26.1795	24.1335	21.1575	17.112	18.135	25.0635	27.063	18.042	17.019	19.0185	20.0415	21.0645	15.0195	13.02	0	0	1.023	13.02	7.0215	40.083	28.0395	29.0625	29.0625	26.04	20.0415	32.085	26.04	30.0855	28.0395	25.0635	23.064	20.088	18.042
salivarius	33.9915	31.0155	35.061	23.0175	31.992	29.9925	33.015	21.018	21.9945	25.017	33.015	27.993	24.087	25.11	19.065	19.065	26.133	24.087	21.111	17.0655	18.0885	25.017	27.0165	17.9955	17.019	19.0185	19.995	21.018	15.0195	13.02	0	0	1.023	13.02	7.0215	39.99	27.993	29.016	29.016	25.9935	19.995	31.992	25.9935	29.9925	27.993	25.017	23.0175	20.0415	17.9955
thermophilus	33.015	29.9925	35.061	21.9945	31.0155	29.016	31.992	21.9945	23.0175	25.9935	33.015	29.016	23.1105	26.133	19.065	19.065	25.11	23.1105	20.088	16.089	17.0655	25.017	25.9935	17.9955	17.9955	19.995	21.018	19.995	15.0195	13.9965	1.023	1.023	0	13.02	7.0215	39.99	29.016	29.016	29.016	25.017	19.0185	31.992	25.9935	29.9925	27.993	25.017	23.0175	21.0645	19.0185
danieliae	35.991	29.016	33.0615	25.017	29.9925	29.016	33.015	27.993	29.016	25.9935	31.0155	29.9925	23.1105	23.1105	21.111	20.088	27.1095	26.133	21.111	22.0875	21.111	19.995	25.9935	15.996	19.0185	21.018	21.9945	17.019	13.02	11.997	13.02	13.02	13.02	0	7.0215	41.013	27.0165	27.0165	25.9935	27.993	23.0175	29.9925	21.9945	31.0155	25.017	23.0175	25.017	22.041	19.995
porcorum	33.015	27.993	32.085	23.0175	29.9925	29.016	31.0155	23.0175	23.994	23.0175	29.016	27.993	23.1105	24.087	15.066	15.066	24.087	24.087	20.088	17.0655	16.089	19.0185	27.993	15.0195	17.9955	19.995	21.018	17.019	11.997	11.0205	7.0215	7.0215	7.0215	7.0215	0	35.991	25.017	25.017	23.994	25.017	19.0185	27.993	21.9945	27.0165	21.018	19.995	23.0175	19.0185	17.019
macacae	29.9925	37.9905	49.104	43.989	47.988	41.9895	45.012	43.0125	41.9895	35.991	41.013	43.0125	43.1985	40.176	35.154	36.177	38.1765	45.198	35.154	37.1535	37.1535	43.989	41.9895	31.992	35.0145	35.0145	35.0145	43.0125	37.9905	41.9895	40.083	39.99	39.99	41.013	35.991	0	37.9905	37.9905	37.9905	47.988	41.013	31.992	39.99	37.9905	35.0145	31.992	37.9905	51.1035	49.011
dentirousetti	31.992	37.014	40.083	35.991	35.991	37.9905	33.9915	35.991	33.9915	33.9915	31.0155	33.9915	35.154	39.153	37.1535	38.1765	42.1755	42.1755	34.131	39.153	38.1765	35.991	35.991	25.9935	27.0165	29.016	29.9925	33.015	31.0155	27.0165	28.0395	27.993	29.016	27.0165	25.017	37.9905	0	1.023	5.9985	21.018	23.994	37.014	37.014	35.0145	31.0155	25.9935	25.017	31.062	29.016
downei	31.992	37.014	40.083	35.991	35.991	37.9905	33.9915	37.014	35.0145	35.0145	31.0155	35.0145	35.154	40.176	37.1535	38.1765	42.1755	42.1755	34.131	39.153	38.1765	35.991	35.991	25.9935	27.993	29.9925	31.0155	33.015	31.0155	27.993	29.0625	29.016	29.016	27.0165	25.017	37.9905	1.023	0	5.9985	21.018	23.994	37.014	37.014	35.0145	31.0155	25.9935	25.017	32.085	29.9925
sobrinus	31.0155	37.9905	39.1065	35.991	37.014	37.014	35.0145	37.9905	37.014	35.0145	31.0155	35.991	35.154	41.199	37.1535	38.1765	43.1985	42.1755	35.154	40.176	39.153	35.0145	35.0145	25.9935	29.016	31.0155	31.992	33.9915	29.9925	27.993	29.0625	29.016	29.016	25.9935	23.994	37.9905	5.9985	5.9985	0	23.0175	25.017	35.0145	35.991	35.0145	31.0155	25.9935	25.9935	33.0615	31.0155
hyovaginalis	39.99	37.9905	36.084	27.993	29.9925	31.992	27.0165	33.015	31.0155	31.992	29.9925	29.9925	31.155	39.153	35.154	35.154	40.176	37.1535	31.155	34.131	33.1545	29.9925	33.9915	29.9925	29.9925	31.992	31.992	33.015	31.992	25.017	26.04	25.9935	25.017	27.993	25.017	47.988	21.018	21.018	23.0175	0	7.0215	39.0135	35.991	35.0145	35.0145	27.993	33.015	29.0625	27.0165
pluranimalium	35.0145	33.015	40.083	23.994	33.015	27.0165	29.9925	33.9915	33.9915	27.993	33.015	33.015	26.133	33.1545	28.1325	28.1325	33.1545	32.1315	24.087	27.1095	26.133	25.017	27.993	23.994	23.994	25.9935	25.9935	27.993	25.9935	19.995	20.0415	19.995	19.0185	23.0175	19.0185	41.013	23.994	23.994	25.017	7.0215	0	33.9915	31.0155	29.9925	27.993	21.018	37.014	31.062	29.016
dentasini	29.016	31.992	34.0845	27.0165	33.015	29.9925	35.0145	33.015	33.015	27.0165	27.0165	29.9925	35.154	30.132	31.155	30.132	29.109	31.155	25.11	27.1095	28.1325	33.9915	39.99	29.9925	31.992	33.9915	33.9915	29.9925	25.9935	29.016	32.085	31.992	31.992	29.9925	27.993	31.992	37.014	37.014	35.0145	39.0135	33.9915	0	19.0185	21.018	15.996	19.0185	41.013	41.106	39.0135
gallinaceus	37.014	31.0155	32.085	25.9935	25.9935	27.0165	31.0155	29.9925	33.015	25.9935	27.0165	29.9925	28.1325	23.1105	24.087	24.087	29.109	26.133	21.111	25.11	25.11	25.017	33.9915	25.9935	27.993	29.016	29.016	23.0175	25.017	19.995	26.04	25.9935	25.9935	21.9945	21.9945	39.99	37.014	37.014	35.991	35.991	31.0155	19.0185	0	15.996	15.0195	13.02	37.014	34.0845	31.992
henryi	29.016	27.993	35.061	25.9935	29.016	21.9945	23.994	29.9925	33.9915	21.9945	23.994	27.0165	35.154	31.155	29.109	29.109	32.1315	26.133	26.133	27.1095	28.1325	33.9915	41.013	31.0155	31.992	33.9915	33.9915	25.9935	35.991	27.0165	30.0855	29.9925	29.9925	31.0155	27.0165	37.9905	35.0145	35.0145	35.0145	35.0145	29.9925	21.018	15.996	0	15.996	11.0205	41.013	37.0605	35.0145
caprae	33.9915	31.992	34.0845	29.9925	31.0155	29.9925	33.9915	31.992	31.992	25.9935	27.993	29.016	30.132	26.133	23.1105	23.1105	25.11	31.155	23.1105	28.1325	27.1095	25.017	37.014	27.0165	29.9925	31.0155	31.0155	19.995	23.994	23.0175	28.0395	27.993	27.993	25.017	21.018	35.0145	31.0155	31.0155	31.0155	35.0145	27.993	15.996	15.0195	15.996	0	11.0205	35.0145	37.0605	35.0145
criceti	29.016	31.0155	35.061	29.016	29.9925	23.994	27.993	27.0165	31.0155	23.994	29.9925	31.0155	27.1095	29.109	24.087	24.087	27.1095	28.1325	20.088	24.087	25.11	25.9935	35.0145	25.9935	27.0165	29.016	29.016	23.0175	25.9935	21.018	25.0635	25.017	25.017	23.0175	19.995	31.992	25.9935	25.9935	25.9935	27.993	21.018	19.0185	13.02	11.0205	11.0205	0	35.991	35.061	33.015
mutans	41.9895	37.9905	40.083	41.9895	37.014	43.989	39.99	35.0145	35.0145	41.9895	37.014	37.9905	35.154	37.1535	34.131	34.131	43.1985	40.176	39.153	37.1535	37.1535	33.9915	31.992	29.016	33.015	31.992	33.015	29.9925	27.0165	27.0165	23.064	23.0175	23.0175	25.017	23.0175	37.9905	25.017	25.017	25.9935	33.015	37.014	41.013	37.014	41.013	35.0145	35.991	0	29.0625	27.0165
infantis	46.0815	40.083	34.131	33.0615	30.0855	36.084	31.062	24.0405	26.04	34.0845	29.0625	26.04	33.201	29.202	30.1785	30.1785	35.247	32.2245	26.1795	26.1795	25.1565	31.062	34.0845	24.0405	23.064	25.0635	26.04	27.063	27.063	20.0415	20.088	20.0415	21.0645	22.041	19.0185	51.1035	31.062	32.085	33.0615	29.0625	31.062	41.106	34.0845	37.0605	37.0605	35.061	29.0625	0	1.9995
mitis	43.989	37.9905	32.085	31.0155	27.993	33.9915	29.016	21.9945	23.994	31.992	27.0165	23.994	31.155	27.1095	28.1325	28.1325	33.1545	30.132	24.087	24.087	23.1105	29.016	31.992	21.9945	21.018	23.0175	23.994	25.017	25.017	17.9955	18.042	17.9955	19.0185	19.995	17.019	49.011	29.016	29.9925	31.0155	27.0165	29.016	39.0135	31.992	35.0145	35.0145	33.015	27.0165	1.9995	0
oralis	43.989	37.9905	32.085	31.0155	27.993	33.9915	29.016	21.9945	23.994	31.992	27.0165	23.994	31.155	27.1095	28.1325	28.1325	33.1545	30.132	24.087	24.087	23.1105	29.016	31.992	21.9945	21.018	23.0175	23.994	25.017	25.017	17.9955	18.042	17.9955	19.0185	19.995	17.019	49.011	29.016	29.9925	31.0155	27.0165	29.016	39.0135	31.992	35.0145	35.0145	33.015	27.0165	1.9995	0
tigurinus	43.989	37.9905	32.085	31.0155	27.993	33.9915	29.016	21.9945	23.994	31.992	27.0165	23.994	31.155	27.1095	28.1325	28.1325	33.1545	30.132	24.087	24.087	23.1105	29.016	31.992	21.9945	21.018	23.0175	23.994	25.017	25.017	17.9955	18.042	17.9955	19.0185	19.995	17.019	49.011	29.016	29.9925	31.0155	27.0165	29.016	39.0135	31.992	35.0145	35.0145	33.015	27.0165	1.9995	0
pneumoniae	43.989	37.9905	32.085	31.992	27.993	33.9915	29.9925	23.0175	25.017	33.015	27.993	25.017	31.155	27.1095	29.109	29.109	33.1545	31.155	24.087	25.11	24.087	29.016	31.992	21.018	19.995	21.9945	23.0175	25.017	25.017	19.0185	19.0185	19.0185	19.995	19.995	17.9955	49.011	29.016	29.9925	31.0155	27.993	29.9925	37.9905	31.992	35.991	35.0145	33.015	27.0165	3.0225	1.023
pseudopneumoniae	43.989	37.9905	32.085	31.992	27.993	33.9915	29.9925	23.0175	25.017	33.015	27.993	25.017	31.155	27.1095	29.109	29.109	33.1545	31.155	24.087	25.11	24.087	29.016	31.992	21.018	19.995	21.9945	23.0175	25.017	25.017	19.0185	19.0185	19.0185	19.995	19.995	17.9955	49.011	29.016	29.9925	31.0155	27.993	29.9925	37.9905	31.992	35.991	35.0145	33.015	27.0165	3.0225	1.023
lactarius	41.013	35.0145	37.0605	27.993	33.015	31.0155	33.9915	27.0165	29.016	29.016	31.992	29.016	28.1325	24.087	25.11	25.11	30.132	27.1095	21.111	21.111	20.088	25.9935	27.0165	19.0185	17.9955	19.995	21.018	21.9945	21.9945	15.0195	15.0195	15.0195	15.996	15.0195	13.9965	45.9885	33.9915	35.0145	35.991	31.992	25.9935	35.991	29.016	31.992	31.992	29.9925	31.992	7.0215	5.022
peroris	43.0125	35.991	36.084	27.0165	33.9915	31.992	35.0145	27.993	29.016	27.993	33.015	29.9925	27.1095	25.11	26.133	26.133	31.155	26.133	22.0875	22.0875	21.111	25.9935	27.993	21.018	19.995	21.9945	21.018	23.994	21.9945	15.0195	15.0195	15.0195	15.996	15.0195	13.9965	47.0115	35.0145	35.991	35.991	31.992	27.0165	37.014	27.993	33.015	33.015	31.0155	33.015	9.021	7.0215
sanguinis	35.991	29.016	32.085	23.994	27.0165	25.017	29.9925	25.017	27.0165	27.0165	29.016	27.0165	22.0875	20.088	22.0875	22.0875	24.087	23.1105	15.066	17.0655	16.089	21.018	23.0175	15.0195	15.0195	17.019	17.9955	15.996	17.019	13.02	13.02	13.02	11.997	11.997	11.0205	41.9895	29.9925	29.9925	31.0155	27.993	21.9945	31.992	23.994	29.016	27.0165	25.017	27.0165	13.02	11.0205
oligofermentans	41.013	35.0145	28.0395	27.0165	23.994	29.9925	25.017	17.9955	19.995	27.993	23.0175	19.995	28.1325	24.087	25.11	24.087	29.109	26.133	20.088	20.088	19.065	27.0165	29.016	19.0185	17.9955	19.995	21.018	21.018	21.018	13.9965	15.0195	15.0195	15.996	15.996	15.0195	45.9885	25.9935	27.0165	27.993	23.994	25.9935	35.0145	29.9925	33.015	33.015	31.0155	23.994	5.9985	3.999
gordonii	39.0135	33.015	29.0625	27.0165	25.017	31.0155	25.9935	21.018	21.018	29.9925	25.017	23.0175	25.11	26.133	24.087	24.087	30.132	26.133	21.111	21.111	20.088	23.994	27.0165	17.9955	17.9955	19.995	21.018	19.995	19.995	13.9965	14.043	13.9965	13.02	15.0195	11.997	45.012	23.994	23.994	25.9935	19.995	23.994	35.0145	27.0165	33.015	31.0155	29.016	21.018	9.021	7.0215
cristatus	41.9895	35.991	30.0855	29.016	25.9935	31.992	27.0165	19.995	21.9945	29.9925	25.017	21.9945	29.109	25.11	26.133	26.133	31.155	28.1325	22.0875	22.0875	21.111	27.0165	29.9925	19.995	19.0185	21.018	21.9945	23.0175	23.0175	15.996	16.0425	15.996	17.019	17.9955	15.0195	47.0115	27.0165	27.993	29.016	25.017	27.0165	37.014	29.9925	33.015	33.015	31.0155	25.017	7.998	5.9985
australis	41.013	35.0145	29.0625	27.993	25.017	31.0155	25.9935	19.0185	21.018	29.016	23.994	21.018	28.1325	24.087	25.11	25.11	30.132	27.1095	21.111	21.111	20.088	25.9935	27.0165	19.0185	17.9955	19.995	21.018	21.9945	21.9945	15.0195	15.0195	15.0195	15.996	15.0195	13.9965	45.9885	25.9935	27.0165	27.993	23.994	25.9935	35.991	29.016	31.992	31.992	29.9925	23.994	7.0215	5.022
rubneri	41.013	35.0145	29.0625	27.993	25.017	31.0155	25.9935	19.0185	21.018	29.016	23.994	21.018	28.1325	24.087	25.11	25.11	30.132	27.1095	21.111	21.111	20.088	25.9935	27.0165	19.0185	17.9955	19.995	21.018	21.9945	21.9945	15.0195	15.0195	15.0195	15.996	15.0195	13.9965	45.9885	25.9935	27.0165	27.993	23.994	25.9935	35.991	29.016	31.992	31.992	29.9925	23.994	7.0215	5.022
parasanguinis	41.013	35.0145	28.0395	27.0165	23.994	29.9925	25.017	17.9955	19.995	27.993	23.0175	19.995	28.1325	24.087	25.11	24.087	29.109	26.133	20.088	20.088	19.065	27.0165	27.0165	19.0185	17.9955	19.995	21.018	21.018	21.018	13.9965	15.0195	15.0195	15.996	13.9965	15.0195	45.9885	25.9935	27.0165	27.993	23.994	25.9935	35.0145	29.9925	33.015	33.015	31.0155	23.994	7.998	5.9985
hyointestinalis	29.9925	27.993	25.0635	17.019	21.9945	21.9945	23.0175	23.0175	23.994	19.995	23.0175	23.994	26.133	19.065	20.088	20.088	21.111	19.065	15.066	14.043	13.0665	19.995	31.992	25.017	23.994	25.9935	25.017	17.9955	21.9945	19.0185	20.0415	19.995	19.0185	23.0175	17.019	41.9895	33.015	33.015	33.015	31.992	25.9935	31.0155	23.994	27.0165	23.994	25.9935	37.9905	27.063	25.017
caballi	31.0155	31.0155	29.0625	23.994	25.017	21.9945	23.994	19.995	23.0175	17.9955	21.9945	23.0175	27.1095	24.087	21.111	21.111	24.087	18.0885	18.0885	17.0655	18.0885	23.994	37.9905	25.017	25.9935	27.993	27.993	19.995	25.9935	19.0185	20.0415	19.995	19.995	23.0175	17.019	35.991	31.992	31.992	31.0155	33.9915	27.993	25.017	17.9955	13.9965	13.9965	15.0195	35.0145	31.062	29.016
loxodontisalivarius	29.9925	25.9935	27.063	17.9955	21.018	19.995	21.9945	13.9965	17.019	15.996	21.9945	21.018	25.11	22.0875	18.0885	17.0655	18.0885	16.089	11.067	11.067	12.0435	23.0175	29.9925	17.019	17.9955	19.995	19.995	21.9945	19.0185	13.9965	15.0195	15.0195	15.0195	17.9955	13.02	31.0155	33.015	33.015	31.992	31.0155	25.017	21.018	15.996	19.995	19.995	15.0195	33.9915	30.0855	27.993
devriesei	31.0155	27.993	36.084	23.994	27.993	29.016	33.015	33.9915	33.9915	27.993	29.016	29.9925	29.109	27.1095	24.087	23.1105	32.1315	28.1325	25.11	28.1325	28.1325	25.017	31.0155	19.995	23.994	25.017	25.9935	21.018	17.019	19.0185	25.0635	25.017	25.017	19.0185	19.995	35.0145	31.992	31.992	31.992	35.991	29.9925	23.0175	23.0175	29.9925	25.017	27.0165	29.016	33.0615	31.0155
orisratti	37.0605	38.0835	37.1535	28.0395	33.0615	30.0855	32.085	36.084	36.084	28.0395	26.04	29.0625	45.291	32.2245	35.247	34.224	35.247	30.1785	26.1795	28.179	27.156	38.0835	42.0825	25.0635	28.0395	30.0855	31.062	28.0395	30.0855	28.0395	29.109	29.0625	29.0625	28.0395	25.0635	42.0825	38.0835	38.0835	38.0835	42.0825	35.061	35.061	34.0845	30.0855	32.085	35.061	41.106	34.131	32.085
suis	25.9935	27.0165	26.04	17.019	21.9945	19.0185	21.018	27.0165	27.0165	17.019	15.0195	17.9955	35.154	22.0875	26.133	25.11	26.133	20.088	17.0655	19.065	18.0885	27.993	31.992	15.0195	17.9955	19.995	21.018	17.019	21.018	17.9955	20.0415	19.995	19.995	17.9955	15.996	35.0145	29.016	29.016	29.016	31.0155	25.9935	23.994	23.994	19.0185	23.0175	25.9935	31.0155	24.0405	21.9945
alactolyticus	35.0145	35.991	31.062	19.995	29.016	27.993	29.9925	25.9935	25.017	21.9945	25.9935	27.0165	31.155	26.133	23.1105	22.0875	27.1095	23.1105	17.0655	18.0885	19.065	23.994	33.015	17.019	19.995	21.9945	23.0175	21.9945	17.019	13.9965	13.02	13.02	13.02	13.9965	11.0205	39.0135	27.0165	27.0165	25.9935	27.0165	21.018	27.0165	21.9945	25.9935	25.9935	21.018	31.992	22.041	19.995
infantarius	33.015	33.9915	29.0625	17.9955	29.016	27.993	29.9925	25.9935	23.0175	19.995	23.994	25.017	31.155	24.087	23.1105	22.0875	25.11	23.1105	17.0655	18.0885	19.065	23.994	33.015	17.019	19.995	21.9945	23.0175	21.9945	15.0195	13.9965	13.02	13.02	13.02	13.9965	11.0205	35.991	25.017	25.017	23.994	27.0165	21.018	23.0175	21.9945	23.994	21.9945	21.018	29.9925	22.041	19.995
equinus	31.992	33.015	30.0855	19.0185	27.993	27.0165	29.016	25.017	23.994	21.018	23.0175	25.9935	30.132	25.11	22.0875	21.111	26.133	22.0875	16.089	17.0655	18.0885	23.0175	31.992	15.996	19.0185	21.018	21.9945	21.018	15.996	13.02	12.0435	11.997	11.997	13.02	9.9975	35.991	23.994	23.994	23.0175	25.9935	19.995	23.994	21.018	23.0175	23.0175	19.995	29.016	21.0645	19.0185
lutetiensis	31.992	33.015	30.0855	19.0185	27.993	27.0165	29.016	25.017	23.994	21.018	23.0175	25.9935	30.132	25.11	22.0875	21.111	26.133	22.0875	16.089	17.0655	18.0885	23.0175	31.992	15.996	19.0185	21.018	21.9945	21.018	15.996	13.02	12.0435	11.997	11.997	13.02	9.9975	35.991	23.994	23.994	23.0175	25.9935	19.995	23.994	21.018	23.0175	23.0175	19.995	29.016	21.0645	19.0185
gallolyticus	33.015	33.9915	29.0625	17.9955	27.0165	25.9935	27.993	23.994	23.0175	19.995	23.994	25.017	29.109	24.087	21.111	20.088	25.11	21.111	15.066	16.089	17.0655	21.9945	31.0155	15.0195	17.9955	19.995	21.018	19.995	15.0195	11.997	11.0205	11.0205	11.0205	11.997	9.021	37.014	25.017	25.017	23.994	25.017	19.0185	25.017	19.995	23.994	23.994	19.0185	29.9925	20.0415	17.9955
macedonicus	33.015	33.9915	29.0625	17.9955	27.0165	25.9935	27.993	23.994	23.0175	19.995	23.994	25.017	29.109	24.087	21.111	20.088	25.11	21.111	15.066	16.089	17.0655	21.9945	31.0155	15.0195	17.9955	19.995	21.018	19.995	15.0195	11.997	11.0205	11.0205	11.0205	11.997	9.021	37.014	25.017	25.017	23.994	25.017	19.0185	25.017	19.995	23.994	23.994	19.0185	29.9925	20.0415	17.9955
pasteurianus	33.015	33.9915	29.0625	17.9955	27.0165	25.9935	27.993	23.994	23.0175	19.995	23.994	25.017	29.109	24.087	21.111	20.088	25.11	21.111	15.066	16.089	17.0655	21.9945	31.0155	15.0195	17.9955	19.995	21.018	19.995	15.0195	11.997	11.0205	11.0205	11.0205	11.997	9.021	37.014	25.017	25.017	23.994	25.017	19.0185	25.017	19.995	23.994	23.994	19.0185	29.9925	20.0415	17.9955
cameli	33.015	31.0155	35.061	21.9945	23.994	23.0175	29.016	29.9925	29.9925	25.9935	29.9925	25.9935	29.109	22.0875	26.133	26.133	28.1325	25.11	20.088	24.087	24.087	23.0175	27.0165	19.0185	19.995	21.018	21.9945	21.018	23.994	15.996	18.042	17.9955	17.019	17.019	17.019	43.989	31.992	31.992	31.992	29.9925	23.994	31.0155	17.019	27.0165	25.9935	25.9935	31.0155	24.0405	21.9945
minor	33.015	33.9915	32.085	23.994	25.9935	27.0165	31.0155	31.992	31.992	25.9935	27.0165	27.993	35.154	22.0875	24.087	23.1105	26.133	27.1095	21.111	24.087	24.087	21.9945	31.992	19.0185	23.0175	23.994	25.017	21.018	21.018	17.9955	21.0645	21.018	21.018	15.996	17.9955	39.0135	33.015	33.015	33.015	29.9925	23.994	27.0165	15.996	25.9935	25.017	25.017	31.0155	26.04	23.994
[truncated: 28 more columns]

## Sheet: Salmonella
Salmonella sp. (465 base pair region)
% Identity
	enterica	subsp_enterica	Typhimurium	bongori	subterranea	Typhi
enterica	100	100	100	97.2	98.06	99.57
subsp_enterica	100	100	100	97.2	98.06	99.57
Typhimurium	100	100	100	97.2	98.06	99.57
bongori	97.2	97.2	97.2	100	97.63	96.77
subterranea	98.06	98.06	98.06	97.63	100	97.63
Typhi	99.57	99.57	99.57	96.77	97.63	100
# Shared Nucleotides
	enterica	subsp_enterica	Typhimurium	bongori	subterranea	Typhi
enterica	465	465	465	451.98	455.979	463
subsp_enterica	465	465	465	451.98	455.979	463
Typhimurium	465	465	465	451.98	455.979	463
bongori	451.98	451.98	451.98	465	453.979	449.981
subterranea	455.979	455.979	455.979	453.979	465	453.979
Typhi	463	463	463	449.981	453.979	465
# Nueclotides Difference
	enterica	subsp_enterica	Typhimurium	bongori	subterranea	Typhi
enterica	0	0	0	13.02	9.021	1.9995
subsp_enterica	0	0	0	13.02	9.021	1.9995
Typhimurium	0	0	0	13.02	9.021	1.9995
bongori	13.02	13.02	13.02	0	11.0205	15.0195
subterranea	9.021	9.021	9.021	11.0205	0	11.0205
Typhi	1.9995	1.9995	1.9995	15.0195	11.0205	0

## Sheet: Haemophilus
Haemophilus sp. (465 base pair region)
% Identity
Species	felis	influenzae	aegyptius	quentini	haemolyticus	ducreyi	pittmaniae	sputorum	parainfluenzae
felis	100	-	-	-	-	-	-	-	-
influenzae	93.76	100	-	-	-	-	-	-	-
aegyptius	93.76	100	100	-	-	-	-	-	-
quentini	92.69	97.63	97.63	100	-	-	-	-	-
haemolyticus	92.69	97.63	97.63	100	100	-	-	-	-
ducreyi	93.76	94.41	94.41	94.41	94.41	100	-	-	-
pittmaniae	93.76	94.41	94.41	95.05	95.05	93.76	100	-	-
sputorum	92.9	93.98	93.98	94.62	94.62	94.62	97.2	100	-
parainfluenzae	92.47	94.62	94.62	95.48	95.48	94.19	98.06	98.71	100
# Shared Nucleotides
Species	felis	influenzae	aegyptius	quentini	haemolyticus	ducreyi	pittmaniae	sputorum	parainfluenzae
felis	465	-	-	-	-	-	-	-	-
influenzae	435.984	465	-	-	-	-	-	-	-
aegyptius	435.984	465	465	-	-	-	-	-	-
quentini	431.008	453.979	453.979	465	-	-	-	-	-
haemolyticus	431.008	453.979	453.979	465	465	-	-	-	-
ducreyi	435.984	439.006	439.006	439.006	439.006	465	-	-	-
pittmaniae	435.984	439.006	439.006	441.983	441.983	435.984	465	-	-
sputorum	431.985	437.007	437.007	439.983	439.983	439.983	451.98	465	-
parainfluenzae	429.986	439.983	439.983	443.982	443.982	437.983	455.979	459.001	465
# Nueclotides Difference
Species	felis	influenzae	aegyptius	quentini	haemolyticus	ducreyi	pittmaniae	sputorum	parainfluenzae
felis	0	-	-	-	-	-	-	-	-
influenzae	29.016	0	-	-	-	-	-	-	-
aegyptius	29.016	0	0	-	-	-	-	-	-
quentini	33.9915	11.0205	11.0205	0	-	-	-	-	-
haemolyticus	33.9915	11.0205	11.0205	0	0	-	-	-	-
ducreyi	29.016	25.9935	25.9935	25.9935	25.9935	0	-	-	-
pittmaniae	29.016	25.9935	25.9935	23.0175	23.0175	29.016	0	-	-
sputorum	33.015	27.993	27.993	25.017	25.017	25.017	13.02	0	-
parainfluenzae	35.0145	25.017	25.017	21.018	21.018	27.0165	9.021	5.9985	0

## Sheet: Yersinia
Yersinia sp. (465 base pair region)
% Identity
Species	pekkanenii	aldovae	aleksiciae	intermedia	bercovieri	mollaretii	kristensenii	ruckeri	nurmii	entomophaga	similis	frederiksenii	pestis	wautersii	pseudotuberculosis	rohdei	enterocolitica
pekkanenii	100
aldovae	99.78	100
aleksiciae	99.57	99.78	100
intermedia	99.57	99.78	100	100
bercovieri	99.57	99.78	100	100	100
mollaretii	99.35	99.57	99.78	99.78	99.78	100
kristensenii	98.06	98.06	97.85	97.85	97.85	97.63	100
ruckeri	97.63	97.63	97.42	97.42	97.42	97.2	99.14	100
nurmii	96.99	96.99	97.2	97.2	97.2	96.99	96.13	96.56	100
entomophaga	96.77	96.77	96.99	96.99	96.99	96.77	95.91	96.34	99.78	100
similis	96.77	96.77	96.99	96.99	96.99	96.77	97.42	96.99	97.2	96.99	100
frederiksenii	96.77	96.77	96.99	96.99	96.99	96.77	97.2	96.77	97.2	96.99	99.78	100
pestis	96.77	96.77	96.99	96.99	96.99	96.77	97.2	96.77	97.2	96.99	99.78	100	100
wautersii	96.77	96.77	96.99	96.99	96.99	96.77	97.2	96.77	97.2	96.99	99.78	100	100	100
pseudotuberculosis	96.56	96.56	96.77	96.77	96.77	96.56	96.99	96.56	96.99	96.77	99.57	99.78	99.78	99.78	100
rohdei	97.42	97.2	97.2	97.2	97.2	96.99	96.56	96.13	97.2	96.99	97.63	97.63	97.63	97.63	97.42	100
enterocolitica	97.42	97.2	97.2	97.2	97.2	96.99	96.56	96.13	97.63	97.42	97.2	97.2	97.2	97.2	96.99	99.57	100
# Shared Nucleotides
Species	pekkanenii	aldovae	aleksiciae	intermedia	bercovieri	mollaretii	kristensenii	ruckeri	nurmii	entomophaga	similis	frederiksenii	pestis	wautersii	pseudotuberculosis	rohdei	enterocolitica
pekkanenii	465
aldovae	463.977	465
aleksiciae	463	463.977	465
intermedia	463	463.977	465	465
bercovieri	463	463.977	465	465	465
mollaretii	461.977	463	463.977	463.977	463.977	465
kristensenii	455.979	455.979	455.002	455.002	455.002	453.979	465
ruckeri	453.979	453.979	453.003	453.003	453.003	451.98	461.001	465
nurmii	451.003	451.003	451.98	451.98	451.98	451.003	447.004	449.004	465
entomophaga	449.981	449.981	451.003	451.003	451.003	449.981	445.981	447.981	463.977	465
similis	449.981	449.981	451.003	451.003	451.003	449.981	453.003	451.003	451.98	451.003	465
frederiksenii	449.981	449.981	451.003	451.003	451.003	449.981	451.98	449.981	451.98	451.003	463.977	465
pestis	449.981	449.981	451.003	451.003	451.003	449.981	451.98	449.981	451.98	451.003	463.977	465	465
wautersii	449.981	449.981	451.003	451.003	451.003	449.981	451.98	449.981	451.98	451.003	463.977	465	465	465
pseudotuberculosis	449.004	449.004	449.981	449.981	449.981	449.004	451.003	449.004	451.003	449.981	463	463.977	463.977	463.977	465
rohdei	453.003	451.98	451.98	451.98	451.98	451.003	449.004	447.004	451.98	451.003	453.979	453.979	453.979	453.979	453.003	465
enterocolitica	453.003	451.98	451.98	451.98	451.98	451.003	449.004	447.004	453.979	453.003	451.98	451.98	451.98	451.98	451.003	463	465
# Nueclotides Difference
Species	pekkanenii	aldovae	aleksiciae	intermedia	bercovieri	mollaretii	kristensenii	ruckeri	nurmii	entomophaga	similis	frederiksenii	pestis	wautersii	pseudotuberculosis	rohdei	enterocolitica
pekkanenii	0
aldovae	1.023	0
aleksiciae	1.9995	1.023	0
intermedia	1.9995	1.023	0	0
bercovieri	1.9995	1.023	0	0	0
mollaretii	3.0225	1.9995	1.023	1.023	1.023	0
kristensenii	9.021	9.021	9.9975	9.9975	9.9975	11.0205	0
ruckeri	11.0205	11.0205	11.997	11.997	11.997	13.02	3.999	0
nurmii	13.9965	13.9965	13.02	13.02	13.02	13.9965	17.9955	15.996	0
entomophaga	15.0195	15.0195	13.9965	13.9965	13.9965	15.0195	19.0185	17.019	1.023	0
similis	15.0195	15.0195	13.9965	13.9965	13.9965	15.0195	11.997	13.9965	13.02	13.9965	0
frederiksenii	15.0195	15.0195	13.9965	13.9965	13.9965	15.0195	13.02	15.0195	13.02	13.9965	1.023	0
pestis	15.0195	15.0195	13.9965	13.9965	13.9965	15.0195	13.02	15.0195	13.02	13.9965	1.023	0	0
wautersii	15.0195	15.0195	13.9965	13.9965	13.9965	15.0195	13.02	15.0195	13.02	13.9965	1.023	0	0	0
pseudotuberculosis	15.996	15.996	15.0195	15.0195	15.0195	15.996	13.9965	15.996	13.9965	15.0195	1.9995	1.023	1.023	1.023	0
rohdei	11.997	13.02	13.02	13.02	13.02	13.9965	15.996	17.9955	13.02	13.9965	11.0205	11.0205	11.0205	11.0205	11.997	0
enterocolitica	11.997	13.02	13.02	13.02	13.02	13.9965	15.996	17.9955	11.0205	11.997	13.02	13.02	13.02	13.02	13.9965	1.9995	0

## Sheet: Clostridium
Clostridium sp. (440 base pair region)
% Identity
Species	sordellii	cellulovorans	cylindrosporum	vincentii	sardiniense	paraputrificum	aurantibutyricum	longisporum	chartatabidum	ventriculi	maximum	disporicum	quinii	isatidis	chauvoei	sartagoforme	perfringens	baratii	colicanis	fallax	butyricum	saccharobutylicum	beijerinckii	favososporum	puniceum	putrefaciens	pascui	intestinale	amylolyticum	pasteurianum	acetobutylicum	roseum	malenominatum	luticellarii	magnum	drakei	algifaecis	tyrobutyricum	kogasensis	acetireducens	grantii	thermopalmarium	novyi	homopropionicum	cochlearium	tetani	tepidiprofundi	botulinum_A	tetanomorphum
sordellii	100	-	-	-	-	-	-	-	-	-	-	-	-	-	-	-	-	-	-	-	-	-	-	-	-	-	-	-	-	-	-	-	-	-	-	-	-	-	-	-	-	-	-	-	-	-	-	-	-
cellulovorans	87.02	100	-	-	-	-	-	-	-	-	-	-	-	-	-	-	-	-	-	-	-	-	-	-	-	-	-	-	-	-	-	-	-	-	-	-	-	-	-	-	-	-	-	-	-	-	-	-	-
cylindrosporum	88.84	91.59	100		-	-	-	-	-	-	-	-	-	-	-	-	-	-	-	-	-	-	-	-	-	-	-	-	-	-	-	-	-	-	-	-	-	-	-	-	-	-	-	-	-	-	-	-	-
vincentii	87.7	94.32	93.18	100	-	-	-	-	-	-	-	-	-	-	-	-	-	-	-	-	-	-	-	-	-	-	-	-	-	-	-	-	-	-	-	-	-	-	-	-	-	-	-	-	-	-	-	-	-
sardiniense	86.76	93.62	92.94	96.58	100	-	-	-	-	-	-	-	-	-	-	-	-	-	-	-	-	-	-	-	-	-	-	-	-	-	-	-	-	-	-	-	-	-	-	-	-	-	-	-	-	-	-	-	-
paraputrificum	87.44	95.22	94.53	98.18	98.41	100	-	-	-	-	-	-	-	-	-	-	-	-	-	-	-	-	-	-	-	-	-	-	-	-	-	-	-	-	-	-	-	-	-	-	-	-	-	-	-	-	-	-	-
aurantibutyricum	88.13	94.53	93.39	94.4	96.81	97.95	100	-	-	-	-	-	-	-	-	-	-	-	-	-	-	-	-	-	-	-	-	-	-	-	-	-	-	-	-	-	-	-	-	-	-	-	-	-	-	-	-	-	-
longisporum	87.21	93.62	92.48	97.04	96.36	97.04	98.18	100	-	-	-	-	-	-	-	-	-	-	-	-	-	-	-	-	-	-	-	-	-	-	-	-	-	-	-	-	-	-	-	-	-	-	-	-	-	-	-	-	-
chartatabidum	87.24	93.64	92.5	97.05	96.36	97.04	98.18	100	100	-	-	-	-	-	-	-	-	-	-	-	-	-	-	-	-	-	-	-	-	-	-	-	-	-	-	-	-	-	-	-	-	-	-	-	-	-	-	-	-
ventriculi	87.21	94.08	92.03	94.76	96.35	96.12	95.43	95.43	95.44	100	-	-	-	-	-	-	-	-	-	-	-	-	-	-	-	-	-	-	-	-	-	-	-	-	-	-	-	-	-	-	-	-	-	-	-	-	-	-	-
maximum	86.79	93.86	91.36	94.55	96.58	95.9	95.67	95.22	95.23	99.32	100	-	-	-	-	-	-	-	-	-	-	-	-	-	-	-	-	-	-	-	-	-	-	-	-	-	-	-	-	-	-	-	-	-	-	-	-	-	-
disporicum	89.29	95	92.5	95.23	95.9	96.58	97.27	95.9	95.91	96.36	96.14	100	-	-	-	-	-	-	-	-	-	-	-	-	-	-	-	-	-	-	-	-	-	-	-	-	-	-	-	-	-	-	-	-	-	-	-	-	-
quinii	89.98	95.45	93.41	96.14	96.81	97.49	98.18	96.81	96.82	95.9	95.68	99.09	100	-	-	-	-	-	-	-	-	-	-	-	-	-	-			-	-	-	-	-	-	-	-	-	-	-	-	-	-	-	-	-	-	-	-
isatidis	90.66	93.64	92.27	94.77	95.44	95.22	95.9	95.9	95.91	95.22	94.77	97.27	97.73	100	-	-	-	-	-	-	-	-	-	-	-	-	-			-	-	-	-	-	-	-	-	-	-	-	-	-	-	-	-	-	-	-	-
chauvoei	89.52	94.77	92.27	95	96.13	95.9	96.58	96.13	96.14	96.13	95.91	98.41	98.41	98.41	100	-	-	-	-	-	-	-	-	-	-	-	-			-	-	-	-	-	-	-	-	-	-	-	-	-	-	-	-	-	-	-	-
sartagoforme	89.75	95	92.95	95.23	96.36	96.13	96.36	96.36	96.36	96.36	96.14	98.18	98.18	98.18	99.32	100	-	-	-	-	-	-	-	-	-	-	-			-	-	-	-	-	-	-	-	-	-	-	-	-	-	-	-	-	-	-	-
perfringens	87.47	92.95	92.27	95	96.81	96.36	94.53	94.31	94.32	96.81	97.05	95.23	95.23	95.23	96.82	96.59	100	-	-	-	-	-	-	-	-	-	-			-	-	-	-	-	-	-	-	-	-	-	-	-	-	-	-	-	-	-	-
baratii	87.02	93.64	92.95	97.05	99.09	98.41	97.27	96.81	96.82	96.36	96.59	96.36	96.82	95.91	96.59	96.82	97.27	100	-	-	-	-	-	-	-	-	-			-	-	-	-	-	-	-	-	-	-	-	-	-	-	-	-	-	-	-	-
colicanis	87.7	93.64	92.95	96.14	98.18	97.49	97.72	97.72	97.73	96.36	96.59	96.82	97.73	96.36	97.05	97.27	95.91	98.18	100	-	-	-	-	-	-	-	-			-	-	-	-	-	-	-	-	-	-	-	-	-	-	-	-	-	-	-	-
fallax	87.02	94.77	92.95	95	95.67	96.81	96.58	95.22	95.23	95.22	95.91	96.36	96.59	94.55	95.91	95.91	95	95.91	95.68	100	-	-	-	-	-	-	-			-	-	-	-	-	-	-	-	-	-	-	-	-	-	-	-	-	-	-	-
butyricum	86.1	93.18	92.73	95	96.13	96.81	95.9	96.58	96.59	96.36	96.14	94.55	95.45	94.55	94.77	95	95.23	96.14	95.91	96.14	100	-	-	-	-	-	-			-	-	-	-	-	-	-	-	-	-	-	-	-	-	-	-	-	-	-	-
saccharobutylicum	86.33	93.86	92.73	95.45	96.13	96.81	96.13	96.13	96.14	97.04	96.82	95.23	95.68	94.77	95.45	95.68	95.68	96.14	96.14	96.82	98.86	100	-	-	-	-	-			-	-	-	-	-	-	-	-	-	-	-	-	-	-	-	-	-	-	-	-
beijerinckii	87.02	93.18	93.41	95.23	95.9	96.58	96.81	96.81	96.82	96.36	96.14	95.45	96.36	95.45	95.68	95.91	95	95.91	96.82	96.14	98.64	99.32	100	-	-	-	-			-	-	-	-	-	-	-	-	-	-	-	-	-	-	-	-	-	-	-	-
favososporum	86.79	92.95	93.18	95	95.67	96.36	96.58	96.58	96.59	96.13	95.91	95.23	96.14	95.23	95.45	95.68	94.77	95.68	96.59	95.91	98.41	99.09	99.77	100	-	-	-			-	-	-	-	-	-	-	-	-	-	-	-	-	-	-	-	-	-	-	-
puniceum	86.79	92.95	93.18	95	95.67	96.36	96.58	96.58	96.59	96.13	95.91	95.23	96.14	95.23	95.45	95.68	94.77	95.68	96.59	95.91	98.41	99.09	99.77	100	100	-	-			-	-	-	-	-	-	-	-	-	-	-	-	-	-	-	-	-	-	-	-
putrefaciens	87.47	92.05	92.73	95	94.76	95.9	95.22	93.85	93.86	93.85	94.55	93.86	94.77	93.86	94.09	94.32	94.77	94.77	94.77	94.09	94.09	94.09	94.77	94.55	94.55	100	-			-	-	-	-	-	-	-	-	-	-	-	-	-	-	-	-	-	-	-	-
pascui	87.47	93.86	91.82	94.09	93.85	95.44	95.22	94.31	94.32	95.22	95	95.23	95.68	93.86	95	95.23	93.86	93.86	94.32	95	94.77	95	95.23	95	95	94.09	100			-	-	-	-	-	-	-	-	-	-	-	-	-	-	-	-	-	-	-	-
intestinale	87.24	94.09	92.95	95.23	94.99	96.13	97.27	95.9	95.91	95.9	96.59	95.91	96.36	94.55	95.68	95.91	95	95	95.91	96.14	95.45	96.14	96.36	96.14	96.14	96.59	95.68	100		-	-	-	-	-	-	-	-	-	-	-	-	-	-	-	-	-	-	-	-
amylolyticum	88.61	95.23	92.73	95	95.22	96.36	96.58	95.22	95.23	95.67	96.36	96.59	97.05	95.23	96.36	96.59	95.23	95.23	96.14	96.82	95.23	95.91	96.14	95.91	95.91	95.91	97.27	97.5	100	-	-	-	-	-	-	-	-	-	-	-	-	-	-	-	-	-	-	-	-
pasteurianum	85.78	92.24	89.7	91.3	92.45	92.66	91.51	92.43	92.45	91.74	92.22	91.08	91.99	91.53	91.3	91.53	91.53	92.45	91.99	92.45	93.14	92.22	91.99	91.76	91.76	91.99	91.3	91.53	93.14	100	-	-	-	-	-	-	-	-	-	-	-	-	-	-	-	-	-	-	-
acetobutylicum	85.32	92.24	89.24	90.85	91.08	91.74	91.51	92.43	92.45	92.2	91.76	91.53	91.99	92.45	92.68	92.91	91.53	91.08	91.08	91.3	93.59	93.14	92.91	93.14	93.14	90.62	92.68	91.99	92.68	95	100	-	-	-	-	-	-	-	-	-	-	-	-	-	-	-	-	-	-
roseum	85.32	92.24	89.24	90.85	91.08	91.74	91.51	92.43	92.45	92.2	91.76	91.53	91.99	92.45	92.68	92.91	91.53	91.08	91.08	91.3	93.59	93.14	92.91	93.14	93.14	90.62	92.68	91.99	92.68	95	100	100	-	-	-	-	-	-	-	-	-	-	-	-	-	-	-	-	-
malenominatum	85.55	90.64	91.08	91.08	92.68	92.43	91.74	91.74	91.76	94.5	94.28	93.14	92.68	92.22	92.91	93.14	92.68	92.68	93.14	90.62	92.22	92.45	92.68	92.45	92.45	91.76	94.05	92.68	92.45	91.59	92.05	92.05	100	-	-	-	-	-	-	-	-	-	-	-	-	-	-	-	-
luticellarii	87.16	89.95	88.1	89.24	90.39	90.14	90.83	91.28	91.3	92.43	91.99	92.68	92.22	91.99	92.91	92.22	90.85	90.39	90.85	90.16	91.08	90.62	90.85	90.62	90.62	89.93	91.99	90.85	91.08	93.18	93.18	93.18	93.86	100	-	-	-	-	-	-	-	-	-	-	-	-	-	-	-
magnum	86.04	93.17	89.5	91.78	92.47	93.14	91.99	91.08	91.1	94.74	94.52	94.29	93.38	92.01	93.15	93.38	92.92	92.92	92.01	92.92	92.47	92.69	92.01	91.78	91.78	92.92	93.61	92.92	93.15	94.32	93.86	93.86	94.55	94.09	100	-	-	-	-	-	-	-	-	-	-	-	-	-	-
drakei	86.44	91.76	89.68	90.83	91.51	92.18	90.57	89.66	89.68	93.56	92.89	92.89	91.97	90.83	91.74	91.97	92.2	91.97	90.6	91.74	90.6	91.06	90.37	90.14	90.14	91.74	92.43	91.28	92.43	93.17	92.03	92.03	92.71	93.17	97.73	100	-	-	-	-	-	-	-	-	-	-	-	-	-
algifaecis	86.67	90.62	91.28	91.97	93.58	93.33	93.1	93.1	93.12	95.17	94.72	93.58	93.58	93.12	93.35	93.58	93.12	93.58	94.04	91.51	93.58	93.35	94.04	93.81	93.81	93.12	92.89	93.12	92.89	94.31	93.85	93.85	95.9	95.67	95.91	94.55	100	-	-	-	-	-	-	-	-	-	-	-	-
tyrobutyricum	86.67	92.45	90.14	92.43	94.04	93.79	92.64	92.64	92.66	95.63	95.41	94.95	94.04	93.58	94.72	94.95	94.72	94.5	93.58	93.58	93.81	94.04	93.35	93.12	93.12	92.43	93.58	92.89	93.58	94.53	94.08	94.08	95.67	95.67	97.95	96.59	97.5	100	-	-	-	-	-	-	-	-	-	-	-
kogasensis	85.98	93.36	90.6	92.89	94.5	94.25	93.1	93.1	93.12	96.09	95.87	94.95	94.5	93.58	94.72	94.95	94.72	94.5	94.04	93.81	94.27	94.5	93.81	93.58	93.58	91.97	94.04	93.35	94.5	94.53	94.99	94.99	96.13	95.22	97.05	95.68	97.05	99.09	100	-	-	-	-	-	-	-	-	-	-
acetireducens	86.7	91.32	89.47	90.85	91.53	92.2	91.06	91.97	91.99	92.89	92.22	91.53	91.53	92.22	92.68	92.91	92.45	91.99	91.08	91.99	93.14	92.68	91.99	91.76	91.76	90.62	94.05	91.53	93.14	93.41	94.32	94.32	94.32	93.64	93.86	93.39	93.62	95.44	95.44	100	-	-	-	-	-	-	-	-	-
grantii	84.86	90.87	89.24	91.76	91.99	92.2	91.06	90.6	90.62	90.83	91.3	90.16	91.08	90.62	91.3	91.08	91.99	92.45	91.08	91.53	90.85	90.85	90.62	90.85	90.85	91.08	92.22	90.62	93.14	93.64	92.73	92.73	91.14	90	91.14	91.57	92.03	92.71	93.62	92.95	100	-	-	-	-	-	-	-	-
thermopalmarium	84.86	90.41	88.56	89.93	90.62	91.28	90.6	91.51	91.53	91.74	91.3	90.16	91.08	90.85	90.85	91.08	90.16	90.62	90.62	90.85	92.22	91.76	91.53	91.3	91.3	91.08	92.22	91.53	92.68	92.73	92.73	92.73	91.59	90.68	92.5	92.26	92.03	92.71	93.62	94.77	94.55	100	-	-	-	-	-	-	-
novyi	84.86	90.64	88.56	89.47	90.16	90.37	91.06	90.14	90.16	91.06	90.85	90.16	91.08	90.85	91.76	91.08	90.39	90.16	90.16	91.53	91.53	91.76	91.53	91.76	91.76	89.24	91.3	90.62	92.22	91.36	92.27	92.27	90.68	91.36	90.68	91.12	91.57	92.26	93.17	93.86	95	95.23	100		-	-	-	-	-
homopropionicum	85.78	91.32	89.7	91.3	91.99	92.2	92.43	91.51	91.53	92.43	92.22	91.53	92.45	91.76	92.22	91.99	91.3	91.99	91.53	91.76	92.45	92.22	91.99	91.76	91.76	90.62	93.59	91.99	93.59	93.64	93.64	93.64	92.95	91.82	92.95	92.48	93.39	94.08	94.99	95.45	95.91	97.05	97.27	100	-	-	-	-	-
cochlearium	83.72	88.81	88.1	88.79	89.47	89.68	89.91	90.83	90.85	90.6	91.08	90.62	89.93	90.62	91.3	91.08	90.62	89.7	90.39	90.85	90.16	89.7	89.93	90.16	90.16	89.47	91.53	90.85	91.08	91.59	92.5	92.5	93.64	92.5	91.59	90.43	92.71	93.62	93.85	94.09	92.05	90.45	91.36	91.36	100	-	-	-	-
tetani	83.3	88.84	87.9	88.58	89.27	89.47	89.7	90.62	90.64	90.85	91.32	90.18	89.73	90.18	90.87	90.64	90.18	89.27	90.18	90.18	89.95	89.5	89.73	89.95	89.95	89.27	91.78	90.64	90.87	91.59	92.5	92.5	94.09	92.05	91.82	90.66	92.71	93.39	93.85	93.64	92.05	90.45	90.91	91.36	99.09	100	-	-	-
tepidiprofundi	84.63	91.1	88.56	90.39	90.85	91.28	90.83	91.51	91.53	91.06	91.3	90.62	91.08	90.62	91.76	91.53	91.53	91.3	90.85	91.08	91.3	90.85	90.62	90.39	90.39	89.7	93.14	90.62	91.76	92.27	92.73	92.73	94.09	92.27	92.05	89.75	91.57	92.71	93.17	93.64	92.5	91.82	90.91	92.5	93.18	93.64	100	-	-
botulinum_A	86.01	90.41	91.3	91.53	92.22	92.89	92.66	93.58	93.59	92.66	92.22	91.76	92.22	92.68	92.45	92.68	92.45	92.68	92.68	91.3	93.59	92.68	93.36	93.14	93.14	91.53	93.59	92.45	92.22	93.64	94.09	94.09	95.23	92.73	92.95	92.03	95.67	94.99	94.99	95.23	92.73	93.18	91.82	93.64	95	94.77	95	100	-
tetanomorphum	85.32	90.87	89.24	89.93	90.62	90.83	91.97	91.06	91.08	91.28	91.3	91.99	91.99	91.99	92.68	92.45	90.85	91.08	91.08	91.08	91.08	91.3	91.53	91.76	91.76	90.16	93.59	91.99	92.68	93.18	94.55	94.55	93.86	92.27	93.41	92.48	93.85	94.08	94.08	94.32	92.73	91.82	93.64	94.55	94.09	93.86	92.5	95.45	100
liquoris	84.63	91.78	89.02	90.39	91.53	91.74	91.97	91.51	91.53	92.43	92.68	91.99	91.99	91.53	92.68	92.91	91.76	91.99	91.99	91.99	91.99	92.22	92.45	92.68	92.68	91.08	95.42	92.45	94.05	93.18	94.09	94.09	95.23	92.05	94.77	93.85	93.85	94.99	94.99	95.45	93.18	92.73	93.18	94.55	94.55	94.77	93.86	95.45	98.18
collagenovorans	85.55	92.01	89.7	91.08	92.68	92.43	91.28	92.2	92.22	92.66	92.45	92.68	93.14	92.68	93.36	93.59	93.14	92.68	92.68	91.53	92.45	91.99	91.76	91.53	91.53	90.39	92.91	91.3	92.45	93.86	94.77	94.77	94.09	92.73	94.55	92.71	93.62	95.22	95.67	94.32	92.73	92.73	90.91	93.18	92.73	92.73	94.32	94.32	93.41
anorexicamassiliense	83.94	91.32	90.39	91.3	91.08	92.66	91.51	91.51	91.53	91.51	91.3	90.62	91.08	90.16	90.39	90.62	91.08	91.08	91.08	90.39	91.76	91.3	91.08	90.85	90.85	92.45	93.14	92.91	91.76	92.27	93.18	93.18	94.09	90.68	93.86	91.57	92.03	92.26	92.71	92.73	90	92.27	89.09	91.36	90.68	91.14	93.18	93.18	91.82
argentinense	86.01	92.47	89.02	90.85	90.62	91.74	91.97	91.06	91.08	90.6	90.85	91.99	92.45	91.08	91.76	91.53	90.85	90.62	90.62	91.3	91.3	90.85	90.62	90.39	90.39	90.62	94.05	91.99	93.59	93.18	94.09	94.09	92.27	92.95	93.41	92.03	91.57	92.71	93.17	94.32	91.82	92.27	92.73	94.09	91.59	91.14	93.64	92.73	94.09
vulturis	84.86	92.69	90.62	91.99	91.76	93.35	92.2	92.2	92.22	92.2	91.99	91.76	92.22	90.85	91.53	91.76	92.22	91.76	91.76	91.53	92.91	92.45	92.22	91.99	91.99	91.76	93.82	92.68	92.91	93.41	94.32	94.32	93.86	92.73	94.09	91.8	93.17	93.39	93.85	94.09	91.14	92.05	91.14	92.5	91.82	91.36	94.09	94.32	92.95
estertheticum	85.98	92.91	89.68	91.51	91.28	92.41	93.56	91.72	91.74	92.18	92.43	93.12	93.58	91.74	92.89	92.66	91.06	91.28	91.74	92.43	91.74	91.97	92.2	91.97	91.97	91.74	95.64	93.58	94.72	92.94	93.85	93.85	93.62	92.26	94.99	93.61	93.15	93.84	94.29	94.31	92.48	92.48	92.94	95.22	92.26	92.71	92.71	93.39	96.58
huakuii	85.55	92.47	90.16	91.53	91.3	92.89	92.2	91.28	91.3	91.74	91.53	92.68	93.14	91.3	92.45	92.68	91.3	91.3	91.76	91.99	91.76	91.99	92.22	91.99	91.99	92.68	95.19	93.14	94.74	92.95	93.41	93.41	93.64	91.36	95.45	94.08	93.17	93.85	94.31	94.32	92.5	93.41	91.59	93.86	91.82	91.82	92.5	93.41	95.23
sulfidigenes	85.32	93.38	90.39	91.76	91.53	93.12	92.43	92.43	92.45	92.2	91.99	92.91	93.36	91.99	92.68	92.91	91.76	91.53	91.99	92.22	92.45	91.99	92.22	91.99	91.99	91.76	95.19	92.68	93.82	93.86	94.32	94.32	94.32	92.73	95	93.17	93.17	94.31	94.76	94.32	92.05	92.5	90.68	92.95	93.18	93.64	94.77	95.23	93.86
# Shared Nucleotides
Species	sordellii	cellulovorans	cylindrosporum	vincentii	sardiniense	paraputrificum	aurantibutyricum	longisporum	chartatabidum	ventriculi	maximum	disporicum	quinii	isatidis	chauvoei	sartagoforme	perfringens	baratii	colicanis	fallax	butyricum	saccharobutylicum	beijerinckii	favososporum	puniceum	putrefaciens	pascui	intestinale	amylolyticum	pasteurianum	acetobutylicum	roseum	malenominatum	luticellarii	magnum	drakei	algifaecis	tyrobutyricum	kogasensis	acetireducens	grantii	thermopalmarium	novyi	homopropionicum	cochlearium	tetani	tepidiprofundi	botulinum_A	tetanomorphum
sordellii	440	-	-	-	-	-	-	-	-	-	-	-	-	-	-	-	-	-	-	-	-	-	-	-	-	-	-	-	-	-	-	-	-	-	-	-	-	-	-	-	-	-	-	-	-	-	-	-	-
cellulovorans	382.888	440	-	-	-	-	-	-	-	-	-	-	-	-	-	-	-	-	-	-	-	-	-	-	-	-	-	-	-	-	-	-	-	-	-	-	-	-	-	-	-	-	-	-	-	-	-	-	-
cylindrosporum	390.896	402.996	440		-	-	-	-	-	-	-	-	-	-	-	-	-	-	-	-	-	-	-	-	-	-	-	-	-	-	-	-	-	-	-	-	-	-	-	-	-	-	-	-	-	-	-	-	-
vincentii	385.88	415.008	409.992	440	-	-	-	-	-	-	-	-	-	-	-	-	-	-	-	-	-	-	-	-	-	-	-	-	-	-	-	-	-	-	-	-	-	-	-	-	-	-	-	-	-	-	-	-	-
sardiniense	381.744	411.928	408.936	424.952	440	-	-	-	-	-	-	-	-	-	-	-	-	-	-	-	-	-	-	-	-	-	-	-	-	-	-	-	-	-	-	-	-	-	-	-	-	-	-	-	-	-	-	-	-
paraputrificum	384.736	418.968	415.932	431.992	433.004	440	-	-	-	-	-	-	-	-	-	-	-	-	-	-	-	-	-	-	-	-	-	-	-	-	-	-	-	-	-	-	-	-	-	-	-	-	-	-	-	-	-	-	-
aurantibutyricum	387.772	415.932	410.916	415.36	425.964	430.98	440	-	-	-	-	-	-	-	-	-	-	-	-	-	-	-	-	-	-	-	-	-	-	-	-	-	-	-	-	-	-	-	-	-	-	-	-	-	-	-	-	-	-
longisporum	383.724	411.928	406.912	426.976	423.984	426.976	431.992	440	-	-	-	-	-	-	-	-	-	-	-	-	-	-	-	-	-	-	-	-	-	-	-	-	-	-	-	-	-	-	-	-	-	-	-	-	-	-	-	-	-
chartatabidum	383.856	412.016	407	427.02	423.984	426.976	431.992	440	440	-	-	-	-	-	-	-	-	-	-	-	-	-	-	-	-	-	-	-	-	-	-	-	-	-	-	-	-	-	-	-	-	-	-	-	-	-	-	-	-
ventriculi	383.724	413.952	404.932	416.944	423.94	422.928	419.892	419.892	419.936	440	-	-	-	-	-	-	-	-	-	-	-	-	-	-	-	-	-	-	-	-	-	-	-	-	-	-	-	-	-	-	-	-	-	-	-	-	-	-	-
maximum	381.876	412.984	401.984	416.02	424.952	421.96	420.948	418.968	419.012	437.008	440	-	-	-	-	-	-	-	-	-	-	-	-	-	-	-	-	-	-	-	-	-	-	-	-	-	-	-	-	-	-	-	-	-	-	-	-	-	-
disporicum	392.876	418	407	419.012	421.96	424.952	427.988	421.96	422.004	423.984	423.016	440	-	-	-	-	-	-	-	-	-	-	-	-	-	-	-	-	-	-	-	-	-	-	-	-	-	-	-	-	-	-	-	-	-	-	-	-	-
quinii	395.912	419.98	411.004	423.016	425.964	428.956	431.992	425.964	426.008	421.96	420.992	435.996	440	-	-	-	-	-	-	-	-	-	-	-	-	-	-			-	-	-	-	-	-	-	-	-	-	-	-	-	-	-	-	-	-	-	-
isatidis	398.904	412.016	405.988	416.988	419.936	418.968	421.96	421.96	422.004	418.968	416.988	427.988	430.012	440	-	-	-	-	-	-	-	-	-	-	-	-	-			-	-	-	-	-	-	-	-	-	-	-	-	-	-	-	-	-	-	-	-
chauvoei	393.888	416.988	405.988	418	422.972	421.96	424.952	422.972	423.016	422.972	422.004	433.004	433.004	433.004	440	-	-	-	-	-	-	-	-	-	-	-	-			-	-	-	-	-	-	-	-	-	-	-	-	-	-	-	-	-	-	-	-
sartagoforme	394.9	418	408.98	419.012	423.984	422.972	423.984	423.984	423.984	423.984	423.016	431.992	431.992	431.992	437.008	440	-	-	-	-	-	-	-	-	-	-	-			-	-	-	-	-	-	-	-	-	-	-	-	-	-	-	-	-	-	-	-
perfringens	384.868	408.98	405.988	418	425.964	423.984	415.932	414.964	415.008	425.964	427.02	419.012	419.012	419.012	426.008	424.996	440	-	-	-	-	-	-	-	-	-	-			-	-	-	-	-	-	-	-	-	-	-	-	-	-	-	-	-	-	-	-
baratii	382.888	412.016	408.98	427.02	435.996	433.004	427.988	425.964	426.008	423.984	424.996	423.984	426.008	422.004	424.996	426.008	427.988	440	-	-	-	-	-	-	-	-	-			-	-	-	-	-	-	-	-	-	-	-	-	-	-	-	-	-	-	-	-
colicanis	385.88	412.016	408.98	423.016	431.992	428.956	429.968	429.968	430.012	423.984	424.996	426.008	430.012	423.984	427.02	427.988	422.004	431.992	440	-	-	-	-	-	-	-	-			-	-	-	-	-	-	-	-	-	-	-	-	-	-	-	-	-	-	-	-
fallax	382.888	416.988	408.98	418	420.948	425.964	424.952	418.968	419.012	418.968	422.004	423.984	424.996	416.02	422.004	422.004	418	422.004	420.992	440	-	-	-	-	-	-	-			-	-	-	-	-	-	-	-	-	-	-	-	-	-	-	-	-	-	-	-
butyricum	378.84	409.992	408.012	418	422.972	425.964	421.96	424.952	424.996	423.984	423.016	416.02	419.98	416.02	416.988	418	419.012	423.016	422.004	423.016	440	-	-	-	-	-	-			-	-	-	-	-	-	-	-	-	-	-	-	-	-	-	-	-	-	-	-
saccharobutylicum	379.852	412.984	408.012	419.98	422.972	425.964	422.972	422.972	423.016	426.976	426.008	419.012	420.992	416.988	419.98	420.992	420.992	423.016	423.016	426.008	434.984	100	-	-	-	-	-			-	-	-	-	-	-	-	-	-	-	-	-	-	-	-	-	-	-	-	-
beijerinckii	382.888	409.992	411.004	419.012	421.96	424.952	425.964	425.964	426.008	423.984	423.016	419.98	423.984	419.98	420.992	422.004	418	422.004	426.008	423.016	434.016	437.008	440	-	-	-	-			-	-	-	-	-	-	-	-	-	-	-	-	-	-	-	-	-	-	-	-
favososporum	381.876	408.98	409.992	418	420.948	423.984	424.952	424.952	424.996	422.972	422.004	419.012	423.016	419.012	419.98	420.992	416.988	420.992	424.996	422.004	433.004	435.996	438.988	440	-	-	-			-	-	-	-	-	-	-	-	-	-	-	-	-	-	-	-	-	-	-	-
puniceum	381.876	408.98	409.992	418	420.948	423.984	424.952	424.952	424.996	422.972	422.004	419.012	423.016	419.012	419.98	420.992	416.988	420.992	424.996	422.004	433.004	435.996	438.988	440	440	-	-			-	-	-	-	-	-	-	-	-	-	-	-	-	-	-	-	-	-	-	-
putrefaciens	384.868	405.02	408.012	418	416.944	421.96	418.968	412.94	412.984	412.94	416.02	412.984	416.988	412.984	413.996	415.008	416.988	416.988	416.988	413.996	413.996	413.996	416.988	416.02	416.02	440	-			-	-	-	-	-	-	-	-	-	-	-	-	-	-	-	-	-	-	-	-
pascui	384.868	412.984	404.008	413.996	412.94	419.936	418.968	414.964	415.008	418.968	418	419.012	420.992	412.984	418	419.012	412.984	412.984	415.008	418	416.988	418	419.012	418	418	413.996	440			-	-	-	-	-	-	-	-	-	-	-	-	-	-	-	-	-	-	-	-
intestinale	383.856	413.996	408.98	419.012	417.956	422.972	427.988	421.96	422.004	421.96	424.996	422.004	423.984	416.02	420.992	422.004	418	418	422.004	423.016	419.98	423.016	423.984	423.016	423.016	424.996	420.992	440		-	-	-	-	-	-	-	-	-	-	-	-	-	-	-	-	-	-	-	-
amylolyticum	389.884	419.012	408.012	418	418.968	423.984	424.952	418.968	419.012	420.948	423.984	424.996	427.02	419.012	423.984	424.996	419.012	419.012	423.016	426.008	419.012	422.004	423.016	422.004	422.004	422.004	427.988	429	440	-	-	-	-	-	-	-	-	-	-	-	-	-	-	-	-	-	-	-	-
pasteurianum	377.432	405.856	394.68	401.72	406.78	407.704	402.644	406.692	406.78	403.656	405.768	400.752	404.756	402.732	401.72	402.732	402.732	406.78	404.756	406.78	409.816	405.768	404.756	403.744	403.744	404.756	401.72	402.732	409.816	440	-	-	-	-	-	-	-	-	-	-	-	-	-	-	-	-	-	-	-
acetobutylicum	375.408	405.856	392.656	399.74	400.752	403.656	402.644	406.692	406.78	405.68	403.744	402.732	404.756	406.78	407.792	408.804	402.732	400.752	400.752	401.72	411.796	409.816	408.804	409.816	409.816	398.728	407.792	404.756	407.792	418	440	-	-	-	-	-	-	-	-	-	-	-	-	-	-	-	-	-	-
roseum	375.408	405.856	392.656	399.74	400.752	403.656	402.644	406.692	406.78	405.68	403.744	402.732	404.756	406.78	407.792	408.804	402.732	400.752	400.752	401.72	411.796	409.816	408.804	409.816	409.816	398.728	407.792	404.756	407.792	418	440	440	-	-	-	-	-	-	-	-	-	-	-	-	-	-	-	-	-
malenominatum	376.42	398.816	400.752	400.752	407.792	406.692	403.656	403.656	403.744	415.8	414.832	409.816	407.792	405.768	408.804	409.816	407.792	407.792	409.816	398.728	405.768	406.78	407.792	406.78	406.78	403.744	413.82	407.792	406.78	402.996	405.02	405.02	440	-	-	-	-	-	-	-	-	-	-	-	-	-	-	-	-
luticellarii	383.504	395.78	387.64	392.656	397.716	396.616	399.652	401.632	401.72	406.692	404.756	407.792	405.768	404.756	408.804	405.768	399.74	397.716	399.74	396.704	400.752	398.728	399.74	398.728	398.728	395.692	404.756	399.74	400.752	409.992	409.992	409.992	412.984	440	-	-	-	-	-	-	-	-	-	-	-	-	-	-	-
magnum	378.576	409.948	393.8	403.832	406.868	409.816	404.756	400.752	400.84	416.856	415.888	414.876	410.872	404.844	409.86	410.872	408.848	408.848	404.844	408.848	406.868	407.836	404.844	403.832	403.832	408.848	411.884	408.848	409.86	415.008	412.984	412.984	416.02	413.996	440	-	-	-	-	-	-	-	-	-	-	-	-	-	-
drakei	380.336	403.744	394.592	399.652	402.644	405.592	398.508	394.504	394.592	411.664	408.716	408.716	404.668	399.652	403.656	404.668	405.68	404.668	398.64	403.656	398.64	400.664	397.628	396.616	396.616	403.656	406.692	401.632	406.692	409.948	404.932	404.932	407.924	409.948	430.012	440	-	-	-	-	-	-	-	-	-	-	-	-	-
algifaecis	381.348	398.728	401.632	404.668	411.752	410.652	409.64	409.64	409.728	418.748	416.768	411.752	411.752	409.728	410.74	411.752	409.728	411.752	413.776	402.644	411.752	410.74	413.776	412.764	412.764	409.728	408.716	409.728	408.716	414.964	412.94	412.94	421.96	420.948	422.004	416.02	440	-	-	-	-	-	-	-	-	-	-	-	-
tyrobutyricum	381.348	406.78	396.616	406.692	413.776	412.676	407.616	407.616	407.704	420.772	419.804	417.78	413.776	411.752	416.768	417.78	416.768	415.8	411.752	411.752	412.764	413.776	410.74	409.728	409.728	406.692	411.752	408.716	411.752	415.932	413.952	413.952	420.948	420.948	430.98	424.996	429	440	-	-	-	-	-	-	-	-	-	-	-
kogasensis	378.312	410.784	398.64	408.716	415.8	414.7	409.64	409.64	409.728	422.796	421.828	417.78	415.8	411.752	416.768	417.78	416.768	415.8	413.776	412.764	414.788	415.8	412.764	411.752	411.752	404.668	413.776	410.74	415.8	415.932	417.956	417.956	422.972	418.968	427.02	420.992	427.02	435.996	440	-	-	-	-	-	-	-	-	-	-
acetireducens	381.48	401.808	393.668	399.74	402.732	405.68	400.664	404.668	404.756	408.716	405.768	402.732	402.732	405.768	407.792	408.804	406.78	404.756	400.752	404.756	409.816	407.792	404.756	403.744	403.744	398.728	413.82	402.732	409.816	411.004	415.008	415.008	415.008	412.016	412.984	410.916	411.928	419.936	419.936	440	-	-	-	-	-	-	-	-	-
grantii	373.384	399.828	392.656	403.744	404.756	405.68	400.664	398.64	398.728	399.652	401.72	396.704	400.752	398.728	401.72	400.752	404.756	406.78	400.752	402.732	399.74	399.74	398.728	399.74	399.74	400.752	405.768	398.728	409.816	412.016	408.012	408.012	401.016	396	401.016	402.908	404.932	407.924	411.928	408.98	440	-	-	-	-	-	-	-	-
thermopalmarium	373.384	397.804	389.664	395.692	398.728	401.632	398.64	402.644	402.732	403.656	401.72	396.704	400.752	399.74	399.74	400.752	396.704	398.728	398.728	399.74	405.768	403.744	402.732	401.72	401.72	400.752	405.768	402.732	407.792	408.012	408.012	408.012	402.996	398.992	407	405.944	404.932	407.924	411.928	416.988	416.02	440	-	-	-	-	-	-	-
novyi	373.384	398.816	389.664	393.668	396.704	397.628	400.664	396.616	396.704	400.664	399.74	396.704	400.752	399.74	403.744	400.752	397.716	396.704	396.704	402.732	402.732	403.744	402.732	403.744	403.744	392.656	401.72	398.728	405.768	401.984	405.988	405.988	398.992	401.984	398.992	400.928	402.908	405.944	409.948	412.984	418	419.012	440		-	-	-	-	-
homopropionicum	377.432	401.808	394.68	401.72	404.756	405.68	406.692	402.644	402.732	406.692	405.768	402.732	406.78	403.744	405.768	404.756	401.72	404.756	402.732	403.744	406.78	405.768	404.756	403.744	403.744	398.728	411.796	404.756	411.796	412.016	412.016	412.016	408.98	404.008	408.98	406.912	410.916	413.952	417.956	419.98	422.004	427.02	427.988	440	-	-	-	-	-
cochlearium	368.368	390.764	387.64	390.676	393.668	394.592	395.604	399.652	399.74	398.64	400.752	398.728	395.692	398.728	401.72	400.752	398.728	394.68	397.716	399.74	396.704	394.68	395.692	396.704	396.704	393.668	402.732	399.74	400.752	402.996	407	407	412.016	407	402.996	397.892	407.924	411.928	412.94	413.996	405.02	397.98	401.984	401.984	440	-	-	-	-
tetani	366.52	390.896	386.76	389.752	392.788	393.668	394.68	398.728	398.816	399.74	401.808	396.792	394.812	396.792	399.828	398.816	396.792	392.788	396.792	396.792	395.78	393.8	394.812	395.78	395.78	392.788	403.832	398.816	399.828	402.996	407	407	413.996	405.02	404.008	398.904	407.924	410.916	412.94	412.016	405.02	397.98	400.004	401.984	435.996	440	-	-	-
tepidiprofundi	372.372	400.84	389.664	397.716	399.74	401.632	399.652	402.644	402.732	400.664	401.72	398.728	400.752	398.728	403.744	402.732	402.732	401.72	399.74	400.752	401.72	399.74	398.728	397.716	397.716	394.68	409.816	398.728	403.744	405.988	408.012	408.012	413.996	405.988	405.02	394.9	402.908	407.924	409.948	412.016	407	404.008	400.004	407	409.992	412.016	440	-	-
botulinum_A	378.444	397.804	401.72	402.732	405.768	408.716	407.704	411.752	411.796	407.704	405.768	403.744	405.768	407.792	406.78	407.792	406.78	407.792	407.792	401.72	411.796	407.792	410.784	409.816	409.816	402.732	411.796	406.78	405.768	412.016	413.996	413.996	419.012	408.012	408.98	404.932	420.948	417.956	417.956	419.012	408.012	409.992	404.008	412.016	418	416.988	418	440	-
tetanomorphum	375.408	399.828	392.656	395.692	398.728	399.652	404.668	400.664	400.752	401.632	401.72	404.756	404.756	404.756	407.792	406.78	399.74	400.752	400.752	400.752	400.752	401.72	402.732	403.744	403.744	396.704	411.796	404.756	407.792	409.992	416.02	416.02	412.984	405.988	411.004	406.912	412.94	413.952	413.952	415.008	408.012	404.008	412.016	416.02	413.996	412.984	407	419.98	440
liquoris	372.372	403.832	391.688	397.716	402.732	403.656	404.668	402.644	402.732	406.692	407.792	404.756	404.756	402.732	407.792	408.804	403.744	404.756	404.756	404.756	404.756	405.768	406.78	407.792	407.792	400.752	419.848	406.78	413.82	409.992	413.996	413.996	419.012	405.02	416.988	412.94	412.94	417.956	417.956	419.98	409.992	408.012	409.992	416.02	416.02	416.988	412.984	419.98	431.992
collagenovorans	376.42	404.844	394.68	400.752	407.792	406.692	401.632	405.68	405.768	407.704	406.78	407.792	409.816	407.792	410.784	411.796	409.816	407.792	407.792	402.732	406.78	404.756	403.744	402.732	402.732	397.716	408.804	401.72	406.78	412.984	416.988	416.988	413.996	408.012	416.02	407.924	411.928	418.968	420.948	415.008	408.012	408.012	400.004	409.992	408.012	408.012	415.008	415.008	411.004
anorexicamassiliense	369.336	401.808	397.716	401.72	400.752	407.704	402.644	402.644	402.732	402.644	401.72	398.728	400.752	396.704	397.716	398.728	400.752	400.752	400.752	397.716	403.744	401.72	400.752	399.74	399.74	406.78	409.816	408.804	403.744	405.988	409.992	409.992	413.996	398.992	412.984	402.908	404.932	405.944	407.924	408.012	396	405.988	391.996	401.984	398.992	401.016	409.992	409.992	404.008
argentinense	378.444	406.868	391.688	399.74	398.728	403.656	404.668	400.664	400.752	398.64	399.74	404.756	406.78	400.752	403.744	402.732	399.74	398.728	398.728	401.72	401.72	399.74	398.728	397.716	397.716	398.728	413.82	404.756	411.796	409.992	413.996	413.996	405.988	408.98	411.004	404.932	402.908	407.924	409.948	415.008	404.008	405.988	408.012	413.996	402.996	401.016	412.016	408.012	413.996
vulturis	373.384	407.836	398.728	404.756	403.744	410.74	405.68	405.68	405.768	405.68	404.756	403.744	405.768	399.74	402.732	403.744	405.768	403.744	403.744	402.732	408.804	406.78	405.768	404.756	404.756	403.744	412.808	407.792	408.804	411.004	415.008	415.008	412.984	408.012	413.996	403.92	409.948	410.916	412.94	413.996	401.016	405.02	401.016	407	404.008	401.984	413.996	415.008	408.98
estertheticum	378.312	408.804	394.592	402.644	401.632	406.604	411.664	403.568	403.656	405.592	406.692	409.728	411.752	403.656	408.716	407.704	400.664	401.632	403.656	406.692	403.656	404.668	405.68	404.668	404.668	403.656	420.816	411.752	416.768	408.936	412.94	412.94	411.928	405.944	417.956	411.884	409.86	412.896	414.876	414.964	406.912	406.912	408.936	418.968	405.944	407.924	407.924	410.916	424.952
huakuii	376.42	406.868	396.704	402.732	401.72	408.716	405.68	401.632	401.72	403.656	402.732	407.792	409.816	401.72	406.78	407.792	401.72	401.72	403.744	404.756	403.744	404.756	405.768	404.756	404.756	407.792	418.836	409.816	416.856	408.98	411.004	411.004	412.016	401.984	419.98	413.952	409.948	412.94	414.964	415.008	407	411.004	402.996	412.984	404.008	404.008	407	411.004	419.012
sulfidigenes	375.408	410.872	397.716	403.744	402.732	409.728	406.692	406.692	406.78	405.68	404.756	408.804	410.784	404.756	407.792	408.804	403.744	402.732	404.756	405.768	406.78	404.756	405.768	404.756	404.756	403.744	418.836	407.792	412.808	412.984	415.008	415.008	415.008	408.012	418	409.948	409.948	414.964	416.944	415.008	405.02	407	398.992	408.98	409.992	412.016	416.988	419.012	412.984
# Nueclotides Difference
Species	sordellii	cellulovorans	cylindrosporum	vincentii	sardiniense	paraputrificum	aurantibutyricum	longisporum	chartatabidum	ventriculi	maximum	disporicum	quinii	isatidis	chauvoei	sartagoforme	perfringens	baratii	colicanis	fallax	butyricum	saccharobutylicum	beijerinckii	favososporum	puniceum	putrefaciens	pascui	intestinale	amylolyticum	pasteurianum	acetobutylicum	roseum	malenominatum	luticellarii	magnum	drakei	algifaecis	tyrobutyricum	kogasensis	acetireducens	grantii	thermopalmarium	novyi	homopropionicum	cochlearium	tetani	tepidiprofundi	botulinum_A	tetanomorphum
sordellii	0
cellulovorans	57.112	0
cylindrosporum	49.104	37.004	0
vincentii	54.12	24.992	30.008	0
sardiniense	58.256	28.072	31.064	15.048	0
paraputrificum	55.264	21.032	24.068	8.008	6.996	0
aurantibutyricum	52.228	24.068	29.084	24.64	14.036	9.02	0
longisporum	56.276	28.072	33.088	13.024	16.016	13.024	8.008	0
chartatabidum	56.144	27.984	33	12.98	16.016	13.024	8.008	0	0
ventriculi	56.276	26.048	35.068	23.056	16.06	17.072	20.108	20.108	20.064	0
maximum	58.124	27.016	38.016	23.98	15.048	18.04	19.052	21.032	20.988	2.992	0
disporicum	47.124	22	33	20.988	18.04	15.048	12.012	18.04	17.996	16.016	16.984	0
quinii	44.088	20.02	28.996	16.984	14.036	11.044	8.008	14.036	13.992	18.04	19.008	4.004	0
isatidis	41.096	27.984	34.012	23.012	20.064	21.032	18.04	18.04	17.996	21.032	23.012	12.012	9.988	0
chauvoei	46.112	23.012	34.012	22	17.028	18.04	15.048	17.028	16.984	17.028	17.996	6.996	6.996	6.996	0
sartagoforme	45.1	22	31.02	20.988	16.016	17.028	16.016	16.016	16.016	16.016	16.984	8.008	8.008	8.008	2.992	0
perfringens	55.132	31.02	34.012	22	14.036	16.016	24.068	25.036	24.992	14.036	12.98	20.988	20.988	20.988	13.992	15.004	0
baratii	57.112	27.984	31.02	12.98	4.004	6.996	12.012	14.036	13.992	16.016	15.004	16.016	13.992	17.996	15.004	13.992	12.012	0
colicanis	54.12	27.984	31.02	16.984	8.008	11.044	10.032	10.032	9.988	16.016	15.004	13.992	9.988	16.016	12.98	12.012	17.996	8.008	0
fallax	57.112	23.012	31.02	22	19.052	14.036	15.048	21.032	20.988	21.032	17.996	16.016	15.004	23.98	17.996	17.996	22	17.996	19.008	0
butyricum	61.16	30.008	31.988	22	17.028	14.036	18.04	15.048	15.004	16.016	16.984	23.98	20.02	23.98	23.012	22	20.988	16.984	17.996	16.984	0
saccharobutylicum	60.148	27.016	31.988	20.02	17.028	14.036	17.028	17.028	16.984	13.024	13.992	20.988	19.008	23.012	20.02	19.008	19.008	16.984	16.984	13.992	5.016	340
beijerinckii	57.112	30.008	28.996	20.988	18.04	15.048	14.036	14.036	13.992	16.016	16.984	20.02	16.016	20.02	19.008	17.996	22	17.996	13.992	16.984	5.984	2.992	0
favososporum	58.124	31.02	30.008	22	19.052	16.016	15.048	15.048	15.004	17.028	17.996	20.988	16.984	20.988	20.02	19.008	23.012	19.008	15.004	17.996	6.996	4.004	1.012	0
puniceum	58.124	31.02	30.008	22	19.052	16.016	15.048	15.048	15.004	17.028	17.996	20.988	16.984	20.988	20.02	19.008	23.012	19.008	15.004	17.996	6.996	4.004	1.012	0	0
putrefaciens	55.132	34.98	31.988	22	23.056	18.04	21.032	27.06	27.016	27.06	23.98	27.016	23.012	27.016	26.004	24.992	23.012	23.012	23.012	26.004	26.004	26.004	23.012	23.98	23.98	0
pascui	55.132	27.016	35.992	26.004	27.06	20.064	21.032	25.036	24.992	21.032	22	20.988	19.008	27.016	22	20.988	27.016	27.016	24.992	22	23.012	22	20.988	22	22	26.004	0
intestinale	56.144	26.004	31.02	20.988	22.044	17.028	12.012	18.04	17.996	18.04	15.004	17.996	16.016	23.98	19.008	17.996	22	22	17.996	16.984	20.02	16.984	16.016	16.984	16.984	15.004	19.008	0
amylolyticum	50.116	20.988	31.988	22	21.032	16.016	15.048	21.032	20.988	19.052	16.016	15.004	12.98	20.988	16.016	15.004	20.988	20.988	16.984	13.992	20.988	17.996	16.984	17.996	17.996	17.996	12.012	11	0
pasteurianum	62.568	34.144	45.32	38.28	33.22	32.296	37.356	33.308	33.22	36.344	34.232	39.248	35.244	37.268	38.28	37.268	37.268	33.22	35.244	33.22	30.184	34.232	35.244	36.256	36.256	35.244	38.28	37.268	30.184	0
acetobutylicum	64.592	34.144	47.344	40.26	39.248	36.344	37.356	33.308	33.22	34.32	36.256	37.268	35.244	33.22	32.208	31.196	37.268	39.248	39.248	38.28	28.204	30.184	31.196	30.184	30.184	41.272	32.208	35.244	32.208	22	0
roseum	64.592	34.144	47.344	40.26	39.248	36.344	37.356	33.308	33.22	34.32	36.256	37.268	35.244	33.22	32.208	31.196	37.268	39.248	39.248	38.28	28.204	30.184	31.196	30.184	30.184	41.272	32.208	35.244	32.208	22	0	0
malenominatum	63.58	41.184	39.248	39.248	32.208	33.308	36.344	36.344	36.256	24.2	25.168	30.184	32.208	34.232	31.196	30.184	32.208	32.208	30.184	41.272	34.232	33.22	32.208	33.22	33.22	36.256	26.18	32.208	33.22	37.004	34.98	34.98	0
luticellarii	56.496	44.22	52.36	47.344	42.284	43.384	40.348	38.368	38.28	33.308	35.244	32.208	34.232	35.244	31.196	34.232	40.26	42.284	40.26	43.296	39.248	41.272	40.26	41.272	41.272	44.308	35.244	40.26	39.248	30.008	30.008	30.008	27.016	0
magnum	61.424	30.052	46.2	36.168	33.132	30.184	35.244	39.248	39.16	23.144	24.112	25.124	29.128	35.156	30.14	29.128	31.152	31.152	35.156	31.152	33.132	32.164	35.156	36.168	36.168	31.152	28.116	31.152	30.14	24.992	27.016	27.016	23.98	26.004	0
drakei	59.664	36.256	45.408	40.348	37.356	34.408	41.492	45.496	45.408	28.336	31.284	31.284	35.332	40.348	36.344	35.332	34.32	35.332	41.36	36.344	41.36	39.336	42.372	43.384	43.384	36.344	33.308	38.368	33.308	30.052	35.068	35.068	32.076	30.052	9.988	0
algifaecis	58.652	41.272	38.368	35.332	28.248	29.348	30.36	30.36	30.272	21.252	23.232	28.248	28.248	30.272	29.26	28.248	30.272	28.248	26.224	37.356	28.248	29.26	26.224	27.236	27.236	30.272	31.284	30.272	31.284	25.036	27.06	27.06	18.04	19.052	17.996	23.98	0
tyrobutyricum	58.652	33.22	43.384	33.308	26.224	27.324	32.384	32.384	32.296	19.228	20.196	22.22	26.224	28.248	23.232	22.22	23.232	24.2	28.248	28.248	27.236	26.224	29.26	30.272	30.272	33.308	28.248	31.284	28.248	24.068	26.048	26.048	19.052	19.052	9.02	15.004	11	0
kogasensis	61.688	29.216	41.36	31.284	24.2	25.3	30.36	30.36	30.272	17.204	18.172	22.22	24.2	28.248	23.232	22.22	23.232	24.2	26.224	27.236	25.212	24.2	27.236	28.248	28.248	35.332	26.224	29.26	24.2	24.068	22.044	22.044	17.028	21.032	12.98	19.008	12.98	4.004	0
acetireducens	58.52	38.192	46.332	40.26	37.268	34.32	39.336	35.332	35.244	31.284	34.232	37.268	37.268	34.232	32.208	31.196	33.22	35.244	39.248	35.244	30.184	32.208	35.244	36.256	36.256	41.272	26.18	37.268	30.184	28.996	24.992	24.992	24.992	27.984	27.016	29.084	28.072	20.064	20.064	0
grantii	66.616	40.172	47.344	36.256	35.244	34.32	39.336	41.36	41.272	40.348	38.28	43.296	39.248	41.272	38.28	39.248	35.244	33.22	39.248	37.268	40.26	40.26	41.272	40.26	40.26	39.248	34.232	41.272	30.184	27.984	31.988	31.988	38.984	44	38.984	37.092	35.068	32.076	28.072	31.02	0
thermopalmarium	66.616	42.196	50.336	44.308	41.272	38.368	41.36	37.356	37.268	36.344	38.28	43.296	39.248	40.26	40.26	39.248	43.296	41.272	41.272	40.26	34.232	36.256	37.268	38.28	38.28	39.248	34.232	37.268	32.208	31.988	31.988	31.988	37.004	41.008	33	34.056	35.068	32.076	28.072	23.012	23.98	0
novyi	66.616	41.184	50.336	46.332	43.296	42.372	39.336	43.384	43.296	39.336	40.26	43.296	39.248	40.26	36.256	39.248	42.284	43.296	43.296	37.268	37.268	36.256	37.268	36.256	36.256	47.344	38.28	41.272	34.232	38.016	34.012	34.012	41.008	38.016	41.008	39.072	37.092	34.056	30.052	27.016	22	20.988	0
homopropionicum	62.568	38.192	45.32	38.28	35.244	34.32	33.308	37.356	37.268	33.308	34.232	37.268	33.22	36.256	34.232	35.244	38.28	35.244	37.268	36.256	33.22	34.232	35.244	36.256	36.256	41.272	28.204	35.244	28.204	27.984	27.984	27.984	31.02	35.992	31.02	33.088	29.084	26.048	22.044	20.02	17.996	12.98	12.012	0
cochlearium	71.632	49.236	52.36	49.324	46.332	45.408	44.396	40.348	40.26	41.36	39.248	41.272	44.308	41.272	38.28	39.248	41.272	45.32	42.284	40.26	43.296	45.32	44.308	43.296	43.296	46.332	37.268	40.26	39.248	37.004	33	33	27.984	33	37.004	42.108	32.076	28.072	27.06	26.004	34.98	42.02	38.016	38.016	0
tetani	73.48	49.104	53.24	50.248	47.212	46.332	45.32	41.272	41.184	40.26	38.192	43.208	45.188	43.208	40.172	41.184	43.208	47.212	43.208	43.208	44.22	46.2	45.188	44.22	44.22	47.212	36.168	41.184	40.172	37.004	33	33	26.004	34.98	35.992	41.096	32.076	29.084	27.06	27.984	34.98	42.02	39.996	38.016	4.004	0
tepidiprofundi	67.628	39.16	50.336	42.284	40.26	38.368	40.348	37.356	37.268	39.336	38.28	41.272	39.248	41.272	36.256	37.268	37.268	38.28	40.26	39.248	38.28	40.26	41.272	42.284	42.284	45.32	30.184	41.272	36.256	34.012	31.988	31.988	26.004	34.012	34.98	45.1	37.092	32.076	30.052	27.984	33	35.992	39.996	33	30.008	27.984	0
botulinum_A	61.556	42.196	38.28	37.268	34.232	31.284	32.296	28.248	28.204	32.296	34.232	36.256	34.232	32.208	33.22	32.208	33.22	32.208	32.208	38.28	28.204	32.208	29.216	30.184	30.184	37.268	28.204	33.22	34.232	27.984	26.004	26.004	20.988	31.988	31.02	35.068	19.052	22.044	22.044	20.988	31.988	30.008	35.992	27.984	22	23.012	22	0
tetanomorphum	64.592	40.172	47.344	44.308	41.272	40.348	35.332	39.336	39.248	38.368	38.28	35.244	35.244	35.244	32.208	33.22	40.26	39.248	39.248	39.248	39.248	38.28	37.268	36.256	36.256	43.296	28.204	35.244	32.208	30.008	23.98	23.98	27.016	34.012	28.996	33.088	27.06	26.048	26.048	24.992	31.988	35.992	27.984	23.98	26.004	27.016	33	20.02	0
liquoris	67.628	36.168	48.312	42.284	37.268	36.344	35.332	37.356	37.268	33.308	32.208	35.244	35.244	37.268	32.208	31.196	36.256	35.244	35.244	35.244	35.244	34.232	33.22	32.208	32.208	39.248	20.152	33.22	26.18	30.008	26.004	26.004	20.988	34.98	23.012	27.06	27.06	22.044	22.044	20.02	30.008	31.988	30.008	23.98	23.98	23.012	27.016	20.02	8.008
collagenovorans	63.58	35.156	45.32	39.248	32.208	33.308	38.368	34.32	34.232	32.296	33.22	32.208	30.184	32.208	29.216	28.204	30.184	32.208	32.208	37.268	33.22	35.244	36.256	37.268	37.268	42.284	31.196	38.28	33.22	27.016	23.012	23.012	26.004	31.988	23.98	32.076	28.072	21.032	19.052	24.992	31.988	31.988	39.996	30.008	31.988	31.988	24.992	24.992	28.996
anorexicamassiliense	70.664	38.192	42.284	38.28	39.248	32.296	37.356	37.356	37.268	37.356	38.28	41.272	39.248	43.296	42.284	41.272	39.248	39.248	39.248	42.284	36.256	38.28	39.248	40.26	40.26	33.22	30.184	31.196	36.256	34.012	30.008	30.008	26.004	41.008	27.016	37.092	35.068	34.056	32.076	31.988	44	34.012	48.004	38.016	41.008	38.984	30.008	30.008	35.992
argentinense	61.556	33.132	48.312	40.26	41.272	36.344	35.332	39.336	39.248	41.36	40.26	35.244	33.22	39.248	36.256	37.268	40.26	41.272	41.272	38.28	38.28	40.26	41.272	42.284	42.284	41.272	26.18	35.244	28.204	30.008	26.004	26.004	34.012	31.02	28.996	35.068	37.092	32.076	30.052	24.992	35.992	34.012	31.988	26.004	37.004	38.984	27.984	31.988	26.004
vulturis	66.616	32.164	41.272	35.244	36.256	29.26	34.32	34.32	34.232	34.32	35.244	36.256	34.232	40.26	37.268	36.256	34.232	36.256	36.256	37.268	31.196	33.22	34.232	35.244	35.244	36.256	27.192	32.208	31.196	28.996	24.992	24.992	27.016	31.988	26.004	36.08	30.052	29.084	27.06	26.004	38.984	34.98	38.984	33	35.992	38.016	26.004	24.992	31.02
estertheticum	61.688	31.196	45.408	37.356	38.368	33.396	28.336	36.432	36.344	34.408	33.308	30.272	28.248	36.344	31.284	32.296	39.336	38.368	36.344	33.308	36.344	35.332	34.32	35.332	35.332	36.344	19.184	28.248	23.232	31.064	27.06	27.06	28.072	34.056	22.044	28.116	30.14	27.104	25.124	25.036	33.088	33.088	31.064	21.032	34.056	32.076	32.076	29.084	15.048
huakuii	63.58	33.132	43.296	37.268	38.28	31.284	34.32	38.368	38.28	36.344	37.268	32.208	30.184	38.28	33.22	32.208	38.28	38.28	36.256	35.244	36.256	35.244	34.232	35.244	35.244	32.208	21.164	30.184	23.144	31.02	28.996	28.996	27.984	38.016	20.02	26.048	30.052	27.06	25.036	24.992	33	28.996	37.004	27.016	35.992	35.992	33	28.996	20.988
sulfidigenes	64.592	29.128	42.284	36.256	37.268	30.272	33.308	33.308	33.22	34.32	35.244	31.196	29.216	35.244	32.208	31.196	36.256	37.268	35.244	34.232	33.22	35.244	34.232	35.244	35.244	36.256	21.164	32.208	27.192	27.016	24.992	24.992	24.992	31.988	22	30.052	30.052	25.036	23.056	24.992	34.98	33	41.008	31.02	30.008	27.984	23.012	20.988	27.016
[truncated: 8 more columns]

## Sheet: Klebsiella
Klebsiella sp. (465 base pair region)
% Identity
Species	variicola	oxytoca	subsp._pneumoniae	michiganensis	alba	pneumoniae	quasipneumoniae
variicola	100	93.55	94.84	94.21	94.19	94.41	94.41
oxytoca	93.55	100	98.06	98.71	98.28	98.49	98.49
subsp._pneumoniae	94.84	98.06	100	99.35	99.35	99.57	99.57
michiganensis	94.21	98.71	99.35	100	99.57	99.78	99.78
alba	94.19	98.28	99.35	99.57	100	99.78	99.78
pneumoniae	94.41	98.49	99.57	99.78	99.78	100	100
quasipneumoniae	94.41	98.49	99.57	99.78	99.78	100	100
# Shared Nucleotides
Species	variicola	oxytoca	subsp._pneumoniae	michiganensis	alba	pneumoniae	quasipneumoniae
variicola	465	435.007	441.006	438.076	437.983	439.006	439.006
oxytoca	435.007	465	455.979	459.001	457.002	457.978	457.978
subsp._pneumoniae	441.006	455.979	465	461.977	461.977	463	463
michiganensis	438.076	459.001	461.977	465	463	463.977	463.977
alba	437.983	457.002	461.977	463	465	463.977	463.977
pneumoniae	439.006	457.978	463	463.977	463.977	465	465
quasipneumoniae	439.006	457.978	463	463.977	463.977	465	465
# Nueclotides Difference
Species	variicola	oxytoca	subsp._pneumoniae	michiganensis	alba	pneumoniae	quasipneumoniae
variicola	0	29.9925	23.994	26.9235	27.0165	25.9935	25.9935
oxytoca	29.9925	0	9.021	5.9985	7.998	7.0215	7.0215
subsp._pneumoniae	23.994	9.021	0	3.0225	3.0225	1.9995	1.9995
michiganensis	26.9235	5.9985	3.0225	0	1.9995	1.023	1.023
alba	27.0165	7.998	3.0225	1.9995	0	1.023	1.023
pneumoniae	25.9935	7.0215	1.9995	1.023	1.023	0	0
quasipneumoniae	25.9935	7.0215	1.9995	1.023	1.023	0	0

## Sheet: Fusobacterium
Fusobacterium sp. (443 base pair region)
% Identity
Species	subsp_fusiforme	subsp_nucleatum	russii	periodonticum	naviforme	subsp_animalis	subsp_vincentii	simiae	nucleatum	canifelinum	subsp_polymorphum	hwasookii	perfoetens	gonidiaformans	equinum	necrophorum	ulcerans	varium	mortiferum	necrogenes
subsp_fusiforme	100	100	91.8	92.48	93.17	92.94	93.39	93.39	93.17	93.85	93.85	93.62	87.7	87.93	89.52	88.38	89.52	89.98	89.52	89.75
subsp_nucleatum	100	100	91.8	92.48	93.17	92.94	93.39	93.39	93.17	93.85	93.85	93.62	87.7	87.93	89.52	88.38	89.52	89.98	89.52	89.75
russii	91.8	91.8	100	95.71	96.39	96.16	96.61	96.16	95.94	96.61	96.61	96.39	92.33	95.03	96.16	95.03	95.94	95.94	95.71	95.94
periodonticum	92.48	92.48	95.71	100	98.19	98.42	98.42	98.42	98.87	98.65	98.65	98.87	93	93.91	95.71	94.58	95.03	95.49	95.03	94.81
naviforme	93.17	93.17	96.39	98.19	100	99.55	99.55	99.32	98.42	99.1	99.1	98.87	93	93.45	94.58	93.68	94.81	95.26	94.81	95.03
subsp_animalis	92.94	92.94	96.16	98.42	99.55	100	99.55	99.55	98.65	98.87	98.87	99.1	92.55	93.45	94.81	93.91	95.03	95.49	95.03	95.26
subsp_vincentii	93.39	93.39	96.61	98.42	99.55	99.55	100	99.1	98.65	99.32	99.32	99.1	93	93.45	94.81	93.91	95.03	95.49	95.03	95.26
simiae	93.39	93.39	96.16	98.42	99.32	99.55	99.1	100	99.1	99.32	99.32	99.55	92.55	93.45	95.03	93.91	95.03	95.49	95.03	95.26
nucleatum	93.17	93.17	95.94	98.87	98.42	98.65	98.65	99.1	100	99.32	99.32	99.55	93.45	94.13	95.94	94.81	95.49	95.94	95.49	95.71
canifelinum	93.85	93.85	96.61	98.65	99.1	98.87	99.32	99.32	99.32	100	100	99.77	93.23	93.45	95.26	94.13	95.26	95.71	95.26	95.49
subsp_polymorphum	93.85	93.85	96.61	98.65	99.1	98.87	99.32	99.32	99.32	100	100	99.77	93.23	93.45	95.26	94.13	95.26	95.71	95.26	95.49
hwasookii	93.62	93.62	96.39	98.87	98.87	99.1	99.1	99.55	99.55	99.77	99.77	100	93	93.68	95.49	94.36	95.49	95.94	95.49	95.71
perfoetens	87.7	87.7	92.33	93	93	92.55	93	92.55	93.45	93.23	93.23	93	100	91.65	93	92.1	93.23	93.23	94.58	93.91
gonidiaformans	87.93	87.93	95.03	93.91	93.45	93.45	93.45	93.45	94.13	93.45	93.45	93.68	91.65	100	98.19	97.29	95.26	95.26	95.26	95.03
equinum	89.52	89.52	96.16	95.71	94.58	94.81	94.81	95.03	95.94	95.26	95.26	95.49	93	98.19	100	98.87	96.84	96.84	96.84	96.61
necrophorum	88.38	88.38	95.03	94.58	93.68	93.91	93.91	93.91	94.81	94.13	94.13	94.36	92.1	97.29	98.87	100	96.61	96.61	96.16	96.16
ulcerans	89.52	89.52	95.94	95.03	94.81	95.03	95.03	95.03	95.49	95.26	95.26	95.49	93.23	95.26	96.84	96.61	100	99.55	98.2	97.52
varium	89.98	89.98	95.94	95.49	95.26	95.49	95.49	95.49	95.94	95.71	95.71	95.94	93.23	95.26	96.84	96.61	99.55	100	98.19	97.97
mortiferum	89.52	89.52	95.71	95.03	94.81	95.03	95.03	95.03	95.49	95.26	95.26	95.49	94.58	95.26	96.84	96.16	98.2	98.19	100	99.32
necrogenes	89.75	89.75	95.94	94.81	95.03	95.26	95.26	95.26	95.71	95.49	95.49	95.71	93.91	95.03	96.61	96.16	97.52	97.97	99.32	100
# Shared Nucleotides
Species	subsp_fusiforme	subsp_nucleatum	russii	periodonticum	naviforme	subsp_animalis	subsp_vincentii	simiae	nucleatum	canifelinum	subsp_polymorphum	hwasookii	perfoetens	gonidiaformans	equinum	necrophorum	ulcerans	varium	mortiferum	necrogenes
subsp_fusiforme	443	443	406.674	409.686	412.743	411.724	413.718	413.718	412.743	415.755	415.755	414.737	388.511	389.53	396.574	391.523	396.574	398.611	396.574	397.592
subsp_nucleatum	443	443	406.674	409.686	412.743	411.724	413.718	413.718	412.743	415.755	415.755	414.737	388.511	389.53	396.574	391.523	396.574	398.611	396.574	397.592
russii	406.674	406.674	443	423.995	427.008	425.989	427.982	425.989	425.014	427.982	427.982	427.008	409.022	420.983	425.989	420.983	425.014	425.014	423.995	425.014
periodonticum	409.686	409.686	423.995	443	434.982	436.001	436.001	436.001	437.994	437.019	437.019	437.994	411.99	416.021	423.995	418.989	420.983	423.021	420.983	420.008
naviforme	412.743	412.743	427.008	434.982	443	441.006	441.006	439.988	436.001	439.013	439.013	437.994	411.99	413.983	418.989	415.002	420.008	422.002	420.008	420.983
subsp_animalis	411.724	411.724	425.989	436.001	441.006	443	441.006	441.006	437.019	437.994	437.994	439.013	409.996	413.983	420.008	416.021	420.983	423.021	420.983	422.002
subsp_vincentii	413.718	413.718	427.982	436.001	441.006	441.006	443	439.013	437.019	439.988	439.988	439.013	411.99	413.983	420.008	416.021	420.983	423.021	420.983	422.002
simiae	413.718	413.718	425.989	436.001	439.988	441.006	439.013	443	439.013	439.988	439.988	441.006	409.996	413.983	420.983	416.021	420.983	423.021	420.983	422.002
nucleatum	412.743	412.743	425.014	437.994	436.001	437.019	437.019	439.013	443	439.988	439.988	441.006	413.983	416.996	425.014	420.008	423.021	425.014	423.021	423.995
canifelinum	415.755	415.755	427.982	437.019	439.013	437.994	439.988	439.988	439.988	443	443	441.981	413.009	413.983	422.002	416.996	422.002	423.995	422.002	423.021
subsp_polymorphum	415.755	415.755	427.982	437.019	439.013	437.994	439.988	439.988	439.988	443	443	441.981	413.009	413.983	422.002	416.996	422.002	423.995	422.002	423.021
hwasookii	414.737	414.737	427.008	437.994	437.994	439.013	439.013	441.006	441.006	441.981	441.981	443	411.99	415.002	423.021	418.015	423.021	425.014	423.021	423.995
perfoetens	388.511	388.511	409.022	411.99	411.99	409.996	411.99	409.996	413.983	413.009	413.009	411.99	443	406.01	411.99	408.003	413.009	413.009	418.989	416.021
gonidiaformans	389.53	389.53	420.983	416.021	413.983	413.983	413.983	413.983	416.996	413.983	413.983	415.002	406.01	443	434.982	430.995	422.002	422.002	422.002	420.983
equinum	396.574	396.574	425.989	423.995	418.989	420.008	420.008	420.983	425.014	422.002	422.002	423.021	411.99	434.982	443	437.994	429.001	429.001	429.001	427.982
necrophorum	391.523	391.523	420.983	418.989	415.002	416.021	416.021	416.021	420.008	416.996	416.996	418.015	408.003	430.995	437.994	443	427.982	427.982	425.989	425.989
ulcerans	396.574	396.574	425.014	420.983	420.008	420.983	420.983	420.983	423.021	422.002	422.002	423.021	413.009	422.002	429.001	427.982	443	441.006	435.026	432.014
varium	398.611	398.611	425.014	423.021	422.002	423.021	423.021	423.021	425.014	423.995	423.995	425.014	413.009	422.002	429.001	427.982	441.006	443	434.982	434.007
mortiferum	396.574	396.574	423.995	420.983	420.008	420.983	420.983	420.983	423.021	422.002	422.002	423.021	418.989	422.002	429.001	425.989	435.026	434.982	443	439.988
necrogenes	397.592	397.592	425.014	420.008	420.983	422.002	422.002	422.002	423.995	423.021	423.021	423.995	416.021	420.983	427.982	425.989	432.014	434.007	439.988	443
# Nueclotides Difference
Species	subsp_fusiforme	subsp_nucleatum	russii	periodonticum	naviforme	subsp_animalis	subsp_vincentii	simiae	nucleatum	canifelinum	subsp_polymorphum	hwasookii	perfoetens	gonidiaformans	equinum	necrophorum	ulcerans	varium	mortiferum	necrogenes
subsp_fusiforme	0	0	36.326	33.3136	30.2569	31.2758	29.2823	29.2823	30.2569	27.2445	27.2445	28.2634	54.489	53.4701	46.4264	51.4766	46.4264	44.3886	46.4264	45.4075
subsp_nucleatum	0	0	36.326	33.3136	30.2569	31.2758	29.2823	29.2823	30.2569	27.2445	27.2445	28.2634	54.489	53.4701	46.4264	51.4766	46.4264	44.3886	46.4264	45.4075
russii	36.326	36.326	0	19.0047	15.9923	17.0112	15.0177	17.0112	17.9858	15.0177	15.0177	15.9923	33.9781	22.0171	17.0112	22.0171	17.9858	17.9858	19.0047	17.9858
periodonticum	33.3136	33.3136	19.0047	0	8.0183	6.9994	6.9994	6.9994	5.0059	5.9805	5.9805	5.0059	31.01	26.9787	19.0047	24.0106	22.0171	19.9793	22.0171	22.9917
naviforme	30.2569	30.2569	15.9923	8.0183	0	1.9935	1.9935	3.0124	6.9994	3.987	3.987	5.0059	31.01	29.0165	24.0106	27.9976	22.9917	20.9982	22.9917	22.0171
subsp_animalis	31.2758	31.2758	17.0112	6.9994	1.9935	0	1.9935	1.9935	5.9805	5.0059	5.0059	3.987	33.0035	29.0165	22.9917	26.9787	22.0171	19.9793	22.0171	20.9982
subsp_vincentii	29.2823	29.2823	15.0177	6.9994	1.9935	1.9935	0	3.987	5.9805	3.0124	3.0124	3.987	31.01	29.0165	22.9917	26.9787	22.0171	19.9793	22.0171	20.9982
simiae	29.2823	29.2823	17.0112	6.9994	3.0124	1.9935	3.987	0	3.987	3.0124	3.0124	1.9935	33.0035	29.0165	22.0171	26.9787	22.0171	19.9793	22.0171	20.9982
nucleatum	30.2569	30.2569	17.9858	5.0059	6.9994	5.9805	5.9805	3.987	0	3.0124	3.0124	1.9935	29.0165	26.0041	17.9858	22.9917	19.9793	17.9858	19.9793	19.0047
canifelinum	27.2445	27.2445	15.0177	5.9805	3.987	5.0059	3.0124	3.0124	3.0124	0	0	1.0189	29.9911	29.0165	20.9982	26.0041	20.9982	19.0047	20.9982	19.9793
subsp_polymorphum	27.2445	27.2445	15.0177	5.9805	3.987	5.0059	3.0124	3.0124	3.0124	0	0	1.0189	29.9911	29.0165	20.9982	26.0041	20.9982	19.0047	20.9982	19.9793
hwasookii	28.2634	28.2634	15.9923	5.0059	5.0059	3.987	3.987	1.9935	1.9935	1.0189	1.0189	0	31.01	27.9976	19.9793	24.9852	19.9793	17.9858	19.9793	19.0047
perfoetens	54.489	54.489	33.9781	31.01	31.01	33.0035	31.01	33.0035	29.0165	29.9911	29.9911	31.01	0	36.9905	31.01	34.997	29.9911	29.9911	24.0106	26.9787
gonidiaformans	53.4701	53.4701	22.0171	26.9787	29.0165	29.0165	29.0165	29.0165	26.0041	29.0165	29.0165	27.9976	36.9905	0	8.0183	12.0053	20.9982	20.9982	20.9982	22.0171
equinum	46.4264	46.4264	17.0112	19.0047	24.0106	22.9917	22.9917	22.0171	17.9858	20.9982	20.9982	19.9793	31.01	8.0183	0	5.0059	13.9988	13.9988	13.9988	15.0177
necrophorum	51.4766	51.4766	22.0171	24.0106	27.9976	26.9787	26.9787	26.9787	22.9917	26.0041	26.0041	24.9852	34.997	12.0053	5.0059	0	15.0177	15.0177	17.0112	17.0112
ulcerans	46.4264	46.4264	17.9858	22.0171	22.9917	22.0171	22.0171	22.0171	19.9793	20.9982	20.9982	19.9793	29.9911	20.9982	13.9988	15.0177	0	1.9935	7.974	10.9864
varium	44.3886	44.3886	17.9858	19.9793	20.9982	19.9793	19.9793	19.9793	17.9858	19.0047	19.0047	17.9858	29.9911	20.9982	13.9988	15.0177	1.9935	0	8.0183	8.9929
mortiferum	46.4264	46.4264	19.0047	22.0171	22.9917	22.0171	22.0171	22.0171	19.9793	20.9982	20.9982	19.9793	24.0106	20.9982	13.9988	17.0112	7.974	8.0183	0	3.0124
necrogenes	45.4075	45.4075	17.9858	22.9917	22.0171	20.9982	20.9982	20.9982	19.0047	19.9793	19.9793	19.0047	26.9787	22.0171	15.0177	17.0112	10.9864	8.9929	3.0124	0

## Sheet: Shigella-Escherichia
Escherichia_Shigella sp. (465 base pair region)
% Identity
Species	E_hermannii	E_senegalensis	S_flexneri	S_dysenteriae	E_marmotae	E_albertii	E_coli	E_fergusonii	E_vulneris	S_sonnei	S_boydii
E_hermannii	100	99.35	96.56	94.4	94.83	94.4	95.26	95.26	95.26	95.26	95.04
E_senegalensis	99.35	100	96.77	94.61	94.61	94.61	95.47	95.47	95.47	95.47	95.26
S_flexneri	96.56	96.77	100	96.56	96.34	96.34	97.2	97.2	97.2	97.2	96.99
S_dysenteriae	94.4	94.61	96.56	100	97.85	98.06	98.92	98.92	98.92	98.92	98.71
E_marmotae	94.83	94.61	96.34	97.85	100	98.06	98.92	98.92	98.92	98.92	98.71
E_albertii	94.4	94.61	96.34	98.06	98.06	100	99.14	99.14	99.14	99.14	98.92
E_coli	95.26	95.47	97.2	98.92	98.92	99.14	100	100	100	100	99.78
E_fergusonii	95.26	95.47	97.2	98.92	98.92	99.14	100	100	100	100	99.78
E_vulneris	95.26	95.47	97.2	98.92	98.92	99.14	100	100	100	100	99.78
S_sonnei	95.26	95.47	97.2	98.92	98.92	99.14	100	100	100	100	99.78
S_boydii	95.04	95.26	96.99	98.71	98.71	98.92	99.78	99.78	99.78	99.78	100
# Shared Nucleotides
Species	E_hermannii	E_senegalensis	S_flexneri	S_dysenteriae	E_marmotae	E_albertii	E_coli	E_fergusonii	E_vulneris	S_sonnei	S_boydii
E_hermannii	465	461.977	449.004	438.96	440.959	438.96	442.959	442.959	442.959	442.959	441.936
E_senegalensis	461.977	465	449.981	439.936	439.936	439.936	443.935	443.935	443.935	443.935	442.959
S_flexneri	449.004	449.981	465	449.004	447.981	447.981	451.98	451.98	451.98	451.98	451.003
S_dysenteriae	438.96	439.936	449.004	465	455.002	455.979	459.978	459.978	459.978	459.978	459.001
E_marmotae	440.959	439.936	447.981	455.002	465	455.979	459.978	459.978	459.978	459.978	459.001
E_albertii	438.96	439.936	447.981	455.979	455.979	465	461.001	461.001	461.001	461.001	459.978
E_coli	442.959	443.935	451.98	459.978	459.978	461.001	465	465	465	465	463.977
E_fergusonii	442.959	443.935	451.98	459.978	459.978	461.001	465	465	465	465	463.977
E_vulneris	442.959	443.935	451.98	459.978	459.978	461.001	465	465	465	465	463.977
S_sonnei	442.959	443.935	451.98	459.978	459.978	461.001	465	465	465	465	463.977
S_boydii	441.936	442.959	451.003	459.001	459.001	459.978	463.977	463.977	463.977	463.977	465
# Nueclotides Difference
Species	E_hermannii	E_senegalensis	S_flexneri	S_dysenteriae	E_marmotae	E_albertii	E_coli	E_fergusonii	E_vulneris	S_sonnei	S_boydii
E_hermannii	0	3.0225	15.996	26.04	24.0405	26.04	22.041	22.041	22.041	22.041	23.064
E_senegalensis	3.0225	0	15.0195	25.0635	25.0635	25.0635	21.0645	21.0645	21.0645	21.0645	22.041
S_flexneri	15.996	15.0195	0	15.996	17.019	17.019	13.02	13.02	13.02	13.02	13.9965
S_dysenteriae	26.04	25.0635	15.996	0	9.9975	9.021	5.022	5.022	5.022	5.022	5.9985
E_marmotae	24.0405	25.0635	17.019	9.9975	0	9.021	5.022	5.022	5.022	5.022	5.9985
E_albertii	26.04	25.0635	17.019	9.021	9.021	0	3.999	3.999	3.999	3.999	5.022
E_coli	22.041	21.0645	13.02	5.022	5.022	3.999	0	0	0	0	1.023
E_fergusonii	22.041	21.0645	13.02	5.022	5.022	3.999	0	0	0	0	1.023
E_vulneris	22.041	21.0645	13.02	5.022	5.022	3.999	0	0	0	0	1.023
S_sonnei	22.041	21.0645	13.02	5.022	5.022	3.999	0	0	0	0	1.023
S_boydii	23.064	22.041	13.9965	5.9985	5.9985	5.022	1.023	1.023	1.023	1.023	0

## Sheet: Cronobacter
Cronobacter sp. (465 base pair region)
% Identity
Species	muytjensii	condimenti	malonaticus	sakazakii	universalis	dublinensis	turicensis
muytjensii	100	96.56	95.91	95.91	97.42	97.2	97.42
condimenti	96.56	100	96.34	96.34	97.85	97.63	98.28
malonaticus	95.91	96.34	100	100	96.99	98.28	97.85
sakazakii	95.91	96.34	100	100	96.99	98.28	97.85
universalis	97.42	97.85	96.99	96.99	100	98.28	99.14
dublinensis	97.2	97.63	98.28	98.28	98.28	100	99.14
turicensis	97.42	98.28	97.85	97.85	99.14	99.14	100
# Shared Nucleotides
Species	muytjensii	condimenti	malonaticus	sakazakii	universalis	dublinensis	turicensis
muytjensii	465	449.004	445.981	445.981	453.003	451.98	453.003
condimenti	449.004	465	447.981	447.981	455.002	453.979	457.002
malonaticus	445.981	447.981	465	465	451.003	457.002	455.002
sakazakii	445.981	447.981	465	465	451.003	457.002	455.002
universalis	453.003	455.002	451.003	451.003	465	457.002	461.001
dublinensis	451.98	453.979	457.002	457.002	457.002	465	461.001
turicensis	453.003	457.002	455.002	455.002	461.001	461.001	465
# Nueclotides Difference
Species	muytjensii	condimenti	malonaticus	sakazakii	universalis	dublinensis	turicensis
muytjensii	0	15.996	19.0185	19.0185	11.997	13.02	11.997
condimenti	15.996	0	17.019	17.019	9.9975	11.0205	7.998
malonaticus	19.0185	17.019	0	0	13.9965	7.998	9.9975
sakazakii	19.0185	17.019	0	0	13.9965	7.998	9.9975
universalis	11.997	9.9975	13.9965	13.9965	0	7.998	3.999
dublinensis	13.02	11.0205	7.998	7.998	7.998	0	3.999
turicensis	11.997	7.998	9.9975	9.9975	3.999	3.999	0

[truncated: 3 more sheets: Citrobacter, Acinetobacter, Clostridium-Taxonomer ]
