# Supplementary material for: What’s the risk? Identifying potential human pathogens within grey-headed flying foxes faeces
Source: PLoS One. 2018 Jan 23;13(1):e0191301. doi: 10.1371/journal.pone.0191301 (PMC5779653; doi:10.1371/journal.pone.0191301)
Supplement: S6 File — BLASTn analysis of C. perfringens raw sequence data. (XLSX) [file pone.0191301.s006.xlsx]

## Sheet: Details
Title	What’s the risk? Identifying potential human pathogens within Grey-headed flying foxes faeces
Authors	Rebekah Henry1, Penelope Galbraith1, Scott Coutts2, Toby Prosser3, John Boyce4, David T. McCarthy1#.
Author Information	1. Environmental and Public Health Microbiology Laboratory (EPHM Lab), Department of Civil Engineering, Monash University, Wellington Road, Clayton 3800, Victoria, Australia
	2. Micromon, Dept. of Microbiology, Monash University, Wellington Road, Clayton 3800, Victoria, Australia
	3. Melbourne Water, Latrobe St, Docklands 3008, Victoria, Australia
	4. Department of Microbiology, Monash University, Wellington Road, Clayton 3800, Victoria, Australia.
#Corresponding author information:	David T. McCarthy: Environmental and Public Health Microbiology Laboratory, Department of Civil Engineering, Monash University, Wellington Road, Clayton 3800, Victoria, Australia; email: email: david.mccarthy@monash.edu; Phone +61 3 9905 5068; Fax +61 3 9905 4944.
Tab Details
Tab 1:	Blast results for Clostria perfringens associated sequences 1-50
Tab 2:	Blast results for Clostria perfringens associated sequences 51-100
Tab 3:	Blast results for Clostria perfringens associated sequences 101-150
Tab 4:	Blast results for Clostria perfringens associated sequences 151-200
Tab 5:	Blast results for Clostria perfringens associated sequences 201-250
Tab 6:	Blast results for Clostria perfringens associated sequences 251-300
Tab 7:	Blast results for Clostria perfringens associated sequences 301-378

## Sheet: Clostridia 1
BLASTN 2.7.0+
Reference: Zheng Zhang, Scott Schwartz, Lukas Wagner, and
Webb Miller (2000), "A greedy algorithm for aligning DNA
sequences", J Comput Biol 2000; 7(1-2):203-14.
RID: ZCWATK8H014
Database: Nucleotide collection (nt)
45,120,998 sequences; 160,964,883,637 total letters
Query= Bat.poo.3.S29_47079
Length=442
Score E
Sequences producing significant alignments: (Bits) Value
BA000016.3 Clostridium perfringens str. 13 DNA, complete genome 797 0.0
AB045287.1 Clostridium perfringens rrnF operon (16S rRNA, 23S... 797 0.0
AB045282.1 Clostridium perfringens rrnA operon (16S rRNA, 23S... 797 0.0
DQ196132.1 Clostridium perfringens strain AN 4744/02 16S ribo... 793 0.0
CP019468.1 Clostridium perfringens strain CP15 genome 791 0.0
CP019576.1 Clostridium perfringens strain Del1 genome 791 0.0
CP013101.1 Clostridium perfringens strain FORC_025, complete ... 791 0.0
KX986316.1 Clostridium perfringens strain SD14-02 16S ribosom... 791 0.0
AM889034.1 Clostridium perfringens partial 16S rRNA gene, iso... 791 0.0
AM889033.1 Clostridium perfringens partial 16S rRNA gene, iso... 791 0.0
ALIGNMENTS
>BA000016.3 Clostridium perfringens str. 13 DNA, complete genome
Length=3031430
Score = 797 bits (431), Expect = 0.0
Identities = 437/440 (99%), Gaps = 0/440 (0%)
Strand=Plus/Plus
Query 3 CCTACGGGAGGCAGCAGTGGGAAATATTGCACAATgggggggACCCTGATGCAGCAACGC 62
||||||||||||||||||||| ||||||||||||||||||| ||||||||||||||||||
Sbjct 10507 CCTACGGGAGGCAGCAGTGGGGAATATTGCACAATGGGGGGAACCCTGATGCAGCAACGC 10566
Query 63 CGCGTGAGTGATGAAGGTTTTCGGATCGTAAAGCTCTGTCTTTGGGGAAGATAATGACGG 122
||||||||||||||||||||||||||||||||||||||||||||||||||||||||||||
Sbjct 10567 CGCGTGAGTGATGAAGGTTTTCGGATCGTAAAGCTCTGTCTTTGGGGAAGATAATGACGG 10626
Query 123 TACCCAAGGAGGAAGCCACGGCTAACTACGTGCCAGCAGCCGCGGTAATACGTAGGTGGC 182
||||||||||||||||||||||||||||||||||||||||||||||||||||||||||||
Sbjct 10627 TACCCAAGGAGGAAGCCACGGCTAACTACGTGCCAGCAGCCGCGGTAATACGTAGGTGGC 10686
Query 183 GAGCGTTATCCGGATTTACTGGGCGTAAAGGGAGCGTAGGCGGATGATTAAGTGGGATGT 242
||||||||||||||||||||||||||||||||||||||||||||||||||||||||||||
Sbjct 10687 GAGCGTTATCCGGATTTACTGGGCGTAAAGGGAGCGTAGGCGGATGATTAAGTGGGATGT 10746
Query 243 GAAATACCCGGGCTCAACTTGGGTGCTGCATTCCAAACTGGTTATCTAGAGTGCAGGAGA 302
||||||||||||||||||||||||||||||||||||||||||||||||||||||||||||
Sbjct 10747 GAAATACCCGGGCTCAACTTGGGTGCTGCATTCCAAACTGGTTATCTAGAGTGCAGGAGA 10806
Query 303 GGAGAGTGGAATTCCTAGTGTAGCGGTGAAATGCGTAGAGATTAGGAAGAACACCAGTGG 362
||||||||||||||||||||||||||||||||||||||||||||||||||||||||||||
Sbjct 10807 GGAGAGTGGAATTCCTAGTGTAGCGGTGAAATGCGTAGAGATTAGGAAGAACACCAGTGG 10866
Query 363 CGAAGGCGACTCTCTGGACTGTAACTGACGCTGAGGCTCGAAAGCGTGGGGAGCAAACAG 422
||||||||||||||||||||||||||||||||||||||||||||||||||||||||||||
Sbjct 10867 CGAAGGCGACTCTCTGGACTGTAACTGACGCTGAGGCTCGAAAGCGTGGGGAGCAAACAG 10926
Query 423 GATTAGATACCCGGGTAGTC 442
|||||||||||| |||||||
Sbjct 10927 GATTAGATACCCTGGTAGTC 10946
Score = 797 bits (431), Expect = 0.0
Identities = 437/440 (99%), Gaps = 0/440 (0%)
Strand=Plus/Plus
Query 3 CCTACGGGAGGCAGCAGTGGGAAATATTGCACAATgggggggACCCTGATGCAGCAACGC 62
||||||||||||||||||||| ||||||||||||||||||| ||||||||||||||||||
Sbjct 339388 CCTACGGGAGGCAGCAGTGGGGAATATTGCACAATGGGGGGAACCCTGATGCAGCAACGC 339447
Query 63 CGCGTGAGTGATGAAGGTTTTCGGATCGTAAAGCTCTGTCTTTGGGGAAGATAATGACGG 122
||||||||||||||||||||||||||||||||||||||||||||||||||||||||||||
Sbjct 339448 CGCGTGAGTGATGAAGGTTTTCGGATCGTAAAGCTCTGTCTTTGGGGAAGATAATGACGG 339507
Query 123 TACCCAAGGAGGAAGCCACGGCTAACTACGTGCCAGCAGCCGCGGTAATACGTAGGTGGC 182
||||||||||||||||||||||||||||||||||||||||||||||||||||||||||||
Sbjct 339508 TACCCAAGGAGGAAGCCACGGCTAACTACGTGCCAGCAGCCGCGGTAATACGTAGGTGGC 339567
Query 183 GAGCGTTATCCGGATTTACTGGGCGTAAAGGGAGCGTAGGCGGATGATTAAGTGGGATGT 242
||||||||||||||||||||||||||||||||||||||||||||||||||||||||||||
Sbjct 339568 GAGCGTTATCCGGATTTACTGGGCGTAAAGGGAGCGTAGGCGGATGATTAAGTGGGATGT 339627
Query 243 GAAATACCCGGGCTCAACTTGGGTGCTGCATTCCAAACTGGTTATCTAGAGTGCAGGAGA 302
||||||||||||||||||||||||||||||||||||||||||||||||||||||||||||
Sbjct 339628 GAAATACCCGGGCTCAACTTGGGTGCTGCATTCCAAACTGGTTATCTAGAGTGCAGGAGA 339687
Query 303 GGAGAGTGGAATTCCTAGTGTAGCGGTGAAATGCGTAGAGATTAGGAAGAACACCAGTGG 362
||||||||||||||||||||||||||||||||||||||||||||||||||||||||||||
Sbjct 339688 GGAGAGTGGAATTCCTAGTGTAGCGGTGAAATGCGTAGAGATTAGGAAGAACACCAGTGG 339747
Query 363 CGAAGGCGACTCTCTGGACTGTAACTGACGCTGAGGCTCGAAAGCGTGGGGAGCAAACAG 422
||||||||||||||||||||||||||||||||||||||||||||||||||||||||||||
Sbjct 339748 CGAAGGCGACTCTCTGGACTGTAACTGACGCTGAGGCTCGAAAGCGTGGGGAGCAAACAG 339807
Query 423 GATTAGATACCCGGGTAGTC 442
|||||||||||| |||||||
Sbjct 339808 GATTAGATACCCTGGTAGTC 339827
Score = 791 bits (428), Expect = 0.0
Identities = 436/440 (99%), Gaps = 0/440 (0%)
Strand=Plus/Plus
Query 3 CCTACGGGAGGCAGCAGTGGGAAATATTGCACAATgggggggACCCTGATGCAGCAACGC 62
||||||||||||||||||||| |||||||||||||||||| ||||||||||||||||||
Sbjct 73119 CCTACGGGAGGCAGCAGTGGGGAATATTGCACAATGGGGGAAACCCTGATGCAGCAACGC 73178
Query 63 CGCGTGAGTGATGAAGGTTTTCGGATCGTAAAGCTCTGTCTTTGGGGAAGATAATGACGG 122
||||||||||||||||||||||||||||||||||||||||||||||||||||||||||||
Sbjct 73179 CGCGTGAGTGATGAAGGTTTTCGGATCGTAAAGCTCTGTCTTTGGGGAAGATAATGACGG 73238
Query 123 TACCCAAGGAGGAAGCCACGGCTAACTACGTGCCAGCAGCCGCGGTAATACGTAGGTGGC 182
||||||||||||||||||||||||||||||||||||||||||||||||||||||||||||
Sbjct 73239 TACCCAAGGAGGAAGCCACGGCTAACTACGTGCCAGCAGCCGCGGTAATACGTAGGTGGC 73298
Query 183 GAGCGTTATCCGGATTTACTGGGCGTAAAGGGAGCGTAGGCGGATGATTAAGTGGGATGT 242
||||||||||||||||||||||||||||||||||||||||||||||||||||||||||||
Sbjct 73299 GAGCGTTATCCGGATTTACTGGGCGTAAAGGGAGCGTAGGCGGATGATTAAGTGGGATGT 73358
Query 243 GAAATACCCGGGCTCAACTTGGGTGCTGCATTCCAAACTGGTTATCTAGAGTGCAGGAGA 302
||||||||||||||||||||||||||||||||||||||||||||||||||||||||||||
Sbjct 73359 GAAATACCCGGGCTCAACTTGGGTGCTGCATTCCAAACTGGTTATCTAGAGTGCAGGAGA 73418
Query 303 GGAGAGTGGAATTCCTAGTGTAGCGGTGAAATGCGTAGAGATTAGGAAGAACACCAGTGG 362
||||||||||||||||||||||||||||||||||||||||||||||||||||||||||||
Sbjct 73419 GGAGAGTGGAATTCCTAGTGTAGCGGTGAAATGCGTAGAGATTAGGAAGAACACCAGTGG 73478
Query 363 CGAAGGCGACTCTCTGGACTGTAACTGACGCTGAGGCTCGAAAGCGTGGGGAGCAAACAG 422
||||||||||||||||||||||||||||||||||||||||||||||||||||||||||||
Sbjct 73479 CGAAGGCGACTCTCTGGACTGTAACTGACGCTGAGGCTCGAAAGCGTGGGGAGCAAACAG 73538
Query 423 GATTAGATACCCGGGTAGTC 442
|||||||||||| |||||||
Sbjct 73539 GATTAGATACCCTGGTAGTC 73558
Score = 791 bits (428), Expect = 0.0
Identities = 436/440 (99%), Gaps = 0/440 (0%)
Strand=Plus/Plus
Query 3 CCTACGGGAGGCAGCAGTGGGAAATATTGCACAATgggggggACCCTGATGCAGCAACGC 62
||||||||||||||||||||| |||||||||||||||||| ||||||||||||||||||
Sbjct 262297 CCTACGGGAGGCAGCAGTGGGGAATATTGCACAATGGGGGAAACCCTGATGCAGCAACGC 262356
Query 63 CGCGTGAGTGATGAAGGTTTTCGGATCGTAAAGCTCTGTCTTTGGGGAAGATAATGACGG 122
||||||||||||||||||||||||||||||||||||||||||||||||||||||||||||
Sbjct 262357 CGCGTGAGTGATGAAGGTTTTCGGATCGTAAAGCTCTGTCTTTGGGGAAGATAATGACGG 262416
Query 123 TACCCAAGGAGGAAGCCACGGCTAACTACGTGCCAGCAGCCGCGGTAATACGTAGGTGGC 182
||||||||||||||||||||||||||||||||||||||||||||||||||||||||||||
Sbjct 262417 TACCCAAGGAGGAAGCCACGGCTAACTACGTGCCAGCAGCCGCGGTAATACGTAGGTGGC 262476
Query 183 GAGCGTTATCCGGATTTACTGGGCGTAAAGGGAGCGTAGGCGGATGATTAAGTGGGATGT 242
||||||||||||||||||||||||||||||||||||||||||||||||||||||||||||
Sbjct 262477 GAGCGTTATCCGGATTTACTGGGCGTAAAGGGAGCGTAGGCGGATGATTAAGTGGGATGT 262536
Query 243 GAAATACCCGGGCTCAACTTGGGTGCTGCATTCCAAACTGGTTATCTAGAGTGCAGGAGA 302
||||||||||||||||||||||||||||||||||||||||||||||||||||||||||||
Sbjct 262537 GAAATACCCGGGCTCAACTTGGGTGCTGCATTCCAAACTGGTTATCTAGAGTGCAGGAGA 262596
Query 303 GGAGAGTGGAATTCCTAGTGTAGCGGTGAAATGCGTAGAGATTAGGAAGAACACCAGTGG 362
||||||||||||||||||||||||||||||||||||||||||||||||||||||||||||
Sbjct 262597 GGAGAGTGGAATTCCTAGTGTAGCGGTGAAATGCGTAGAGATTAGGAAGAACACCAGTGG 262656
Query 363 CGAAGGCGACTCTCTGGACTGTAACTGACGCTGAGGCTCGAAAGCGTGGGGAGCAAACAG 422
||||||||||||||||||||||||||||||||||||||||||||||||||||||||||||
Sbjct 262657 CGAAGGCGACTCTCTGGACTGTAACTGACGCTGAGGCTCGAAAGCGTGGGGAGCAAACAG 262716
Query 423 GATTAGATACCCGGGTAGTC 442
|||||||||||| |||||||
Sbjct 262717 GATTAGATACCCTGGTAGTC 262736
Score = 791 bits (428), Expect = 0.0
Identities = 436/440 (99%), Gaps = 0/440 (0%)
Strand=Plus/Plus
Query 3 CCTACGGGAGGCAGCAGTGGGAAATATTGCACAATgggggggACCCTGATGCAGCAACGC 62
||||||||||||||||||||| |||||||||||||||||| ||||||||||||||||||
Sbjct 736112 CCTACGGGAGGCAGCAGTGGGGAATATTGCACAATGGGGGAAACCCTGATGCAGCAACGC 736171
Query 63 CGCGTGAGTGATGAAGGTTTTCGGATCGTAAAGCTCTGTCTTTGGGGAAGATAATGACGG 122
||||||||||||||||||||||||||||||||||||||||||||||||||||||||||||
Sbjct 736172 CGCGTGAGTGATGAAGGTTTTCGGATCGTAAAGCTCTGTCTTTGGGGAAGATAATGACGG 736231
Query 123 TACCCAAGGAGGAAGCCACGGCTAACTACGTGCCAGCAGCCGCGGTAATACGTAGGTGGC 182
||||||||||||||||||||||||||||||||||||||||||||||||||||||||||||
Sbjct 736232 TACCCAAGGAGGAAGCCACGGCTAACTACGTGCCAGCAGCCGCGGTAATACGTAGGTGGC 736291
Query 183 GAGCGTTATCCGGATTTACTGGGCGTAAAGGGAGCGTAGGCGGATGATTAAGTGGGATGT 242
||||||||||||||||||||||||||||||||||||||||||||||||||||||||||||
Sbjct 736292 GAGCGTTATCCGGATTTACTGGGCGTAAAGGGAGCGTAGGCGGATGATTAAGTGGGATGT 736351
Query 243 GAAATACCCGGGCTCAACTTGGGTGCTGCATTCCAAACTGGTTATCTAGAGTGCAGGAGA 302
||||||||||||||||||||||||||||||||||||||||||||||||||||||||||||
Sbjct 736352 GAAATACCCGGGCTCAACTTGGGTGCTGCATTCCAAACTGGTTATCTAGAGTGCAGGAGA 736411
Query 303 GGAGAGTGGAATTCCTAGTGTAGCGGTGAAATGCGTAGAGATTAGGAAGAACACCAGTGG 362
||||||||||||||||||||||||||||||||||||||||||||||||||||||||||||
Sbjct 736412 GGAGAGTGGAATTCCTAGTGTAGCGGTGAAATGCGTAGAGATTAGGAAGAACACCAGTGG 736471
Query 363 CGAAGGCGACTCTCTGGACTGTAACTGACGCTGAGGCTCGAAAGCGTGGGGAGCAAACAG 422
||||||||||||||||||||||||||||||||||||||||||||||||||||||||||||
Sbjct 736472 CGAAGGCGACTCTCTGGACTGTAACTGACGCTGAGGCTCGAAAGCGTGGGGAGCAAACAG 736531
Query 423 GATTAGATACCCGGGTAGTC 442
|||||||||||| |||||||
Sbjct 736532 GATTAGATACCCTGGTAGTC 736551
Score = 791 bits (428), Expect = 0.0
Identities = 436/440 (99%), Gaps = 0/440 (0%)
Strand=Plus/Minus
Query 3 CCTACGGGAGGCAGCAGTGGGAAATATTGCACAATgggggggACCCTGATGCAGCAACGC 62
||||||||||||||||||||| |||||||||||||||||| ||||||||||||||||||
Sbjct 2569003 CCTACGGGAGGCAGCAGTGGGGAATATTGCACAATGGGGGAAACCCTGATGCAGCAACGC 2568944
Query 63 CGCGTGAGTGATGAAGGTTTTCGGATCGTAAAGCTCTGTCTTTGGGGAAGATAATGACGG 122
||||||||||||||||||||||||||||||||||||||||||||||||||||||||||||
Sbjct 2568943 CGCGTGAGTGATGAAGGTTTTCGGATCGTAAAGCTCTGTCTTTGGGGAAGATAATGACGG 2568884
Query 123 TACCCAAGGAGGAAGCCACGGCTAACTACGTGCCAGCAGCCGCGGTAATACGTAGGTGGC 182
||||||||||||||||||||||||||||||||||||||||||||||||||||||||||||
Sbjct 2568883 TACCCAAGGAGGAAGCCACGGCTAACTACGTGCCAGCAGCCGCGGTAATACGTAGGTGGC 2568824
Query 183 GAGCGTTATCCGGATTTACTGGGCGTAAAGGGAGCGTAGGCGGATGATTAAGTGGGATGT 242
||||||||||||||||||||||||||||||||||||||||||||||||||||||||||||
Sbjct 2568823 GAGCGTTATCCGGATTTACTGGGCGTAAAGGGAGCGTAGGCGGATGATTAAGTGGGATGT 2568764
Query 243 GAAATACCCGGGCTCAACTTGGGTGCTGCATTCCAAACTGGTTATCTAGAGTGCAGGAGA 302
||||||||||||||||||||||||||||||||||||||||||||||||||||||||||||
Sbjct 2568763 GAAATACCCGGGCTCAACTTGGGTGCTGCATTCCAAACTGGTTATCTAGAGTGCAGGAGA 2568704
Query 303 GGAGAGTGGAATTCCTAGTGTAGCGGTGAAATGCGTAGAGATTAGGAAGAACACCAGTGG 362
||||||||||||||||||||||||||||||||||||||||||||||||||||||||||||
Sbjct 2568703 GGAGAGTGGAATTCCTAGTGTAGCGGTGAAATGCGTAGAGATTAGGAAGAACACCAGTGG 2568644
Query 363 CGAAGGCGACTCTCTGGACTGTAACTGACGCTGAGGCTCGAAAGCGTGGGGAGCAAACAG 422
||||||||||||||||||||||||||||||||||||||||||||||||||||||||||||
Sbjct 2568643 CGAAGGCGACTCTCTGGACTGTAACTGACGCTGAGGCTCGAAAGCGTGGGGAGCAAACAG 2568584
Query 423 GATTAGATACCCGGGTAGTC 442
|||||||||||| |||||||
Sbjct 2568583 GATTAGATACCCTGGTAGTC 2568564
Score = 791 bits (428), Expect = 0.0
Identities = 436/440 (99%), Gaps = 0/440 (0%)
Strand=Plus/Minus
Query 3 CCTACGGGAGGCAGCAGTGGGAAATATTGCACAATgggggggACCCTGATGCAGCAACGC 62
||||||||||||||||||||| |||||||||||||||||| ||||||||||||||||||
Sbjct 2579109 CCTACGGGAGGCAGCAGTGGGGAATATTGCACAATGGGGGAAACCCTGATGCAGCAACGC 2579050
Query 63 CGCGTGAGTGATGAAGGTTTTCGGATCGTAAAGCTCTGTCTTTGGGGAAGATAATGACGG 122
||||||||||||||||||||||||||||||||||||||||||||||||||||||||||||
Sbjct 2579049 CGCGTGAGTGATGAAGGTTTTCGGATCGTAAAGCTCTGTCTTTGGGGAAGATAATGACGG 2578990
Query 123 TACCCAAGGAGGAAGCCACGGCTAACTACGTGCCAGCAGCCGCGGTAATACGTAGGTGGC 182
||||||||||||||||||||||||||||||||||||||||||||||||||||||||||||
Sbjct 2578989 TACCCAAGGAGGAAGCCACGGCTAACTACGTGCCAGCAGCCGCGGTAATACGTAGGTGGC 2578930
Query 183 GAGCGTTATCCGGATTTACTGGGCGTAAAGGGAGCGTAGGCGGATGATTAAGTGGGATGT 242
||||||||||||||||||||||||||||||||||||||||||||||||||||||||||||
Sbjct 2578929 GAGCGTTATCCGGATTTACTGGGCGTAAAGGGAGCGTAGGCGGATGATTAAGTGGGATGT 2578870
Query 243 GAAATACCCGGGCTCAACTTGGGTGCTGCATTCCAAACTGGTTATCTAGAGTGCAGGAGA 302
||||||||||||||||||||||||||||||||||||||||||||||||||||||||||||
Sbjct 2578869 GAAATACCCGGGCTCAACTTGGGTGCTGCATTCCAAACTGGTTATCTAGAGTGCAGGAGA 2578810
Query 303 GGAGAGTGGAATTCCTAGTGTAGCGGTGAAATGCGTAGAGATTAGGAAGAACACCAGTGG 362
||||||||||||||||||||||||||||||||||||||||||||||||||||||||||||
Sbjct 2578809 GGAGAGTGGAATTCCTAGTGTAGCGGTGAAATGCGTAGAGATTAGGAAGAACACCAGTGG 2578750
Query 363 CGAAGGCGACTCTCTGGACTGTAACTGACGCTGAGGCTCGAAAGCGTGGGGAGCAAACAG 422
||||||||||||||||||||||||||||||||||||||||||||||||||||||||||||
Sbjct 2578749 CGAAGGCGACTCTCTGGACTGTAACTGACGCTGAGGCTCGAAAGCGTGGGGAGCAAACAG 2578690
Query 423 GATTAGATACCCGGGTAGTC 442
|||||||||||| |||||||
Sbjct 2578689 GATTAGATACCCTGGTAGTC 2578670
Score = 791 bits (428), Expect = 0.0
Identities = 436/440 (99%), Gaps = 0/440 (0%)
Strand=Plus/Minus
Query 3 CCTACGGGAGGCAGCAGTGGGAAATATTGCACAATgggggggACCCTGATGCAGCAACGC 62
||||||||||||||||||||| |||||||||||||||||| ||||||||||||||||||
Sbjct 2811279 CCTACGGGAGGCAGCAGTGGGGAATATTGCACAATGGGGGAAACCCTGATGCAGCAACGC 2811220
Query 63 CGCGTGAGTGATGAAGGTTTTCGGATCGTAAAGCTCTGTCTTTGGGGAAGATAATGACGG 122
||||||||||||||||||||||||||||||||||||||||||||||||||||||||||||
Sbjct 2811219 CGCGTGAGTGATGAAGGTTTTCGGATCGTAAAGCTCTGTCTTTGGGGAAGATAATGACGG 2811160
Query 123 TACCCAAGGAGGAAGCCACGGCTAACTACGTGCCAGCAGCCGCGGTAATACGTAGGTGGC 182
||||||||||||||||||||||||||||||||||||||||||||||||||||||||||||
Sbjct 2811159 TACCCAAGGAGGAAGCCACGGCTAACTACGTGCCAGCAGCCGCGGTAATACGTAGGTGGC 2811100
Query 183 GAGCGTTATCCGGATTTACTGGGCGTAAAGGGAGCGTAGGCGGATGATTAAGTGGGATGT 242
||||||||||||||||||||||||||||||||||||||||||||||||||||||||||||
Sbjct 2811099 GAGCGTTATCCGGATTTACTGGGCGTAAAGGGAGCGTAGGCGGATGATTAAGTGGGATGT 2811040
Query 243 GAAATACCCGGGCTCAACTTGGGTGCTGCATTCCAAACTGGTTATCTAGAGTGCAGGAGA 302
||||||||||||||||||||||||||||||||||||||||||||||||||||||||||||
Sbjct 2811039 GAAATACCCGGGCTCAACTTGGGTGCTGCATTCCAAACTGGTTATCTAGAGTGCAGGAGA 2810980
Query 303 GGAGAGTGGAATTCCTAGTGTAGCGGTGAAATGCGTAGAGATTAGGAAGAACACCAGTGG 362
||||||||||||||||||||||||||||||||||||||||||||||||||||||||||||
Sbjct 2810979 GGAGAGTGGAATTCCTAGTGTAGCGGTGAAATGCGTAGAGATTAGGAAGAACACCAGTGG 2810920
Query 363 CGAAGGCGACTCTCTGGACTGTAACTGACGCTGAGGCTCGAAAGCGTGGGGAGCAAACAG 422
||||||||||||||||||||||||||||||||||||||||||||||||||||||||||||
Sbjct 2810919 CGAAGGCGACTCTCTGGACTGTAACTGACGCTGAGGCTCGAAAGCGTGGGGAGCAAACAG 2810860
Query 423 GATTAGATACCCGGGTAGTC 442
|||||||||||| |||||||
Sbjct 2810859 GATTAGATACCCTGGTAGTC 2810840
Score = 785 bits (425), Expect = 0.0
Identities = 435/440 (99%), Gaps = 0/440 (0%)
Strand=Plus/Plus
Query 3 CCTACGGGAGGCAGCAGTGGGAAATATTGCACAATgggggggACCCTGATGCAGCAACGC 62
||||||||||||||||||||| |||||||||||||||||| ||||||||||||||||||
Sbjct 96591 CCTACGGGAGGCAGCAGTGGGGAATATTGCACAATGGGGGAAACCCTGATGCAGCAACGC 96650
Query 63 CGCGTGAGTGATGAAGGTTTTCGGATCGTAAAGCTCTGTCTTTGGGGAAGATAATGACGG 122
||||||||||||||||||||||||||||||||||||||||||||||||||||||||||||
Sbjct 96651 CGCGTGAGTGATGAAGGTTTTCGGATCGTAAAGCTCTGTCTTTGGGGAAGATAATGACGG 96710
Query 123 TACCCAAGGAGGAAGCCACGGCTAACTACGTGCCAGCAGCCGCGGTAATACGTAGGTGGC 182
||||||||||||||||||||||||||||||||||||||||||||||||||||||||||||
Sbjct 96711 TACCCAAGGAGGAAGCCACGGCTAACTACGTGCCAGCAGCCGCGGTAATACGTAGGTGGC 96770
Query 183 GAGCGTTATCCGGATTTACTGGGCGTAAAGGGAGCGTAGGCGGATGATTAAGTGGGATGT 242
||||||||||||||||||||||||||||||||||||||||||||||||||||||||||||
Sbjct 96771 GAGCGTTATCCGGATTTACTGGGCGTAAAGGGAGCGTAGGCGGATGATTAAGTGGGATGT 96830
Query 243 GAAATACCCGGGCTCAACTTGGGTGCTGCATTCCAAACTGGTTATCTAGAGTGCAGGAGA 302
||||||||||||||||||||||||||||||||||||||||||||||||||||||||||||
Sbjct 96831 GAAATACCCGGGCTCAACTTGGGTGCTGCATTCCAAACTGGTTATCTAGAGTGCAGGAGA 96890
Query 303 GGAGAGTGGAATTCCTAGTGTAGCGGTGAAATGCGTAGAGATTAGGAAGAACACCAGTGG 362
||||||||||||||||||||||||||||||||||||| ||||||||||||||||||||||
Sbjct 96891 GGAGAGTGGAATTCCTAGTGTAGCGGTGAAATGCGTACAGATTAGGAAGAACACCAGTGG 96950
Query 363 CGAAGGCGACTCTCTGGACTGTAACTGACGCTGAGGCTCGAAAGCGTGGGGAGCAAACAG 422
||||||||||||||||||||||||||||||||||||||||||||||||||||||||||||
Sbjct 96951 CGAAGGCGACTCTCTGGACTGTAACTGACGCTGAGGCTCGAAAGCGTGGGGAGCAAACAG 97010
Query 423 GATTAGATACCCGGGTAGTC 442
|||||||||||| |||||||
Sbjct 97011 GATTAGATACCCTGGTAGTC 97030
Score = 785 bits (425), Expect = 0.0
Identities = 435/440 (99%), Gaps = 0/440 (0%)
Strand=Plus/Plus
Query 3 CCTACGGGAGGCAGCAGTGGGAAATATTGCACAATgggggggACCCTGATGCAGCAACGC 62
||||||||||||||||||||| |||||||||||||||||| ||||||||||||||||||
Sbjct 106430 CCTACGGGAGGCAGCAGTGGGGAATATTGCACAATGGGGGAAACCCTGATGCAGCAACGC 106489
Query 63 CGCGTGAGTGATGAAGGTTTTCGGATCGTAAAGCTCTGTCTTTGGGGAAGATAATGACGG 122
|||||||||||||||||||||||||||||||||||||||||||||||||||||||| |||
Sbjct 106490 CGCGTGAGTGATGAAGGTTTTCGGATCGTAAAGCTCTGTCTTTGGGGAAGATAATGTCGG 106549
Query 123 TACCCAAGGAGGAAGCCACGGCTAACTACGTGCCAGCAGCCGCGGTAATACGTAGGTGGC 182
||||||||||||||||||||||||||||||||||||||||||||||||||||||||||||
Sbjct 106550 TACCCAAGGAGGAAGCCACGGCTAACTACGTGCCAGCAGCCGCGGTAATACGTAGGTGGC 106609
Query 183 GAGCGTTATCCGGATTTACTGGGCGTAAAGGGAGCGTAGGCGGATGATTAAGTGGGATGT 242
||||||||||||||||||||||||||||||||||||||||||||||||||||||||||||
Sbjct 106610 GAGCGTTATCCGGATTTACTGGGCGTAAAGGGAGCGTAGGCGGATGATTAAGTGGGATGT 106669
Query 243 GAAATACCCGGGCTCAACTTGGGTGCTGCATTCCAAACTGGTTATCTAGAGTGCAGGAGA 302
||||||||||||||||||||||||||||||||||||||||||||||||||||||||||||
Sbjct 106670 GAAATACCCGGGCTCAACTTGGGTGCTGCATTCCAAACTGGTTATCTAGAGTGCAGGAGA 106729
Query 303 GGAGAGTGGAATTCCTAGTGTAGCGGTGAAATGCGTAGAGATTAGGAAGAACACCAGTGG 362
||||||||||||||||||||||||||||||||||||||||||||||||||||||||||||
Sbjct 106730 GGAGAGTGGAATTCCTAGTGTAGCGGTGAAATGCGTAGAGATTAGGAAGAACACCAGTGG 106789
Query 363 CGAAGGCGACTCTCTGGACTGTAACTGACGCTGAGGCTCGAAAGCGTGGGGAGCAAACAG 422
||||||||||||||||||||||||||||||||||||||||||||||||||||||||||||
Sbjct 106790 CGAAGGCGACTCTCTGGACTGTAACTGACGCTGAGGCTCGAAAGCGTGGGGAGCAAACAG 106849
Query 423 GATTAGATACCCGGGTAGTC 442
|||||||||||| |||||||
Sbjct 106850 GATTAGATACCCTGGTAGTC 106869
>AB045287.1 Clostridium perfringens rrnF operon (16S rRNA, 23S rRNA, 5S rRNA)
genes, complete sequences
Length=6089
Score = 797 bits (431), Expect = 0.0
Identities = 437/440 (99%), Gaps = 0/440 (0%)
Strand=Plus/Plus
Query 3 CCTACGGGAGGCAGCAGTGGGAAATATTGCACAATgggggggACCCTGATGCAGCAACGC 62
||||||||||||||||||||| ||||||||||||||||||| ||||||||||||||||||
Sbjct 1447 CCTACGGGAGGCAGCAGTGGGGAATATTGCACAATGGGGGGAACCCTGATGCAGCAACGC 1506
Query 63 CGCGTGAGTGATGAAGGTTTTCGGATCGTAAAGCTCTGTCTTTGGGGAAGATAATGACGG 122
||||||||||||||||||||||||||||||||||||||||||||||||||||||||||||
Sbjct 1507 CGCGTGAGTGATGAAGGTTTTCGGATCGTAAAGCTCTGTCTTTGGGGAAGATAATGACGG 1566
Query 123 TACCCAAGGAGGAAGCCACGGCTAACTACGTGCCAGCAGCCGCGGTAATACGTAGGTGGC 182
||||||||||||||||||||||||||||||||||||||||||||||||||||||||||||
Sbjct 1567 TACCCAAGGAGGAAGCCACGGCTAACTACGTGCCAGCAGCCGCGGTAATACGTAGGTGGC 1626
Query 183 GAGCGTTATCCGGATTTACTGGGCGTAAAGGGAGCGTAGGCGGATGATTAAGTGGGATGT 242
||||||||||||||||||||||||||||||||||||||||||||||||||||||||||||
Sbjct 1627 GAGCGTTATCCGGATTTACTGGGCGTAAAGGGAGCGTAGGCGGATGATTAAGTGGGATGT 1686
Query 243 GAAATACCCGGGCTCAACTTGGGTGCTGCATTCCAAACTGGTTATCTAGAGTGCAGGAGA 302
||||||||||||||||||||||||||||||||||||||||||||||||||||||||||||
Sbjct 1687 GAAATACCCGGGCTCAACTTGGGTGCTGCATTCCAAACTGGTTATCTAGAGTGCAGGAGA 1746
Query 303 GGAGAGTGGAATTCCTAGTGTAGCGGTGAAATGCGTAGAGATTAGGAAGAACACCAGTGG 362
||||||||||||||||||||||||||||||||||||||||||||||||||||||||||||
Sbjct 1747 GGAGAGTGGAATTCCTAGTGTAGCGGTGAAATGCGTAGAGATTAGGAAGAACACCAGTGG 1806
Query 363 CGAAGGCGACTCTCTGGACTGTAACTGACGCTGAGGCTCGAAAGCGTGGGGAGCAAACAG 422
||||||||||||||||||||||||||||||||||||||||||||||||||||||||||||
Sbjct 1807 CGAAGGCGACTCTCTGGACTGTAACTGACGCTGAGGCTCGAAAGCGTGGGGAGCAAACAG 1866
Query 423 GATTAGATACCCGGGTAGTC 442
|||||||||||| |||||||
Sbjct 1867 GATTAGATACCCTGGTAGTC 1886
>AB045282.1 Clostridium perfringens rrnA operon (16S rRNA, 23S rRNA, 5S rRNA)
genes, complete sequences
Length=6357
Score = 797 bits (431), Expect = 0.0
Identities = 437/440 (99%), Gaps = 0/440 (0%)
Strand=Plus/Plus
Query 3 CCTACGGGAGGCAGCAGTGGGAAATATTGCACAATgggggggACCCTGATGCAGCAACGC 62
||||||||||||||||||||| ||||||||||||||||||| ||||||||||||||||||
Sbjct 1177 CCTACGGGAGGCAGCAGTGGGGAATATTGCACAATGGGGGGAACCCTGATGCAGCAACGC 1236
Query 63 CGCGTGAGTGATGAAGGTTTTCGGATCGTAAAGCTCTGTCTTTGGGGAAGATAATGACGG 122
||||||||||||||||||||||||||||||||||||||||||||||||||||||||||||
Sbjct 1237 CGCGTGAGTGATGAAGGTTTTCGGATCGTAAAGCTCTGTCTTTGGGGAAGATAATGACGG 1296
Query 123 TACCCAAGGAGGAAGCCACGGCTAACTACGTGCCAGCAGCCGCGGTAATACGTAGGTGGC 182
||||||||||||||||||||||||||||||||||||||||||||||||||||||||||||
Sbjct 1297 TACCCAAGGAGGAAGCCACGGCTAACTACGTGCCAGCAGCCGCGGTAATACGTAGGTGGC 1356
Query 183 GAGCGTTATCCGGATTTACTGGGCGTAAAGGGAGCGTAGGCGGATGATTAAGTGGGATGT 242
||||||||||||||||||||||||||||||||||||||||||||||||||||||||||||
Sbjct 1357 GAGCGTTATCCGGATTTACTGGGCGTAAAGGGAGCGTAGGCGGATGATTAAGTGGGATGT 1416
Query 243 GAAATACCCGGGCTCAACTTGGGTGCTGCATTCCAAACTGGTTATCTAGAGTGCAGGAGA 302
||||||||||||||||||||||||||||||||||||||||||||||||||||||||||||
Sbjct 1417 GAAATACCCGGGCTCAACTTGGGTGCTGCATTCCAAACTGGTTATCTAGAGTGCAGGAGA 1476
Query 303 GGAGAGTGGAATTCCTAGTGTAGCGGTGAAATGCGTAGAGATTAGGAAGAACACCAGTGG 362
||||||||||||||||||||||||||||||||||||||||||||||||||||||||||||
Sbjct 1477 GGAGAGTGGAATTCCTAGTGTAGCGGTGAAATGCGTAGAGATTAGGAAGAACACCAGTGG 1536
Query 363 CGAAGGCGACTCTCTGGACTGTAACTGACGCTGAGGCTCGAAAGCGTGGGGAGCAAACAG 422
||||||||||||||||||||||||||||||||||||||||||||||||||||||||||||
Sbjct 1537 CGAAGGCGACTCTCTGGACTGTAACTGACGCTGAGGCTCGAAAGCGTGGGGAGCAAACAG 1596
Query 423 GATTAGATACCCGGGTAGTC 442
|||||||||||| |||||||
Sbjct 1597 GATTAGATACCCTGGTAGTC 1616
>DQ196132.1 Clostridium perfringens strain AN 4744/02 16S ribosomal RNA gene,
partial sequence
Length=1417
Score = 793 bits (429), Expect = 0.0
Identities = 436/440 (99%), Gaps = 0/440 (0%)
Strand=Plus/Plus
Query 3 CCTACGGGAGGCAGCAGTGGGAAATATTGCACAATgggggggACCCTGATGCAGCAACGC 62
||||||||||||||||||||| |||||||||||||||||| ||||||||||||||||||
Sbjct 305 CCTACGGGAGGCAGCAGTGGGGAATATTGCACAATGGGGGRAACCCTGATGCAGCAACGC 364
Query 63 CGCGTGAGTGATGAAGGTTTTCGGATCGTAAAGCTCTGTCTTTGGGGAAGATAATGACGG 122
||||||||||||||||||||||||||||||||||||||||||||||||||||||||||||
Sbjct 365 CGCGTGAGTGATGAAGGTTTTCGGATCGTAAAGCTCTGTCTTTGGGGAAGATAATGACGG 424
Query 123 TACCCAAGGAGGAAGCCACGGCTAACTACGTGCCAGCAGCCGCGGTAATACGTAGGTGGC 182
||||||||||||||||||||||||||||||||||||||||||||||||||||||||||||
Sbjct 425 TACCCAAGGAGGAAGCCACGGCTAACTACGTGCCAGCAGCCGCGGTAATACGTAGGTGGC 484
Query 183 GAGCGTTATCCGGATTTACTGGGCGTAAAGGGAGCGTAGGCGGATGATTAAGTGGGATGT 242
||||||||||||||||||||||||||||||||||||||||||||||||||||||||||||
Sbjct 485 GAGCGTTATCCGGATTTACTGGGCGTAAAGGGAGCGTAGGCGGATGATTAAGTGGGATGT 544
Query 243 GAAATACCCGGGCTCAACTTGGGTGCTGCATTCCAAACTGGTTATCTAGAGTGCAGGAGA 302
||||||||||||||||||||||||||||||||||||||||||||||||||||||||||||
Sbjct 545 GAAATACCCGGGCTCAACTTGGGTGCTGCATTCCAAACTGGTTATCTAGAGTGCAGGAGA 604
Query 303 GGAGAGTGGAATTCCTAGTGTAGCGGTGAAATGCGTAGAGATTAGGAAGAACACCAGTGG 362
||||||||||||||||||||||||||||||||||||||||||||||||||||||||||||
Sbjct 605 GGAGAGTGGAATTCCTAGTGTAGCGGTGAAATGCGTAGAGATTAGGAAGAACACCAGTGG 664
Query 363 CGAAGGCGACTCTCTGGACTGTAACTGACGCTGAGGCTCGAAAGCGTGGGGAGCAAACAG 422
||||||||||||||||||||||||||||||||||||||||||||||||||||||||||||
Sbjct 665 CGAAGGCGACTCTCTGGACTGTAACTGACGCTGAGGCTCGAAAGCGTGGGGAGCAAACAG 724
Query 423 GATTAGATACCCGGGTAGTC 442
|||||||||||| |||||||
Sbjct 725 GATTAGATACCCTGGTAGTC 744
>CP019468.1 Clostridium perfringens strain CP15 genome
Length=3354441
Score = 791 bits (428), Expect = 0.0
Identities = 436/440 (99%), Gaps = 0/440 (0%)
Strand=Plus/Plus
Query 3 CCTACGGGAGGCAGCAGTGGGAAATATTGCACAATgggggggACCCTGATGCAGCAACGC 62
||||||||||||||||||||| |||||||||||||||||| ||||||||||||||||||
Sbjct 10507 CCTACGGGAGGCAGCAGTGGGGAATATTGCACAATGGGGGAAACCCTGATGCAGCAACGC 10566
Query 63 CGCGTGAGTGATGAAGGTTTTCGGATCGTAAAGCTCTGTCTTTGGGGAAGATAATGACGG 122
||||||||||||||||||||||||||||||||||||||||||||||||||||||||||||
Sbjct 10567 CGCGTGAGTGATGAAGGTTTTCGGATCGTAAAGCTCTGTCTTTGGGGAAGATAATGACGG 10626
Query 123 TACCCAAGGAGGAAGCCACGGCTAACTACGTGCCAGCAGCCGCGGTAATACGTAGGTGGC 182
||||||||||||||||||||||||||||||||||||||||||||||||||||||||||||
Sbjct 10627 TACCCAAGGAGGAAGCCACGGCTAACTACGTGCCAGCAGCCGCGGTAATACGTAGGTGGC 10686
Query 183 GAGCGTTATCCGGATTTACTGGGCGTAAAGGGAGCGTAGGCGGATGATTAAGTGGGATGT 242
||||||||||||||||||||||||||||||||||||||||||||||||||||||||||||
Sbjct 10687 GAGCGTTATCCGGATTTACTGGGCGTAAAGGGAGCGTAGGCGGATGATTAAGTGGGATGT 10746
Query 243 GAAATACCCGGGCTCAACTTGGGTGCTGCATTCCAAACTGGTTATCTAGAGTGCAGGAGA 302
||||||||||||||||||||||||||||||||||||||||||||||||||||||||||||
Sbjct 10747 GAAATACCCGGGCTCAACTTGGGTGCTGCATTCCAAACTGGTTATCTAGAGTGCAGGAGA 10806
Query 303 GGAGAGTGGAATTCCTAGTGTAGCGGTGAAATGCGTAGAGATTAGGAAGAACACCAGTGG 362
||||||||||||||||||||||||||||||||||||||||||||||||||||||||||||
Sbjct 10807 GGAGAGTGGAATTCCTAGTGTAGCGGTGAAATGCGTAGAGATTAGGAAGAACACCAGTGG 10866
Query 363 CGAAGGCGACTCTCTGGACTGTAACTGACGCTGAGGCTCGAAAGCGTGGGGAGCAAACAG 422
||||||||||||||||||||||||||||||||||||||||||||||||||||||||||||
Sbjct 10867 CGAAGGCGACTCTCTGGACTGTAACTGACGCTGAGGCTCGAAAGCGTGGGGAGCAAACAG 10926
Query 423 GATTAGATACCCGGGTAGTC 442
|||||||||||| |||||||
Sbjct 10927 GATTAGATACCCTGGTAGTC 10946
Score = 791 bits (428), Expect = 0.0
Identities = 436/440 (99%), Gaps = 0/440 (0%)
Strand=Plus/Plus
Query 3 CCTACGGGAGGCAGCAGTGGGAAATATTGCACAATgggggggACCCTGATGCAGCAACGC 62
||||||||||||||||||||| |||||||||||||||||| ||||||||||||||||||
Sbjct 91632 CCTACGGGAGGCAGCAGTGGGGAATATTGCACAATGGGGGAAACCCTGATGCAGCAACGC 91691
Query 63 CGCGTGAGTGATGAAGGTTTTCGGATCGTAAAGCTCTGTCTTTGGGGAAGATAATGACGG 122
||||||||||||||||||||||||||||||||||||||||||||||||||||||||||||
Sbjct 91692 CGCGTGAGTGATGAAGGTTTTCGGATCGTAAAGCTCTGTCTTTGGGGAAGATAATGACGG 91751
Query 123 TACCCAAGGAGGAAGCCACGGCTAACTACGTGCCAGCAGCCGCGGTAATACGTAGGTGGC 182
||||||||||||||||||||||||||||||||||||||||||||||||||||||||||||
Sbjct 91752 TACCCAAGGAGGAAGCCACGGCTAACTACGTGCCAGCAGCCGCGGTAATACGTAGGTGGC 91811
Query 183 GAGCGTTATCCGGATTTACTGGGCGTAAAGGGAGCGTAGGCGGATGATTAAGTGGGATGT 242
||||||||||||||||||||||||||||||||||||||||||||||||||||||||||||
Sbjct 91812 GAGCGTTATCCGGATTTACTGGGCGTAAAGGGAGCGTAGGCGGATGATTAAGTGGGATGT 91871
Query 243 GAAATACCCGGGCTCAACTTGGGTGCTGCATTCCAAACTGGTTATCTAGAGTGCAGGAGA 302
||||||||||||||||||||||||||||||||||||||||||||||||||||||||||||
Sbjct 91872 GAAATACCCGGGCTCAACTTGGGTGCTGCATTCCAAACTGGTTATCTAGAGTGCAGGAGA 91931
Query 303 GGAGAGTGGAATTCCTAGTGTAGCGGTGAAATGCGTAGAGATTAGGAAGAACACCAGTGG 362
||||||||||||||||||||||||||||||||||||||||||||||||||||||||||||
Sbjct 91932 GGAGAGTGGAATTCCTAGTGTAGCGGTGAAATGCGTAGAGATTAGGAAGAACACCAGTGG 91991
Query 363 CGAAGGCGACTCTCTGGACTGTAACTGACGCTGAGGCTCGAAAGCGTGGGGAGCAAACAG 422
||||||||||||||||||||||||||||||||||||||||||||||||||||||||||||
Sbjct 91992 CGAAGGCGACTCTCTGGACTGTAACTGACGCTGAGGCTCGAAAGCGTGGGGAGCAAACAG 92051
Query 423 GATTAGATACCCGGGTAGTC 442
|||||||||||| |||||||
Sbjct 92052 GATTAGATACCCTGGTAGTC 92071
Score = 791 bits (428), Expect = 0.0
Identities = 436/440 (99%), Gaps = 0/440 (0%)
Strand=Plus/Plus
Query 3 CCTACGGGAGGCAGCAGTGGGAAATATTGCACAATgggggggACCCTGATGCAGCAACGC 62
||||||||||||||||||||| |||||||||||||||||| ||||||||||||||||||
Sbjct 101505 CCTACGGGAGGCAGCAGTGGGGAATATTGCACAATGGGGGAAACCCTGATGCAGCAACGC 101564
Query 63 CGCGTGAGTGATGAAGGTTTTCGGATCGTAAAGCTCTGTCTTTGGGGAAGATAATGACGG 122
||||||||||||||||||||||||||||||||||||||||||||||||||||||||||||
Sbjct 101565 CGCGTGAGTGATGAAGGTTTTCGGATCGTAAAGCTCTGTCTTTGGGGAAGATAATGACGG 101624
Query 123 TACCCAAGGAGGAAGCCACGGCTAACTACGTGCCAGCAGCCGCGGTAATACGTAGGTGGC 182
||||||||||||||||||||||||||||||||||||||||||||||||||||||||||||
Sbjct 101625 TACCCAAGGAGGAAGCCACGGCTAACTACGTGCCAGCAGCCGCGGTAATACGTAGGTGGC 101684
Query 183 GAGCGTTATCCGGATTTACTGGGCGTAAAGGGAGCGTAGGCGGATGATTAAGTGGGATGT 242
||||||||||||||||||||||||||||||||||||||||||||||||||||||||||||
Sbjct 101685 GAGCGTTATCCGGATTTACTGGGCGTAAAGGGAGCGTAGGCGGATGATTAAGTGGGATGT 101744
Query 243 GAAATACCCGGGCTCAACTTGGGTGCTGCATTCCAAACTGGTTATCTAGAGTGCAGGAGA 302
||||||||||||||||||||||||||||||||||||||||||||||||||||||||||||
Sbjct 101745 GAAATACCCGGGCTCAACTTGGGTGCTGCATTCCAAACTGGTTATCTAGAGTGCAGGAGA 101804
Query 303 GGAGAGTGGAATTCCTAGTGTAGCGGTGAAATGCGTAGAGATTAGGAAGAACACCAGTGG 362
||||||||||||||||||||||||||||||||||||||||||||||||||||||||||||
Sbjct 101805 GGAGAGTGGAATTCCTAGTGTAGCGGTGAAATGCGTAGAGATTAGGAAGAACACCAGTGG 101864
Query 363 CGAAGGCGACTCTCTGGACTGTAACTGACGCTGAGGCTCGAAAGCGTGGGGAGCAAACAG 422
||||||||||||||||||||||||||||||||||||||||||||||||||||||||||||
Sbjct 101865 CGAAGGCGACTCTCTGGACTGTAACTGACGCTGAGGCTCGAAAGCGTGGGGAGCAAACAG 101924
Query 423 GATTAGATACCCGGGTAGTC 442
|||||||||||| |||||||
Sbjct 101925 GATTAGATACCCTGGTAGTC 101944
Score = 791 bits (428), Expect = 0.0
Identities = 436/440 (99%), Gaps = 0/440 (0%)
Strand=Plus/Plus
Query 3 CCTACGGGAGGCAGCAGTGGGAAATATTGCACAATgggggggACCCTGATGCAGCAACGC 62
||||||||||||||||||||| |||||||||||||||||| ||||||||||||||||||
Sbjct 134835 CCTACGGGAGGCAGCAGTGGGGAATATTGCACAATGGGGGAAACCCTGATGCAGCAACGC 134894
Query 63 CGCGTGAGTGATGAAGGTTTTCGGATCGTAAAGCTCTGTCTTTGGGGAAGATAATGACGG 122
||||||||||||||||||||||||||||||||||||||||||||||||||||||||||||
Sbjct 134895 CGCGTGAGTGATGAAGGTTTTCGGATCGTAAAGCTCTGTCTTTGGGGAAGATAATGACGG 134954
Query 123 TACCCAAGGAGGAAGCCACGGCTAACTACGTGCCAGCAGCCGCGGTAATACGTAGGTGGC 182
||||||||||||||||||||||||||||||||||||||||||||||||||||||||||||
Sbjct 134955 TACCCAAGGAGGAAGCCACGGCTAACTACGTGCCAGCAGCCGCGGTAATACGTAGGTGGC 135014
Query 183 GAGCGTTATCCGGATTTACTGGGCGTAAAGGGAGCGTAGGCGGATGATTAAGTGGGATGT 242
||||||||||||||||||||||||||||||||||||||||||||||||||||||||||||
Sbjct 135015 GAGCGTTATCCGGATTTACTGGGCGTAAAGGGAGCGTAGGCGGATGATTAAGTGGGATGT 135074
Query 243 GAAATACCCGGGCTCAACTTGGGTGCTGCATTCCAAACTGGTTATCTAGAGTGCAGGAGA 302
||||||||||||||||||||||||||||||||||||||||||||||||||||||||||||
Sbjct 135075 GAAATACCCGGGCTCAACTTGGGTGCTGCATTCCAAACTGGTTATCTAGAGTGCAGGAGA 135134
Query 303 GGAGAGTGGAATTCCTAGTGTAGCGGTGAAATGCGTAGAGATTAGGAAGAACACCAGTGG 362
||||||||||||||||||||||||||||||||||||||||||||||||||||||||||||
Sbjct 135135 GGAGAGTGGAATTCCTAGTGTAGCGGTGAAATGCGTAGAGATTAGGAAGAACACCAGTGG 135194
Query 363 CGAAGGCGACTCTCTGGACTGTAACTGACGCTGAGGCTCGAAAGCGTGGGGAGCAAACAG 422
||||||||||||||||||||||||||||||||||||||||||||||||||||||||||||
Sbjct 135195 CGAAGGCGACTCTCTGGACTGTAACTGACGCTGAGGCTCGAAAGCGTGGGGAGCAAACAG 135254
Query 423 GATTAGATACCCGGGTAGTC 442
|||||||||||| |||||||
Sbjct 135255 GATTAGATACCCTGGTAGTC 135274
Score = 791 bits (428), Expect = 0.0
Identities = 436/440 (99%), Gaps = 0/440 (0%)
Strand=Plus/Plus
Query 3 CCTACGGGAGGCAGCAGTGGGAAATATTGCACAATgggggggACCCTGATGCAGCAACGC 62
||||||||||||||||||||| |||||||||||||||||| ||||||||||||||||||
Sbjct 295388 CCTACGGGAGGCAGCAGTGGGGAATATTGCACAATGGGGGAAACCCTGATGCAGCAACGC 295447
Query 63 CGCGTGAGTGATGAAGGTTTTCGGATCGTAAAGCTCTGTCTTTGGGGAAGATAATGACGG 122
||||||||||||||||||||||||||||||||||||||||||||||||||||||||||||
Sbjct 295448 CGCGTGAGTGATGAAGGTTTTCGGATCGTAAAGCTCTGTCTTTGGGGAAGATAATGACGG 295507
Query 123 TACCCAAGGAGGAAGCCACGGCTAACTACGTGCCAGCAGCCGCGGTAATACGTAGGTGGC 182
||||||||||||||||||||||||||||||||||||||||||||||||||||||||||||
Sbjct 295508 TACCCAAGGAGGAAGCCACGGCTAACTACGTGCCAGCAGCCGCGGTAATACGTAGGTGGC 295567
Query 183 GAGCGTTATCCGGATTTACTGGGCGTAAAGGGAGCGTAGGCGGATGATTAAGTGGGATGT 242
||||||||||||||||||||||||||||||||||||||||||||||||||||||||||||
Sbjct 295568 GAGCGTTATCCGGATTTACTGGGCGTAAAGGGAGCGTAGGCGGATGATTAAGTGGGATGT 295627
Query 243 GAAATACCCGGGCTCAACTTGGGTGCTGCATTCCAAACTGGTTATCTAGAGTGCAGGAGA 302
||||||||||||||||||||||||||||||||||||||||||||||||||||||||||||
Sbjct 295628 GAAATACCCGGGCTCAACTTGGGTGCTGCATTCCAAACTGGTTATCTAGAGTGCAGGAGA 295687
Query 303 GGAGAGTGGAATTCCTAGTGTAGCGGTGAAATGCGTAGAGATTAGGAAGAACACCAGTGG 362
||||||||||||||||||||||||||||||||||||||||||||||||||||||||||||
Sbjct 295688 GGAGAGTGGAATTCCTAGTGTAGCGGTGAAATGCGTAGAGATTAGGAAGAACACCAGTGG 295747
Query 363 CGAAGGCGACTCTCTGGACTGTAACTGACGCTGAGGCTCGAAAGCGTGGGGAGCAAACAG 422
||||||||||||||||||||||||||||||||||||||||||||||||||||||||||||
Sbjct 295748 CGAAGGCGACTCTCTGGACTGTAACTGACGCTGAGGCTCGAAAGCGTGGGGAGCAAACAG 295807
Query 423 GATTAGATACCCGGGTAGTC 442
|||||||||||| |||||||
Sbjct 295808 GATTAGATACCCTGGTAGTC 295827
Score = 791 bits (428), Expect = 0.0
Identities = 436/440 (99%), Gaps = 0/440 (0%)
Strand=Plus/Plus
Query 3 CCTACGGGAGGCAGCAGTGGGAAATATTGCACAATgggggggACCCTGATGCAGCAACGC 62
||||||||||||||||||||| |||||||||||||||||| ||||||||||||||||||
Sbjct 373031 CCTACGGGAGGCAGCAGTGGGGAATATTGCACAATGGGGGAAACCCTGATGCAGCAACGC 373090
Query 63 CGCGTGAGTGATGAAGGTTTTCGGATCGTAAAGCTCTGTCTTTGGGGAAGATAATGACGG 122
||||||||||||||||||||||||||||||||||||||||||||||||||||||||||||
Sbjct 373091 CGCGTGAGTGATGAAGGTTTTCGGATCGTAAAGCTCTGTCTTTGGGGAAGATAATGACGG 373150
Query 123 TACCCAAGGAGGAAGCCACGGCTAACTACGTGCCAGCAGCCGCGGTAATACGTAGGTGGC 182
||||||||||||||||||||||||||||||||||||||||||||||||||||||||||||
Sbjct 373151 TACCCAAGGAGGAAGCCACGGCTAACTACGTGCCAGCAGCCGCGGTAATACGTAGGTGGC 373210
Query 183 GAGCGTTATCCGGATTTACTGGGCGTAAAGGGAGCGTAGGCGGATGATTAAGTGGGATGT 242
||||||||||||||||||||||||||||||||||||||||||||||||||||||||||||
Sbjct 373211 GAGCGTTATCCGGATTTACTGGGCGTAAAGGGAGCGTAGGCGGATGATTAAGTGGGATGT 373270
Query 243 GAAATACCCGGGCTCAACTTGGGTGCTGCATTCCAAACTGGTTATCTAGAGTGCAGGAGA 302
||||||||||||||||||||||||||||||||||||||||||||||||||||||||||||
Sbjct 373271 GAAATACCCGGGCTCAACTTGGGTGCTGCATTCCAAACTGGTTATCTAGAGTGCAGGAGA 373330
Query 303 GGAGAGTGGAATTCCTAGTGTAGCGGTGAAATGCGTAGAGATTAGGAAGAACACCAGTGG 362
||||||||||||||||||||||||||||||||||||||||||||||||||||||||||||
Sbjct 373331 GGAGAGTGGAATTCCTAGTGTAGCGGTGAAATGCGTAGAGATTAGGAAGAACACCAGTGG 373390
Query 363 CGAAGGCGACTCTCTGGACTGTAACTGACGCTGAGGCTCGAAAGCGTGGGGAGCAAACAG 422
||||||||||||||||||||||||||||||||||||||||||||||||||||||||||||
Sbjct 373391 CGAAGGCGACTCTCTGGACTGTAACTGACGCTGAGGCTCGAAAGCGTGGGGAGCAAACAG 373450
Query 423 GATTAGATACCCGGGTAGTC 442
|||||||||||| |||||||
Sbjct 373451 GATTAGATACCCTGGTAGTC 373470
Score = 791 bits (428), Expect = 0.0
Identities = 436/440 (99%), Gaps = 0/440 (0%)
Strand=Plus/Minus
Query 3 CCTACGGGAGGCAGCAGTGGGAAATATTGCACAATgggggggACCCTGATGCAGCAACGC 62
||||||||||||||||||||| |||||||||||||||||| ||||||||||||||||||
Sbjct 2888130 CCTACGGGAGGCAGCAGTGGGGAATATTGCACAATGGGGGAAACCCTGATGCAGCAACGC 2888071
Query 63 CGCGTGAGTGATGAAGGTTTTCGGATCGTAAAGCTCTGTCTTTGGGGAAGATAATGACGG 122
||||||||||||||||||||||||||||||||||||||||||||||||||||||||||||
Sbjct 2888070 CGCGTGAGTGATGAAGGTTTTCGGATCGTAAAGCTCTGTCTTTGGGGAAGATAATGACGG 2888011
Query 123 TACCCAAGGAGGAAGCCACGGCTAACTACGTGCCAGCAGCCGCGGTAATACGTAGGTGGC 182
||||||||||||||||||||||||||||||||||||||||||||||||||||||||||||
Sbjct 2888010 TACCCAAGGAGGAAGCCACGGCTAACTACGTGCCAGCAGCCGCGGTAATACGTAGGTGGC 2887951
Query 183 GAGCGTTATCCGGATTTACTGGGCGTAAAGGGAGCGTAGGCGGATGATTAAGTGGGATGT 242
||||||||||||||||||||||||||||||||||||||||||||||||||||||||||||
Sbjct 2887950 GAGCGTTATCCGGATTTACTGGGCGTAAAGGGAGCGTAGGCGGATGATTAAGTGGGATGT 2887891
Query 243 GAAATACCCGGGCTCAACTTGGGTGCTGCATTCCAAACTGGTTATCTAGAGTGCAGGAGA 302
||||||||||||||||||||||||||||||||||||||||||||||||||||||||||||
Sbjct 2887890 GAAATACCCGGGCTCAACTTGGGTGCTGCATTCCAAACTGGTTATCTAGAGTGCAGGAGA 2887831
Query 303 GGAGAGTGGAATTCCTAGTGTAGCGGTGAAATGCGTAGAGATTAGGAAGAACACCAGTGG 362
||||||||||||||||||||||||||||||||||||||||||||||||||||||||||||
Sbjct 2887830 GGAGAGTGGAATTCCTAGTGTAGCGGTGAAATGCGTAGAGATTAGGAAGAACACCAGTGG 2887771
Query 363 CGAAGGCGACTCTCTGGACTGTAACTGACGCTGAGGCTCGAAAGCGTGGGGAGCAAACAG 422
||||||||||||||||||||||||||||||||||||||||||||||||||||||||||||
Sbjct 2887770 CGAAGGCGACTCTCTGGACTGTAACTGACGCTGAGGCTCGAAAGCGTGGGGAGCAAACAG 2887711
Query 423 GATTAGATACCCGGGTAGTC 442
|||||||||||| |||||||
Sbjct 2887710 GATTAGATACCCTGGTAGTC 2887691
Score = 791 bits (428), Expect = 0.0
Identities = 436/440 (99%), Gaps = 0/440 (0%)
Strand=Plus/Minus
Query 3 CCTACGGGAGGCAGCAGTGGGAAATATTGCACAATgggggggACCCTGATGCAGCAACGC 62
||||||||||||||||||||| |||||||||||||||||| ||||||||||||||||||
Sbjct 3122082 CCTACGGGAGGCAGCAGTGGGGAATATTGCACAATGGGGGAAACCCTGATGCAGCAACGC 3122023
Query 63 CGCGTGAGTGATGAAGGTTTTCGGATCGTAAAGCTCTGTCTTTGGGGAAGATAATGACGG 122
||||||||||||||||||||||||||||||||||||||||||||||||||||||||||||
Sbjct 3122022 CGCGTGAGTGATGAAGGTTTTCGGATCGTAAAGCTCTGTCTTTGGGGAAGATAATGACGG 3121963
Query 123 TACCCAAGGAGGAAGCCACGGCTAACTACGTGCCAGCAGCCGCGGTAATACGTAGGTGGC 182
||||||||||||||||||||||||||||||||||||||||||||||||||||||||||||
Sbjct 3121962 TACCCAAGGAGGAAGCCACGGCTAACTACGTGCCAGCAGCCGCGGTAATACGTAGGTGGC 3121903
Query 183 GAGCGTTATCCGGATTTACTGGGCGTAAAGGGAGCGTAGGCGGATGATTAAGTGGGATGT 242
||||||||||||||||||||||||||||||||||||||||||||||||||||||||||||
Sbjct 3121902 GAGCGTTATCCGGATTTACTGGGCGTAAAGGGAGCGTAGGCGGATGATTAAGTGGGATGT 3121843
Query 243 GAAATACCCGGGCTCAACTTGGGTGCTGCATTCCAAACTGGTTATCTAGAGTGCAGGAGA 302
||||||||||||||||||||||||||||||||||||||||||||||||||||||||||||
Sbjct 3121842 GAAATACCCGGGCTCAACTTGGGTGCTGCATTCCAAACTGGTTATCTAGAGTGCAGGAGA 3121783
Query 303 GGAGAGTGGAATTCCTAGTGTAGCGGTGAAATGCGTAGAGATTAGGAAGAACACCAGTGG 362
||||||||||||||||||||||||||||||||||||||||||||||||||||||||||||
Sbjct 3121782 GGAGAGTGGAATTCCTAGTGTAGCGGTGAAATGCGTAGAGATTAGGAAGAACACCAGTGG 3121723
Query 363 CGAAGGCGACTCTCTGGACTGTAACTGACGCTGAGGCTCGAAAGCGTGGGGAGCAAACAG 422
||||||||||||||||||||||||||||||||||||||||||||||||||||||||||||
Sbjct 3121722 CGAAGGCGACTCTCTGGACTGTAACTGACGCTGAGGCTCGAAAGCGTGGGGAGCAAACAG 3121663
Query 423 GATTAGATACCCGGGTAGTC 442
|||||||||||| |||||||
Sbjct 3121662 GATTAGATACCCTGGTAGTC 3121643
Score = 785 bits (425), Expect = 0.0
Identities = 435/440 (99%), Gaps = 0/440 (0%)
Strand=Plus/Plus
Query 3 CCTACGGGAGGCAGCAGTGGGAAATATTGCACAATgggggggACCCTGATGCAGCAACGC 62
||||||||||||||||||||| |||||||||||||||||| ||| ||||||||||||||
Sbjct 125007 CCTACGGGAGGCAGCAGTGGGGAATATTGCACAATGGGGGAAACCTTGATGCAGCAACGC 125066
Query 63 CGCGTGAGTGATGAAGGTTTTCGGATCGTAAAGCTCTGTCTTTGGGGAAGATAATGACGG 122
||||||||||||||||||||||||||||||||||||||||||||||||||||||||||||
Sbjct 125067 CGCGTGAGTGATGAAGGTTTTCGGATCGTAAAGCTCTGTCTTTGGGGAAGATAATGACGG 125126
Query 123 TACCCAAGGAGGAAGCCACGGCTAACTACGTGCCAGCAGCCGCGGTAATACGTAGGTGGC 182
||||||||||||||||||||||||||||||||||||||||||||||||||||||||||||
Sbjct 125127 TACCCAAGGAGGAAGCCACGGCTAACTACGTGCCAGCAGCCGCGGTAATACGTAGGTGGC 125186
Query 183 GAGCGTTATCCGGATTTACTGGGCGTAAAGGGAGCGTAGGCGGATGATTAAGTGGGATGT 242
||||||||||||||||||||||||||||||||||||||||||||||||||||||||||||
Sbjct 125187 GAGCGTTATCCGGATTTACTGGGCGTAAAGGGAGCGTAGGCGGATGATTAAGTGGGATGT 125246
Query 243 GAAATACCCGGGCTCAACTTGGGTGCTGCATTCCAAACTGGTTATCTAGAGTGCAGGAGA 302
||||||||||||||||||||||||||||||||||||||||||||||||||||||||||||
Sbjct 125247 GAAATACCCGGGCTCAACTTGGGTGCTGCATTCCAAACTGGTTATCTAGAGTGCAGGAGA 125306
Query 303 GGAGAGTGGAATTCCTAGTGTAGCGGTGAAATGCGTAGAGATTAGGAAGAACACCAGTGG 362
||||||||||||||||||||||||||||||||||||||||||||||||||||||||||||
Sbjct 125307 GGAGAGTGGAATTCCTAGTGTAGCGGTGAAATGCGTAGAGATTAGGAAGAACACCAGTGG 125366
Query 363 CGAAGGCGACTCTCTGGACTGTAACTGACGCTGAGGCTCGAAAGCGTGGGGAGCAAACAG 422
||||||||||||||||||||||||||||||||||||||||||||||||||||||||||||
Sbjct 125367 CGAAGGCGACTCTCTGGACTGTAACTGACGCTGAGGCTCGAAAGCGTGGGGAGCAAACAG 125426
Query 423 GATTAGATACCCGGGTAGTC 442
|||||||||||| |||||||
Sbjct 125427 GATTAGATACCCTGGTAGTC 125446
Score = 785 bits (425), Expect = 0.0
Identities = 435/440 (99%), Gaps = 0/440 (0%)
Strand=Plus/Plus
Query 3 CCTACGGGAGGCAGCAGTGGGAAATATTGCACAATgggggggACCCTGATGCAGCAACGC 62
||||||||||||||||||||| |||||||||||||||||| ||||||||||||||||||
Sbjct 729392 CCTACGGGAGGCAGCAGTGGGGAATATTGCACAATGGGGGAAACCCTGATGCAGCAACGC 729451
Query 63 CGCGTGAGTGATGAAGGTTTTCGGATCGTAAAGCTCTGTCTTTGGGGAAGATAATGACGG 122
||||||||||||||||||||||||||||||||||||||||||||||||||||||||||||
Sbjct 729452 CGCGTGAGTGATGAAGGTTTTCGGATCGTAAAGCTCTGTCTTTGGGGAAGATAATGACGG 729511
Query 123 TACCCAAGGAGGAAGCCACGGCTAACTACGTGCCAGCAGCCGCGGTAATACGTAGGTGGC 182
||||||||||||||||||||||||||||||||||||||||||||||||||||||||||||
Sbjct 729512 TACCCAAGGAGGAAGCCACGGCTAACTACGTGCCAGCAGCCGCGGTAATACGTAGGTGGC 729571
Query 183 GAGCGTTATCCGGATTTACTGGGCGTAAAGGGAGCGTAGGCGGATGATTAAGTGGGATGT 242
||||||||||||||||||||||||||||||||||||||||||||||||||||||||||||
Sbjct 729572 GAGCGTTATCCGGATTTACTGGGCGTAAAGGGAGCGTAGGCGGATGATTAAGTGGGATGT 729631
Query 243 GAAATACCCGGGCTCAACTTGGGTGCTGCATTCCAAACTGGTTATCTAGAGTGCAGGAGA 302
||||||||||||||||||||||||||||||||||||||||||||||||||||||||||||
Sbjct 729632 GAAATACCCGGGCTCAACTTGGGTGCTGCATTCCAAACTGGTTATCTAGAGTGCAGGAGA 729691
Query 303 GGAGAGTGGAATTCCTAGTGTAGCGGTGAAATGCGTAGAGATTAGGAAGAACACCAGTGG 362
|||||| |||||||||||||||||||||||||||||||||||||||||||||||||||||
Sbjct 729692 GGAGAGGGGAATTCCTAGTGTAGCGGTGAAATGCGTAGAGATTAGGAAGAACACCAGTGG 729751
Query 363 CGAAGGCGACTCTCTGGACTGTAACTGACGCTGAGGCTCGAAAGCGTGGGGAGCAAACAG 422
||||||||||||||||||||||||||||||||||||||||||||||||||||||||||||
Sbjct 729752 CGAAGGCGACTCTCTGGACTGTAACTGACGCTGAGGCTCGAAAGCGTGGGGAGCAAACAG 729811
Query 423 GATTAGATACCCGGGTAGTC 442
|||||||||||| |||||||
Sbjct 729812 GATTAGATACCCTGGTAGTC 729831
>CP019576.1 Clostridium perfringens strain Del1 genome
Length=3559163
Score = 791 bits (428), Expect = 0.0
Identities = 436/440 (99%), Gaps = 0/440 (0%)
Strand=Plus/Plus
Query 3 CCTACGGGAGGCAGCAGTGGGAAATATTGCACAATgggggggACCCTGATGCAGCAACGC 62
||||||||||||||||||||| |||||||||||||||||| ||||||||||||||||||
Sbjct 10507 CCTACGGGAGGCAGCAGTGGGGAATATTGCACAATGGGGGAAACCCTGATGCAGCAACGC 10566
Query 63 CGCGTGAGTGATGAAGGTTTTCGGATCGTAAAGCTCTGTCTTTGGGGAAGATAATGACGG 122
||||||||||||||||||||||||||||||||||||||||||||||||||||||||||||
Sbjct 10567 CGCGTGAGTGATGAAGGTTTTCGGATCGTAAAGCTCTGTCTTTGGGGAAGATAATGACGG 10626
Query 123 TACCCAAGGAGGAAGCCACGGCTAACTACGTGCCAGCAGCCGCGGTAATACGTAGGTGGC 182
||||||||||||||||||||||||||||||||||||||||||||||||||||||||||||
Sbjct 10627 TACCCAAGGAGGAAGCCACGGCTAACTACGTGCCAGCAGCCGCGGTAATACGTAGGTGGC 10686
Query 183 GAGCGTTATCCGGATTTACTGGGCGTAAAGGGAGCGTAGGCGGATGATTAAGTGGGATGT 242
||||||||||||||||||||||||||||||||||||||||||||||||||||||||||||
Sbjct 10687 GAGCGTTATCCGGATTTACTGGGCGTAAAGGGAGCGTAGGCGGATGATTAAGTGGGATGT 10746
Query 243 GAAATACCCGGGCTCAACTTGGGTGCTGCATTCCAAACTGGTTATCTAGAGTGCAGGAGA 302
||||||||||||||||||||||||||||||||||||||||||||||||||||||||||||
Sbjct 10747 GAAATACCCGGGCTCAACTTGGGTGCTGCATTCCAAACTGGTTATCTAGAGTGCAGGAGA 10806
Query 303 GGAGAGTGGAATTCCTAGTGTAGCGGTGAAATGCGTAGAGATTAGGAAGAACACCAGTGG 362
||||||||||||||||||||||||||||||||||||||||||||||||||||||||||||
Sbjct 10807 GGAGAGTGGAATTCCTAGTGTAGCGGTGAAATGCGTAGAGATTAGGAAGAACACCAGTGG 10866
Query 363 CGAAGGCGACTCTCTGGACTGTAACTGACGCTGAGGCTCGAAAGCGTGGGGAGCAAACAG 422
||||||||||||||||||||||||||||||||||||||||||||||||||||||||||||
Sbjct 10867 CGAAGGCGACTCTCTGGACTGTAACTGACGCTGAGGCTCGAAAGCGTGGGGAGCAAACAG 10926
Query 423 GATTAGATACCCGGGTAGTC 442
|||||||||||| |||||||
Sbjct 10927 GATTAGATACCCTGGTAGTC 10946
Score = 791 bits (428), Expect = 0.0
Identities = 436/440 (99%), Gaps = 0/440 (0%)
Strand=Plus/Plus
Query 3 CCTACGGGAGGCAGCAGTGGGAAATATTGCACAATgggggggACCCTGATGCAGCAACGC 62
||||||||||||||||||||| |||||||||||||||||| ||||||||||||||||||
Sbjct 82765 CCTACGGGAGGCAGCAGTGGGGAATATTGCACAATGGGGGAAACCCTGATGCAGCAACGC 82824
Query 63 CGCGTGAGTGATGAAGGTTTTCGGATCGTAAAGCTCTGTCTTTGGGGAAGATAATGACGG 122
||||||||||||||||||||||||||||||||||||||||||||||||||||||||||||
Sbjct 82825 CGCGTGAGTGATGAAGGTTTTCGGATCGTAAAGCTCTGTCTTTGGGGAAGATAATGACGG 82884
Query 123 TACCCAAGGAGGAAGCCACGGCTAACTACGTGCCAGCAGCCGCGGTAATACGTAGGTGGC 182
||||||||||||||||||||||||||||||||||||||||||||||||||||||||||||
Sbjct 82885 TACCCAAGGAGGAAGCCACGGCTAACTACGTGCCAGCAGCCGCGGTAATACGTAGGTGGC 82944
Query 183 GAGCGTTATCCGGATTTACTGGGCGTAAAGGGAGCGTAGGCGGATGATTAAGTGGGATGT 242
||||||||||||||||||||||||||||||||||||||||||||||||||||||||||||
Sbjct 82945 GAGCGTTATCCGGATTTACTGGGCGTAAAGGGAGCGTAGGCGGATGATTAAGTGGGATGT 83004
Query 243 GAAATACCCGGGCTCAACTTGGGTGCTGCATTCCAAACTGGTTATCTAGAGTGCAGGAGA 302
||||||||||||||||||||||||||||||||||||||||||||||||||||||||||||
Sbjct 83005 GAAATACCCGGGCTCAACTTGGGTGCTGCATTCCAAACTGGTTATCTAGAGTGCAGGAGA 83064
Query 303 GGAGAGTGGAATTCCTAGTGTAGCGGTGAAATGCGTAGAGATTAGGAAGAACACCAGTGG 362
||||||||||||||||||||||||||||||||||||||||||||||||||||||||||||
Sbjct 83065 GGAGAGTGGAATTCCTAGTGTAGCGGTGAAATGCGTAGAGATTAGGAAGAACACCAGTGG 83124
Query 363 CGAAGGCGACTCTCTGGACTGTAACTGACGCTGAGGCTCGAAAGCGTGGGGAGCAAACAG 422
||||||||||||||||||||||||||||||||||||||||||||||||||||||||||||
Sbjct 83125 CGAAGGCGACTCTCTGGACTGTAACTGACGCTGAGGCTCGAAAGCGTGGGGAGCAAACAG 83184
Query 423 GATTAGATACCCGGGTAGTC 442
|||||||||||| |||||||
Sbjct 83185 GATTAGATACCCTGGTAGTC 83204
Score = 791 bits (428), Expect = 0.0
Identities = 436/440 (99%), Gaps = 0/440 (0%)
Strand=Plus/Plus
Query 3 CCTACGGGAGGCAGCAGTGGGAAATATTGCACAATgggggggACCCTGATGCAGCAACGC 62
||||||||||||||||||||| |||||||||||||||||| ||||||||||||||||||
Sbjct 810489 CCTACGGGAGGCAGCAGTGGGGAATATTGCACAATGGGGGAAACCCTGATGCAGCAACGC 810548
Query 63 CGCGTGAGTGATGAAGGTTTTCGGATCGTAAAGCTCTGTCTTTGGGGAAGATAATGACGG 122
||||||||||||||||||||||||||||||||||||||||||||||||||||||||||||
Sbjct 810549 CGCGTGAGTGATGAAGGTTTTCGGATCGTAAAGCTCTGTCTTTGGGGAAGATAATGACGG 810608
Query 123 TACCCAAGGAGGAAGCCACGGCTAACTACGTGCCAGCAGCCGCGGTAATACGTAGGTGGC 182
||||||||||||||||||||||||||||||||||||||||||||||||||||||||||||
Sbjct 810609 TACCCAAGGAGGAAGCCACGGCTAACTACGTGCCAGCAGCCGCGGTAATACGTAGGTGGC 810668
Query 183 GAGCGTTATCCGGATTTACTGGGCGTAAAGGGAGCGTAGGCGGATGATTAAGTGGGATGT 242
||||||||||||||||||||||||||||||||||||||||||||||||||||||||||||
Sbjct 810669 GAGCGTTATCCGGATTTACTGGGCGTAAAGGGAGCGTAGGCGGATGATTAAGTGGGATGT 810728
Query 243 GAAATACCCGGGCTCAACTTGGGTGCTGCATTCCAAACTGGTTATCTAGAGTGCAGGAGA 302
||||||||||||||||||||||||||||||||||||||||||||||||||||||||||||
Sbjct 810729 GAAATACCCGGGCTCAACTTGGGTGCTGCATTCCAAACTGGTTATCTAGAGTGCAGGAGA 810788
Query 303 GGAGAGTGGAATTCCTAGTGTAGCGGTGAAATGCGTAGAGATTAGGAAGAACACCAGTGG 362
||||||||||||||||||||||||||||||||||||||||||||||||||||||||||||
Sbjct 810789 GGAGAGTGGAATTCCTAGTGTAGCGGTGAAATGCGTAGAGATTAGGAAGAACACCAGTGG 810848
Query 363 CGAAGGCGACTCTCTGGACTGTAACTGACGCTGAGGCTCGAAAGCGTGGGGAGCAAACAG 422
||||||||||||||||||||||||||||||||||||||||||||||||||||||||||||
Sbjct 810849 CGAAGGCGACTCTCTGGACTGTAACTGACGCTGAGGCTCGAAAGCGTGGGGAGCAAACAG 810908
Query 423 GATTAGATACCCGGGTAGTC 442
|||||||||||| |||||||
Sbjct 810909 GATTAGATACCCTGGTAGTC 810928
Score = 791 bits (428), Expect = 0.0
Identities = 436/440 (99%), Gaps = 0/440 (0%)
Strand=Plus/Minus
Query 3 CCTACGGGAGGCAGCAGTGGGAAATATTGCACAATgggggggACCCTGATGCAGCAACGC 62
||||||||||||||||||||| |||||||||||||||||| ||||||||||||||||||
Sbjct 3089460 CCTACGGGAGGCAGCAGTGGGGAATATTGCACAATGGGGGAAACCCTGATGCAGCAACGC 3089401
Query 63 CGCGTGAGTGATGAAGGTTTTCGGATCGTAAAGCTCTGTCTTTGGGGAAGATAATGACGG 122
||||||||||||||||||||||||||||||||||||||||||||||||||||||||||||
Sbjct 3089400 CGCGTGAGTGATGAAGGTTTTCGGATCGTAAAGCTCTGTCTTTGGGGAAGATAATGACGG 3089341
Query 123 TACCCAAGGAGGAAGCCACGGCTAACTACGTGCCAGCAGCCGCGGTAATACGTAGGTGGC 182
||||||||||||||||||||||||||||||||||||||||||||||||||||||||||||
Sbjct 3089340 TACCCAAGGAGGAAGCCACGGCTAACTACGTGCCAGCAGCCGCGGTAATACGTAGGTGGC 3089281
Query 183 GAGCGTTATCCGGATTTACTGGGCGTAAAGGGAGCGTAGGCGGATGATTAAGTGGGATGT 242
||||||||||||||||||||||||||||||||||||||||||||||||||||||||||||
Sbjct 3089280 GAGCGTTATCCGGATTTACTGGGCGTAAAGGGAGCGTAGGCGGATGATTAAGTGGGATGT 3089221
Query 243 GAAATACCCGGGCTCAACTTGGGTGCTGCATTCCAAACTGGTTATCTAGAGTGCAGGAGA 302
||||||||||||||||||||||||||||||||||||||||||||||||||||||||||||
Sbjct 3089220 GAAATACCCGGGCTCAACTTGGGTGCTGCATTCCAAACTGGTTATCTAGAGTGCAGGAGA 3089161
Query 303 GGAGAGTGGAATTCCTAGTGTAGCGGTGAAATGCGTAGAGATTAGGAAGAACACCAGTGG 362
||||||||||||||||||||||||||||||||||||||||||||||||||||||||||||
Sbjct 3089160 GGAGAGTGGAATTCCTAGTGTAGCGGTGAAATGCGTAGAGATTAGGAAGAACACCAGTGG 3089101
Query 363 CGAAGGCGACTCTCTGGACTGTAACTGACGCTGAGGCTCGAAAGCGTGGGGAGCAAACAG 422
||||||||||||||||||||||||||||||||||||||||||||||||||||||||||||
Sbjct 3089100 CGAAGGCGACTCTCTGGACTGTAACTGACGCTGAGGCTCGAAAGCGTGGGGAGCAAACAG 3089041
Query 423 GATTAGATACCCGGGTAGTC 442
|||||||||||| |||||||
Sbjct 3089040 GATTAGATACCCTGGTAGTC 3089021
Score = 791 bits (428), Expect = 0.0
Identities = 436/440 (99%), Gaps = 0/440 (0%)
Strand=Plus/Minus
Query 3 CCTACGGGAGGCAGCAGTGGGAAATATTGCACAATgggggggACCCTGATGCAGCAACGC 62
||||||||||||||||||||| |||||||||||||||||| ||||||||||||||||||
Sbjct 3340204 CCTACGGGAGGCAGCAGTGGGGAATATTGCACAATGGGGGAAACCCTGATGCAGCAACGC 3340145
Query 63 CGCGTGAGTGATGAAGGTTTTCGGATCGTAAAGCTCTGTCTTTGGGGAAGATAATGACGG 122
||||||||||||||||||||||||||||||||||||||||||||||||||||||||||||
Sbjct 3340144 CGCGTGAGTGATGAAGGTTTTCGGATCGTAAAGCTCTGTCTTTGGGGAAGATAATGACGG 3340085
Query 123 TACCCAAGGAGGAAGCCACGGCTAACTACGTGCCAGCAGCCGCGGTAATACGTAGGTGGC 182
||||||||||||||||||||||||||||||||||||||||||||||||||||||||||||
Sbjct 3340084 TACCCAAGGAGGAAGCCACGGCTAACTACGTGCCAGCAGCCGCGGTAATACGTAGGTGGC 3340025
Query 183 GAGCGTTATCCGGATTTACTGGGCGTAAAGGGAGCGTAGGCGGATGATTAAGTGGGATGT 242
||||||||||||||||||||||||||||||||||||||||||||||||||||||||||||
Sbjct 3340024 GAGCGTTATCCGGATTTACTGGGCGTAAAGGGAGCGTAGGCGGATGATTAAGTGGGATGT 3339965
Query 243 GAAATACCCGGGCTCAACTTGGGTGCTGCATTCCAAACTGGTTATCTAGAGTGCAGGAGA 302
||||||||||||||||||||||||||||||||||||||||||||||||||||||||||||
Sbjct 3339964 GAAATACCCGGGCTCAACTTGGGTGCTGCATTCCAAACTGGTTATCTAGAGTGCAGGAGA 3339905
Query 303 GGAGAGTGGAATTCCTAGTGTAGCGGTGAAATGCGTAGAGATTAGGAAGAACACCAGTGG 362
||||||||||||||||||||||||||||||||||||||||||||||||||||||||||||
Sbjct 3339904 GGAGAGTGGAATTCCTAGTGTAGCGGTGAAATGCGTAGAGATTAGGAAGAACACCAGTGG 3339845
Query 363 CGAAGGCGACTCTCTGGACTGTAACTGACGCTGAGGCTCGAAAGCGTGGGGAGCAAACAG 422
||||||||||||||||||||||||||||||||||||||||||||||||||||||||||||
Sbjct 3339844 CGAAGGCGACTCTCTGGACTGTAACTGACGCTGAGGCTCGAAAGCGTGGGGAGCAAACAG 3339785
Query 423 GATTAGATACCCGGGTAGTC 442
|||||||||||| |||||||
Sbjct 3339784 GATTAGATACCCTGGTAGTC 3339765
Score = 787 bits (426), Expect = 0.0
Identities = 434/438 (99%), Gaps = 0/438 (0%)
Strand=Plus/Plus
Query 5 TACGGGAGGCAGCAGTGGGAAATATTGCACAATgggggggACCCTGATGCAGCAACGCCG 64
||||||||||||||||||| |||||||||||||||||| ||||||||||||||||||||
Sbjct 292762 TACGGGAGGCAGCAGTGGGGAATATTGCACAATGGGGGAAACCCTGATGCAGCAACGCCG 292821
Query 65 CGTGAGTGATGAAGGTTTTCGGATCGTAAAGCTCTGTCTTTGGGGAAGATAATGACGGTA 124
||||||||||||||||||||||||||||||||||||||||||||||||||||||||||||
Sbjct 292822 CGTGAGTGATGAAGGTTTTCGGATCGTAAAGCTCTGTCTTTGGGGAAGATAATGACGGTA 292881
Query 125 CCCAAGGAGGAAGCCACGGCTAACTACGTGCCAGCAGCCGCGGTAATACGTAGGTGGCGA 184
||||||||||||||||||||||||||||||||||||||||||||||||||||||||||||
Sbjct 292882 CCCAAGGAGGAAGCCACGGCTAACTACGTGCCAGCAGCCGCGGTAATACGTAGGTGGCGA 292941
Query 185 GCGTTATCCGGATTTACTGGGCGTAAAGGGAGCGTAGGCGGATGATTAAGTGGGATGTGA 244
||||||||||||||||||||||||||||||||||||||||||||||||||||||||||||
Sbjct 292942 GCGTTATCCGGATTTACTGGGCGTAAAGGGAGCGTAGGCGGATGATTAAGTGGGATGTGA 293001
Query 245 AATACCCGGGCTCAACTTGGGTGCTGCATTCCAAACTGGTTATCTAGAGTGCAGGAGAGG 304
||||||||||||||||||||||||||||||||||||||||||||||||||||||||||||
Sbjct 293002 AATACCCGGGCTCAACTTGGGTGCTGCATTCCAAACTGGTTATCTAGAGTGCAGGAGAGG 293061
Query 305 AGAGTGGAATTCCTAGTGTAGCGGTGAAATGCGTAGAGATTAGGAAGAACACCAGTGGCG 364
||||||||||||||||||||||||||||||||||||||||||||||||||||||||||||
Sbjct 293062 AGAGTGGAATTCCTAGTGTAGCGGTGAAATGCGTAGAGATTAGGAAGAACACCAGTGGCG 293121
Query 365 AAGGCGACTCTCTGGACTGTAACTGACGCTGAGGCTCGAAAGCGTGGGGAGCAAACAGGA 424
||||||||||||||||||||||||||||||||||||||||||||||||||||||||||||
Sbjct 293122 AAGGCGACTCTCTGGACTGTAACTGACGCTGAGGCTCGAAAGCGTGGGGAGCAAACAGGA 293181
Query 425 TTAGATACCCGGGTAGTC 442
|||||||||| |||||||
Sbjct 293182 TTAGATACCCTGGTAGTC 293199
Score = 785 bits (425), Expect = 0.0
Identities = 435/440 (99%), Gaps = 0/440 (0%)
Strand=Plus/Plus
Query 3 CCTACGGGAGGCAGCAGTGGGAAATATTGCACAATgggggggACCCTGATGCAGCAACGC 62
||||||||||||||||||||| |||||||||||||||||| ||||||||||||||||||
Sbjct 72884 CCTACGGGAGGCAGCAGTGGGGAATATTGCACAATGGGGGAAACCCTGATGCAGCAACGC 72943
Query 63 CGCGTGAGTGATGAAGGTTTTCGGATCGTAAAGCTCTGTCTTTGGGGAAGATAATGACGG 122
||||||||||||||||||||||||||||||||||||||||||||||||||||||||||||
Sbjct 72944 CGCGTGAGTGATGAAGGTTTTCGGATCGTAAAGCTCTGTCTTTGGGGAAGATAATGACGG 73003
Query 123 TACCCAAGGAGGAAGCCACGGCTAACTACGTGCCAGCAGCCGCGGTAATACGTAGGTGGC 182
||||||||||||||||||||||||||||||||||||||||||||||||||||||||||||
Sbjct 73004 TACCCAAGGAGGAAGCCACGGCTAACTACGTGCCAGCAGCCGCGGTAATACGTAGGTGGC 73063
Query 183 GAGCGTTATCCGGATTTACTGGGCGTAAAGGGAGCGTAGGCGGATGATTAAGTGGGATGT 242
||||||||||||||||||||||||||||||||||||||||||||||||||||||||||||
Sbjct 73064 GAGCGTTATCCGGATTTACTGGGCGTAAAGGGAGCGTAGGCGGATGATTAAGTGGGATGT 73123
Query 243 GAAATACCCGGGCTCAACTTGGGTGCTGCATTCCAAACTGGTTATCTAGAGTGCAGGAGA 302
||||||||||||||||||||||| ||||||||||||||||||||||||||||||||||||
Sbjct 73124 GAAATACCCGGGCTCAACTTGGGCGCTGCATTCCAAACTGGTTATCTAGAGTGCAGGAGA 73183
Query 303 GGAGAGTGGAATTCCTAGTGTAGCGGTGAAATGCGTAGAGATTAGGAAGAACACCAGTGG 362
||||||||||||||||||||||||||||||||||||||||||||||||||||||||||||
Sbjct 73184 GGAGAGTGGAATTCCTAGTGTAGCGGTGAAATGCGTAGAGATTAGGAAGAACACCAGTGG 73243
Query 363 CGAAGGCGACTCTCTGGACTGTAACTGACGCTGAGGCTCGAAAGCGTGGGGAGCAAACAG 422
||||||||||||||||||||||||||||||||||||||||||||||||||||||||||||
Sbjct 73244 CGAAGGCGACTCTCTGGACTGTAACTGACGCTGAGGCTCGAAAGCGTGGGGAGCAAACAG 73303
Query 423 GATTAGATACCCGGGTAGTC 442
|||||||||||| |||||||
Sbjct 73304 GATTAGATACCCTGGTAGTC 73323
Score = 785 bits (425), Expect = 0.0
Identities = 435/440 (99%), Gaps = 0/440 (0%)
Strand=Plus/Plus
Query 3 CCTACGGGAGGCAGCAGTGGGAAATATTGCACAATgggggggACCCTGATGCAGCAACGC 62
||||||||||||||||||||| |||||||||||||||||| ||||||||||||||||||
Sbjct 116074 CCTACGGGAGGCAGCAGTGGGGAATATTGCACAATGGGGGAAACCCTGATGCAGCAACGC 116133
Query 63 CGCGTGAGTGATGAAGGTTTTCGGATCGTAAAGCTCTGTCTTTGGGGAAGATAATGACGG 122
||||||||||||||||||||||||||||||||||||||||||||||||||||||||||||
Sbjct 116134 CGCGTGAGTGATGAAGGTTTTCGGATCGTAAAGCTCTGTCTTTGGGGAAGATAATGACGG 116193
Query 123 TACCCAAGGAGGAAGCCACGGCTAACTACGTGCCAGCAGCCGCGGTAATACGTAGGTGGC 182
||||||||||||||||||||||||||||||||||||||||||||||||||||||||||||
Sbjct 116194 TACCCAAGGAGGAAGCCACGGCTAACTACGTGCCAGCAGCCGCGGTAATACGTAGGTGGC 116253
Query 183 GAGCGTTATCCGGATTTACTGGGCGTAAAGGGAGCGTAGGCGGATGATTAAGTGGGATGT 242
||||||||||||||||||||||||||||||||||||||||||||||||||||||||||||
Sbjct 116254 GAGCGTTATCCGGATTTACTGGGCGTAAAGGGAGCGTAGGCGGATGATTAAGTGGGATGT 116313
Query 243 GAAATACCCGGGCTCAACTTGGGTGCTGCATTCCAAACTGGTTATCTAGAGTGCAGGAGA 302
||||||||||||||||||||||||||||||||||||||||||||||||||||||||||||
Sbjct 116314 GAAATACCCGGGCTCAACTTGGGTGCTGCATTCCAAACTGGTTATCTAGAGTGCAGGAGA 116373
Query 303 GGAGAGTGGAATTCCTAGTGTAGCGGTGAAATGCGTAGAGATTAGGAAGAACACCAGTGG 362
||||||||||||||||||||||||||||||||||||||||||||||||||||||||||||
Sbjct 116374 GGAGAGTGGAATTCCTAGTGTAGCGGTGAAATGCGTAGAGATTAGGAAGAACACCAGTGG 116433
Query 363 CGAAGGCGACTCTCTGGACTGTAACTGACGCTGAGGCTCGAAAGCGTGGGGAGCAAACAG 422
||||||||||||||| ||||||||||||||||||||||||||||||||||||||||||||
Sbjct 116434 CGAAGGCGACTCTCTAGACTGTAACTGACGCTGAGGCTCGAAAGCGTGGGGAGCAAACAG 116493
Query 423 GATTAGATACCCGGGTAGTC 442
|||||||||||| |||||||
Sbjct 116494 GATTAGATACCCTGGTAGTC 116513
Score = 785 bits (425), Expect = 0.0
Identities = 435/440 (99%), Gaps = 0/440 (0%)
Strand=Plus/Plus
Query 3 CCTACGGGAGGCAGCAGTGGGAAATATTGCACAATgggggggACCCTGATGCAGCAACGC 62
||||||||||||||||||||| |||||||||||||||||| ||||||||||||||||||
Sbjct 370305 CCTACGGGAGGCAGCAGTGGGGAATATTGCACAATGGGGGAAACCCTGATGCAGCAACGC 370364
Query 63 CGCGTGAGTGATGAAGGTTTTCGGATCGTAAAGCTCTGTCTTTGGGGAAGATAATGACGG 122
||||||||||||||||||||||||||||||||||||||||||||||||||||||||||||
Sbjct 370365 CGCGTGAGTGATGAAGGTTTTCGGATCGTAAAGCTCTGTCTTTGGGGAAGATAATGACGG 370424
Query 123 TACCCAAGGAGGAAGCCACGGCTAACTACGTGCCAGCAGCCGCGGTAATACGTAGGTGGC 182
||||||||||||||||||||||||||||||||||||||||||||||||||||||||||||
Sbjct 370425 TACCCAAGGAGGAAGCCACGGCTAACTACGTGCCAGCAGCCGCGGTAATACGTAGGTGGC 370484
Query 183 GAGCGTTATCCGGATTTACTGGGCGTAAAGGGAGCGTAGGCGGATGATTAAGTGGGATGT 242
||||||||||||||||||||||||||||||||||||||||||||||||||||||||||||
Sbjct 370485 GAGCGTTATCCGGATTTACTGGGCGTAAAGGGAGCGTAGGCGGATGATTAAGTGGGATGT 370544
Query 243 GAAATACCCGGGCTCAACTTGGGTGCTGCATTCCAAACTGGTTATCTAGAGTGCAGGAGA 302
||||||||||||||||||||||||||||||||||||||||||||||||||||||||||||
Sbjct 370545 GAAATACCCGGGCTCAACTTGGGTGCTGCATTCCAAACTGGTTATCTAGAGTGCAGGAGA 370604
Query 303 GGAGAGTGGAATTCCTAGTGTAGCGGTGAAATGCGTAGAGATTAGGAAGAACACCAGTGG 362
||||||||||||||||||||||||||||||||||||||||||||||||||||||||||||
Sbjct 370605 GGAGAGTGGAATTCCTAGTGTAGCGGTGAAATGCGTAGAGATTAGGAAGAACACCAGTGG 370664
Query 363 CGAAGGCGACTCTCTGGACTGTAACTGACGCTGAGGCTCGAAAGCGTGGGGAGCAAACAG 422
||||||||||||||| ||||||||||||||||||||||||||||||||||||||||||||
Sbjct 370665 CGAAGGCGACTCTCTAGACTGTAACTGACGCTGAGGCTCGAAAGCGTGGGGAGCAAACAG 370724
Query 423 GATTAGATACCCGGGTAGTC 442
|||||||||||| |||||||
Sbjct 370725 GATTAGATACCCTGGTAGTC 370744
Score = 780 bits (422), Expect = 0.0
Identities = 434/440 (99%), Gaps = 0/440 (0%)
Strand=Plus/Plus
Query 3 CCTACGGGAGGCAGCAGTGGGAAATATTGCACAATgggggggACCCTGATGCAGCAACGC 62
||||||||||||||||||||| |||||||||||||||||| ||||||||||||||||||
Sbjct 106244 CCTACGGGAGGCAGCAGTGGGGAATATTGCACAATGGGGGAAACCCTGATGCAGCAACGC 106303
Query 63 CGCGTGAGTGATGAAGGTTTTCGGATCGTAAAGCTCTGTCTTTGGGGAAGATAATGACGG 122
||||||||||||||||||||||||||||||||||||||||||||||||||||||||||||
Sbjct 106304 CGCGTGAGTGATGAAGGTTTTCGGATCGTAAAGCTCTGTCTTTGGGGAAGATAATGACGG 106363
Query 123 TACCCAAGGAGGAAGCCACGGCTAACTACGTGCCAGCAGCCGCGGTAATACGTAGGTGGC 182
||| ||||||||||||||||||||||||||||||||||||||||||||||||||||||||
Sbjct 106364 TACTCAAGGAGGAAGCCACGGCTAACTACGTGCCAGCAGCCGCGGTAATACGTAGGTGGC 106423
Query 183 GAGCGTTATCCGGATTTACTGGGCGTAAAGGGAGCGTAGGCGGATGATTAAGTGGGATGT 242
|||||||||||||||||||||||||||||||||||||||||||||||||||||||||||
Sbjct 106424 AAGCGTTATCCGGATTTACTGGGCGTAAAGGGAGCGTAGGCGGATGATTAAGTGGGATGT 106483
Query 243 GAAATACCCGGGCTCAACTTGGGTGCTGCATTCCAAACTGGTTATCTAGAGTGCAGGAGA 302
||||||||||||||||||||||||||||||||||||||||||||||||||||||||||||
Sbjct 106484 GAAATACCCGGGCTCAACTTGGGTGCTGCATTCCAAACTGGTTATCTAGAGTGCAGGAGA 106543
Query 303 GGAGAGTGGAATTCCTAGTGTAGCGGTGAAATGCGTAGAGATTAGGAAGAACACCAGTGG 362
||||||||||||||||||||||||||||||||||||||||||||||||||||||||||||
Sbjct 106544 GGAGAGTGGAATTCCTAGTGTAGCGGTGAAATGCGTAGAGATTAGGAAGAACACCAGTGG 106603
Query 363 CGAAGGCGACTCTCTGGACTGTAACTGACGCTGAGGCTCGAAAGCGTGGGGAGCAAACAG 422
||||||||||||||||||||||||||||||||||||||||||||||||||||||||||||
Sbjct 106604 CGAAGGCGACTCTCTGGACTGTAACTGACGCTGAGGCTCGAAAGCGTGGGGAGCAAACAG 106663
Query 423 GATTAGATACCCGGGTAGTC 442
|||||||||||| |||||||
Sbjct 106664 GATTAGATACCCTGGTAGTC 106683
>CP013101.1 Clostridium perfringens strain FORC_025, complete genome
Length=3343822
Score = 791 bits (428), Expect = 0.0
Identities = 436/440 (99%), Gaps = 0/440 (0%)
Strand=Plus/Plus
Query 3 CCTACGGGAGGCAGCAGTGGGAAATATTGCACAATgggggggACCCTGATGCAGCAACGC 62
||||||||||||||||||||| |||||||||||||||||| ||||||||||||||||||
Sbjct 10096 CCTACGGGAGGCAGCAGTGGGGAATATTGCACAATGGGGGAAACCCTGATGCAGCAACGC 10155
Query 63 CGCGTGAGTGATGAAGGTTTTCGGATCGTAAAGCTCTGTCTTTGGGGAAGATAATGACGG 122
||||||||||||||||||||||||||||||||||||||||||||||||||||||||||||
Sbjct 10156 CGCGTGAGTGATGAAGGTTTTCGGATCGTAAAGCTCTGTCTTTGGGGAAGATAATGACGG 10215
Query 123 TACCCAAGGAGGAAGCCACGGCTAACTACGTGCCAGCAGCCGCGGTAATACGTAGGTGGC 182
||||||||||||||||||||||||||||||||||||||||||||||||||||||||||||
Sbjct 10216 TACCCAAGGAGGAAGCCACGGCTAACTACGTGCCAGCAGCCGCGGTAATACGTAGGTGGC 10275
Query 183 GAGCGTTATCCGGATTTACTGGGCGTAAAGGGAGCGTAGGCGGATGATTAAGTGGGATGT 242
||||||||||||||||||||||||||||||||||||||||||||||||||||||||||||
Sbjct 10276 GAGCGTTATCCGGATTTACTGGGCGTAAAGGGAGCGTAGGCGGATGATTAAGTGGGATGT 10335
Query 243 GAAATACCCGGGCTCAACTTGGGTGCTGCATTCCAAACTGGTTATCTAGAGTGCAGGAGA 302
||||||||||||||||||||||||||||||||||||||||||||||||||||||||||||
Sbjct 10336 GAAATACCCGGGCTCAACTTGGGTGCTGCATTCCAAACTGGTTATCTAGAGTGCAGGAGA 10395
Query 303 GGAGAGTGGAATTCCTAGTGTAGCGGTGAAATGCGTAGAGATTAGGAAGAACACCAGTGG 362
||||||||||||||||||||||||||||||||||||||||||||||||||||||||||||
Sbjct 10396 GGAGAGTGGAATTCCTAGTGTAGCGGTGAAATGCGTAGAGATTAGGAAGAACACCAGTGG 10455
Query 363 CGAAGGCGACTCTCTGGACTGTAACTGACGCTGAGGCTCGAAAGCGTGGGGAGCAAACAG 422
||||||||||||||||||||||||||||||||||||||||||||||||||||||||||||
Sbjct 10456 CGAAGGCGACTCTCTGGACTGTAACTGACGCTGAGGCTCGAAAGCGTGGGGAGCAAACAG 10515
Query 423 GATTAGATACCCGGGTAGTC 442
|||||||||||| |||||||
Sbjct 10516 GATTAGATACCCTGGTAGTC 10535
Score = 791 bits (428), Expect = 0.0
Identities = 436/440 (99%), Gaps = 0/440 (0%)
Strand=Plus/Plus
Query 3 CCTACGGGAGGCAGCAGTGGGAAATATTGCACAATgggggggACCCTGATGCAGCAACGC 62
||||||||||||||||||||| |||||||||||||||||| ||||||||||||||||||
Sbjct 72809 CCTACGGGAGGCAGCAGTGGGGAATATTGCACAATGGGGGAAACCCTGATGCAGCAACGC 72868
Query 63 CGCGTGAGTGATGAAGGTTTTCGGATCGTAAAGCTCTGTCTTTGGGGAAGATAATGACGG 122
||||||||||||||||||||||||||||||||||||||||||||||||||||||||||||
Sbjct 72869 CGCGTGAGTGATGAAGGTTTTCGGATCGTAAAGCTCTGTCTTTGGGGAAGATAATGACGG 72928
Query 123 TACCCAAGGAGGAAGCCACGGCTAACTACGTGCCAGCAGCCGCGGTAATACGTAGGTGGC 182
||||||||||||||||||||||||||||||||||||||||||||||||||||||||||||
Sbjct 72929 TACCCAAGGAGGAAGCCACGGCTAACTACGTGCCAGCAGCCGCGGTAATACGTAGGTGGC 72988
Query 183 GAGCGTTATCCGGATTTACTGGGCGTAAAGGGAGCGTAGGCGGATGATTAAGTGGGATGT 242
||||||||||||||||||||||||||||||||||||||||||||||||||||||||||||
Sbjct 72989 GAGCGTTATCCGGATTTACTGGGCGTAAAGGGAGCGTAGGCGGATGATTAAGTGGGATGT 73048
Query 243 GAAATACCCGGGCTCAACTTGGGTGCTGCATTCCAAACTGGTTATCTAGAGTGCAGGAGA 302
||||||||||||||||||||||||||||||||||||||||||||||||||||||||||||
Sbjct 73049 GAAATACCCGGGCTCAACTTGGGTGCTGCATTCCAAACTGGTTATCTAGAGTGCAGGAGA 73108
Query 303 GGAGAGTGGAATTCCTAGTGTAGCGGTGAAATGCGTAGAGATTAGGAAGAACACCAGTGG 362
||||||||||||||||||||||||||||||||||||||||||||||||||||||||||||
Sbjct 73109 GGAGAGTGGAATTCCTAGTGTAGCGGTGAAATGCGTAGAGATTAGGAAGAACACCAGTGG 73168
Query 363 CGAAGGCGACTCTCTGGACTGTAACTGACGCTGAGGCTCGAAAGCGTGGGGAGCAAACAG 422
||||||||||||||||||||||||||||||||||||||||||||||||||||||||||||
Sbjct 73169 CGAAGGCGACTCTCTGGACTGTAACTGACGCTGAGGCTCGAAAGCGTGGGGAGCAAACAG 73228
Query 423 GATTAGATACCCGGGTAGTC 442
|||||||||||| |||||||
Sbjct 73229 GATTAGATACCCTGGTAGTC 73248
Score = 791 bits (428), Expect = 0.0
Identities = 436/440 (99%), Gaps = 0/440 (0%)
Strand=Plus/Plus
Query 3 CCTACGGGAGGCAGCAGTGGGAAATATTGCACAATgggggggACCCTGATGCAGCAACGC 62
||||||||||||||||||||| |||||||||||||||||| ||||||||||||||||||
Sbjct 82684 CCTACGGGAGGCAGCAGTGGGGAATATTGCACAATGGGGGAAACCCTGATGCAGCAACGC 82743
Query 63 CGCGTGAGTGATGAAGGTTTTCGGATCGTAAAGCTCTGTCTTTGGGGAAGATAATGACGG 122
||||||||||||||||||||||||||||||||||||||||||||||||||||||||||||
Sbjct 82744 CGCGTGAGTGATGAAGGTTTTCGGATCGTAAAGCTCTGTCTTTGGGGAAGATAATGACGG 82803
Query 123 TACCCAAGGAGGAAGCCACGGCTAACTACGTGCCAGCAGCCGCGGTAATACGTAGGTGGC 182
||||||||||||||||||||||||||||||||||||||||||||||||||||||||||||
Sbjct 82804 TACCCAAGGAGGAAGCCACGGCTAACTACGTGCCAGCAGCCGCGGTAATACGTAGGTGGC 82863
Query 183 GAGCGTTATCCGGATTTACTGGGCGTAAAGGGAGCGTAGGCGGATGATTAAGTGGGATGT 242
||||||||||||||||||||||||||||||||||||||||||||||||||||||||||||
Sbjct 82864 GAGCGTTATCCGGATTTACTGGGCGTAAAGGGAGCGTAGGCGGATGATTAAGTGGGATGT 82923
Query 243 GAAATACCCGGGCTCAACTTGGGTGCTGCATTCCAAACTGGTTATCTAGAGTGCAGGAGA 302
||||||||||||||||||||||||||||||||||||||||||||||||||||||||||||
Sbjct 82924 GAAATACCCGGGCTCAACTTGGGTGCTGCATTCCAAACTGGTTATCTAGAGTGCAGGAGA 82983
Query 303 GGAGAGTGGAATTCCTAGTGTAGCGGTGAAATGCGTAGAGATTAGGAAGAACACCAGTGG 362
||||||||||||||||||||||||||||||||||||||||||||||||||||||||||||
Sbjct 82984 GGAGAGTGGAATTCCTAGTGTAGCGGTGAAATGCGTAGAGATTAGGAAGAACACCAGTGG 83043
Query 363 CGAAGGCGACTCTCTGGACTGTAACTGACGCTGAGGCTCGAAAGCGTGGGGAGCAAACAG 422
||||||||||||||||||||||||||||||||||||||||||||||||||||||||||||
Sbjct 83044 CGAAGGCGACTCTCTGGACTGTAACTGACGCTGAGGCTCGAAAGCGTGGGGAGCAAACAG 83103
Query 423 GATTAGATACCCGGGTAGTC 442
|||||||||||| |||||||
Sbjct 83104 GATTAGATACCCTGGTAGTC 83123
Score = 791 bits (428), Expect = 0.0
Identities = 436/440 (99%), Gaps = 0/440 (0%)
Strand=Plus/Plus
Query 3 CCTACGGGAGGCAGCAGTGGGAAATATTGCACAATgggggggACCCTGATGCAGCAACGC 62
||||||||||||||||||||| |||||||||||||||||| ||||||||||||||||||
Sbjct 106119 CCTACGGGAGGCAGCAGTGGGGAATATTGCACAATGGGGGAAACCCTGATGCAGCAACGC 106178
Query 63 CGCGTGAGTGATGAAGGTTTTCGGATCGTAAAGCTCTGTCTTTGGGGAAGATAATGACGG 122
||||||||||||||||||||||||||||||||||||||||||||||||||||||||||||
Sbjct 106179 CGCGTGAGTGATGAAGGTTTTCGGATCGTAAAGCTCTGTCTTTGGGGAAGATAATGACGG 106238
Query 123 TACCCAAGGAGGAAGCCACGGCTAACTACGTGCCAGCAGCCGCGGTAATACGTAGGTGGC 182
||||||||||||||||||||||||||||||||||||||||||||||||||||||||||||
Sbjct 106239 TACCCAAGGAGGAAGCCACGGCTAACTACGTGCCAGCAGCCGCGGTAATACGTAGGTGGC 106298
Query 183 GAGCGTTATCCGGATTTACTGGGCGTAAAGGGAGCGTAGGCGGATGATTAAGTGGGATGT 242
||||||||||||||||||||||||||||||||||||||||||||||||||||||||||||
Sbjct 106299 GAGCGTTATCCGGATTTACTGGGCGTAAAGGGAGCGTAGGCGGATGATTAAGTGGGATGT 106358
Query 243 GAAATACCCGGGCTCAACTTGGGTGCTGCATTCCAAACTGGTTATCTAGAGTGCAGGAGA 302
||||||||||||||||||||||||||||||||||||||||||||||||||||||||||||
Sbjct 106359 GAAATACCCGGGCTCAACTTGGGTGCTGCATTCCAAACTGGTTATCTAGAGTGCAGGAGA 106418
Query 303 GGAGAGTGGAATTCCTAGTGTAGCGGTGAAATGCGTAGAGATTAGGAAGAACACCAGTGG 362
||||||||||||||||||||||||||||||||||||||||||||||||||||||||||||
Sbjct 106419 GGAGAGTGGAATTCCTAGTGTAGCGGTGAAATGCGTAGAGATTAGGAAGAACACCAGTGG 106478
Query 363 CGAAGGCGACTCTCTGGACTGTAACTGACGCTGAGGCTCGAAAGCGTGGGGAGCAAACAG 422
||||||||||||||||||||||||||||||||||||||||||||||||||||||||||||
Sbjct 106479 CGAAGGCGACTCTCTGGACTGTAACTGACGCTGAGGCTCGAAAGCGTGGGGAGCAAACAG 106538
Query 423 GATTAGATACCCGGGTAGTC 442
|||||||||||| |||||||
Sbjct 106539 GATTAGATACCCTGGTAGTC 106558
Score = 791 bits (428), Expect = 0.0
Identities = 436/440 (99%), Gaps = 0/440 (0%)
Strand=Plus/Plus
Query 3 CCTACGGGAGGCAGCAGTGGGAAATATTGCACAATgggggggACCCTGATGCAGCAACGC 62
||||||||||||||||||||| |||||||||||||||||| ||||||||||||||||||
Sbjct 115951 CCTACGGGAGGCAGCAGTGGGGAATATTGCACAATGGGGGAAACCCTGATGCAGCAACGC 116010
Query 63 CGCGTGAGTGATGAAGGTTTTCGGATCGTAAAGCTCTGTCTTTGGGGAAGATAATGACGG 122
||||||||||||||||||||||||||||||||||||||||||||||||||||||||||||
Sbjct 116011 CGCGTGAGTGATGAAGGTTTTCGGATCGTAAAGCTCTGTCTTTGGGGAAGATAATGACGG 116070
Query 123 TACCCAAGGAGGAAGCCACGGCTAACTACGTGCCAGCAGCCGCGGTAATACGTAGGTGGC 182
||||||||||||||||||||||||||||||||||||||||||||||||||||||||||||
Sbjct 116071 TACCCAAGGAGGAAGCCACGGCTAACTACGTGCCAGCAGCCGCGGTAATACGTAGGTGGC 116130
Query 183 GAGCGTTATCCGGATTTACTGGGCGTAAAGGGAGCGTAGGCGGATGATTAAGTGGGATGT 242
||||||||||||||||||||||||||||||||||||||||||||||||||||||||||||
Sbjct 116131 GAGCGTTATCCGGATTTACTGGGCGTAAAGGGAGCGTAGGCGGATGATTAAGTGGGATGT 116190
Query 243 GAAATACCCGGGCTCAACTTGGGTGCTGCATTCCAAACTGGTTATCTAGAGTGCAGGAGA 302
||||||||||||||||||||||||||||||||||||||||||||||||||||||||||||
Sbjct 116191 GAAATACCCGGGCTCAACTTGGGTGCTGCATTCCAAACTGGTTATCTAGAGTGCAGGAGA 116250
Query 303 GGAGAGTGGAATTCCTAGTGTAGCGGTGAAATGCGTAGAGATTAGGAAGAACACCAGTGG 362
||||||||||||||||||||||||||||||||||||||||||||||||||||||||||||
Sbjct 116251 GGAGAGTGGAATTCCTAGTGTAGCGGTGAAATGCGTAGAGATTAGGAAGAACACCAGTGG 116310
Query 363 CGAAGGCGACTCTCTGGACTGTAACTGACGCTGAGGCTCGAAAGCGTGGGGAGCAAACAG 422
||||||||||||||||||||||||||||||||||||||||||||||||||||||||||||
Sbjct 116311 CGAAGGCGACTCTCTGGACTGTAACTGACGCTGAGGCTCGAAAGCGTGGGGAGCAAACAG 116370
Query 423 GATTAGATACCCGGGTAGTC 442
|||||||||||| |||||||
Sbjct 116371 GATTAGATACCCTGGTAGTC 116390
Score = 791 bits (428), Expect = 0.0
Identities = 436/440 (99%), Gaps = 0/440 (0%)
Strand=Plus/Plus
Query 3 CCTACGGGAGGCAGCAGTGGGAAATATTGCACAATgggggggACCCTGATGCAGCAACGC 62
||||||||||||||||||||| |||||||||||||||||| ||||||||||||||||||
Sbjct 266271 CCTACGGGAGGCAGCAGTGGGGAATATTGCACAATGGGGGAAACCCTGATGCAGCAACGC 266330
Query 63 CGCGTGAGTGATGAAGGTTTTCGGATCGTAAAGCTCTGTCTTTGGGGAAGATAATGACGG 122
||||||||||||||||||||||||||||||||||||||||||||||||||||||||||||
Sbjct 266331 CGCGTGAGTGATGAAGGTTTTCGGATCGTAAAGCTCTGTCTTTGGGGAAGATAATGACGG 266390
Query 123 TACCCAAGGAGGAAGCCACGGCTAACTACGTGCCAGCAGCCGCGGTAATACGTAGGTGGC 182
||||||||||||||||||||||||||||||||||||||||||||||||||||||||||||
Sbjct 266391 TACCCAAGGAGGAAGCCACGGCTAACTACGTGCCAGCAGCCGCGGTAATACGTAGGTGGC 266450
Query 183 GAGCGTTATCCGGATTTACTGGGCGTAAAGGGAGCGTAGGCGGATGATTAAGTGGGATGT 242
||||||||||||||||||||||||||||||||||||||||||||||||||||||||||||
Sbjct 266451 GAGCGTTATCCGGATTTACTGGGCGTAAAGGGAGCGTAGGCGGATGATTAAGTGGGATGT 266510
Query 243 GAAATACCCGGGCTCAACTTGGGTGCTGCATTCCAAACTGGTTATCTAGAGTGCAGGAGA 302
||||||||||||||||||||||||||||||||||||||||||||||||||||||||||||
Sbjct 266511 GAAATACCCGGGCTCAACTTGGGTGCTGCATTCCAAACTGGTTATCTAGAGTGCAGGAGA 266570
Query 303 GGAGAGTGGAATTCCTAGTGTAGCGGTGAAATGCGTAGAGATTAGGAAGAACACCAGTGG 362
||||||||||||||||||||||||||||||||||||||||||||||||||||||||||||
Sbjct 266571 GGAGAGTGGAATTCCTAGTGTAGCGGTGAAATGCGTAGAGATTAGGAAGAACACCAGTGG 266630
Query 363 CGAAGGCGACTCTCTGGACTGTAACTGACGCTGAGGCTCGAAAGCGTGGGGAGCAAACAG 422
||||||||||||||||||||||||||||||||||||||||||||||||||||||||||||
Sbjct 266631 CGAAGGCGACTCTCTGGACTGTAACTGACGCTGAGGCTCGAAAGCGTGGGGAGCAAACAG 266690
Query 423 GATTAGATACCCGGGTAGTC 442
|||||||||||| |||||||
Sbjct 266691 GATTAGATACCCTGGTAGTC 266710
Score = 791 bits (428), Expect = 0.0
Identities = 436/440 (99%), Gaps = 0/440 (0%)
Strand=Plus/Plus
Query 3 CCTACGGGAGGCAGCAGTGGGAAATATTGCACAATgggggggACCCTGATGCAGCAACGC 62
||||||||||||||||||||| |||||||||||||||||| ||||||||||||||||||
Sbjct 346014 CCTACGGGAGGCAGCAGTGGGGAATATTGCACAATGGGGGAAACCCTGATGCAGCAACGC 346073
Query 63 CGCGTGAGTGATGAAGGTTTTCGGATCGTAAAGCTCTGTCTTTGGGGAAGATAATGACGG 122
||||||||||||||||||||||||||||||||||||||||||||||||||||||||||||
Sbjct 346074 CGCGTGAGTGATGAAGGTTTTCGGATCGTAAAGCTCTGTCTTTGGGGAAGATAATGACGG 346133
Query 123 TACCCAAGGAGGAAGCCACGGCTAACTACGTGCCAGCAGCCGCGGTAATACGTAGGTGGC 182
||||||||||||||||||||||||||||||||||||||||||||||||||||||||||||
Sbjct 346134 TACCCAAGGAGGAAGCCACGGCTAACTACGTGCCAGCAGCCGCGGTAATACGTAGGTGGC 346193
Query 183 GAGCGTTATCCGGATTTACTGGGCGTAAAGGGAGCGTAGGCGGATGATTAAGTGGGATGT 242
||||||||||||||||||||||||||||||||||||||||||||||||||||||||||||
Sbjct 346194 GAGCGTTATCCGGATTTACTGGGCGTAAAGGGAGCGTAGGCGGATGATTAAGTGGGATGT 346253
Query 243 GAAATACCCGGGCTCAACTTGGGTGCTGCATTCCAAACTGGTTATCTAGAGTGCAGGAGA 302
||||||||||||||||||||||||||||||||||||||||||||||||||||||||||||
Sbjct 346254 GAAATACCCGGGCTCAACTTGGGTGCTGCATTCCAAACTGGTTATCTAGAGTGCAGGAGA 346313
Query 303 GGAGAGTGGAATTCCTAGTGTAGCGGTGAAATGCGTAGAGATTAGGAAGAACACCAGTGG 362
||||||||||||||||||||||||||||||||||||||||||||||||||||||||||||
Sbjct 346314 GGAGAGTGGAATTCCTAGTGTAGCGGTGAAATGCGTAGAGATTAGGAAGAACACCAGTGG 346373
Query 363 CGAAGGCGACTCTCTGGACTGTAACTGACGCTGAGGCTCGAAAGCGTGGGGAGCAAACAG 422
||||||||||||||||||||||||||||||||||||||||||||||||||||||||||||
Sbjct 346374 CGAAGGCGACTCTCTGGACTGTAACTGACGCTGAGGCTCGAAAGCGTGGGGAGCAAACAG 346433
Query 423 GATTAGATACCCGGGTAGTC 442
|||||||||||| |||||||
Sbjct 346434 GATTAGATACCCTGGTAGTC 346453
Score = 791 bits (428), Expect = 0.0
Identities = 436/440 (99%), Gaps = 0/440 (0%)
Strand=Plus/Plus
Query 3 CCTACGGGAGGCAGCAGTGGGAAATATTGCACAATgggggggACCCTGATGCAGCAACGC 62
||||||||||||||||||||| |||||||||||||||||| ||||||||||||||||||
Sbjct 696833 CCTACGGGAGGCAGCAGTGGGGAATATTGCACAATGGGGGAAACCCTGATGCAGCAACGC 696892
Query 63 CGCGTGAGTGATGAAGGTTTTCGGATCGTAAAGCTCTGTCTTTGGGGAAGATAATGACGG 122
||||||||||||||||||||||||||||||||||||||||||||||||||||||||||||
Sbjct 696893 CGCGTGAGTGATGAAGGTTTTCGGATCGTAAAGCTCTGTCTTTGGGGAAGATAATGACGG 696952
Query 123 TACCCAAGGAGGAAGCCACGGCTAACTACGTGCCAGCAGCCGCGGTAATACGTAGGTGGC 182
||||||||||||||||||||||||||||||||||||||||||||||||||||||||||||
Sbjct 696953 TACCCAAGGAGGAAGCCACGGCTAACTACGTGCCAGCAGCCGCGGTAATACGTAGGTGGC 697012
Query 183 GAGCGTTATCCGGATTTACTGGGCGTAAAGGGAGCGTAGGCGGATGATTAAGTGGGATGT 242
||||||||||||||||||||||||||||||||||||||||||||||||||||||||||||
Sbjct 697013 GAGCGTTATCCGGATTTACTGGGCGTAAAGGGAGCGTAGGCGGATGATTAAGTGGGATGT 697072
Query 243 GAAATACCCGGGCTCAACTTGGGTGCTGCATTCCAAACTGGTTATCTAGAGTGCAGGAGA 302
||||||||||||||||||||||||||||||||||||||||||||||||||||||||||||
Sbjct 697073 GAAATACCCGGGCTCAACTTGGGTGCTGCATTCCAAACTGGTTATCTAGAGTGCAGGAGA 697132
Query 303 GGAGAGTGGAATTCCTAGTGTAGCGGTGAAATGCGTAGAGATTAGGAAGAACACCAGTGG 362
||||||||||||||||||||||||||||||||||||||||||||||||||||||||||||
Sbjct 697133 GGAGAGTGGAATTCCTAGTGTAGCGGTGAAATGCGTAGAGATTAGGAAGAACACCAGTGG 697192
Query 363 CGAAGGCGACTCTCTGGACTGTAACTGACGCTGAGGCTCGAAAGCGTGGGGAGCAAACAG 422
||||||||||||||||||||||||||||||||||||||||||||||||||||||||||||
Sbjct 697193 CGAAGGCGACTCTCTGGACTGTAACTGACGCTGAGGCTCGAAAGCGTGGGGAGCAAACAG 697252
Query 423 GATTAGATACCCGGGTAGTC 442
|||||||||||| |||||||
Sbjct 697253 GATTAGATACCCTGGTAGTC 697272
Score = 791 bits (428), Expect = 0.0
Identities = 436/440 (99%), Gaps = 0/440 (0%)
Strand=Plus/Minus
Query 3 CCTACGGGAGGCAGCAGTGGGAAATATTGCACAATgggggggACCCTGATGCAGCAACGC 62
||||||||||||||||||||| |||||||||||||||||| ||||||||||||||||||
Sbjct 2874274 CCTACGGGAGGCAGCAGTGGGGAATATTGCACAATGGGGGAAACCCTGATGCAGCAACGC 2874215
Query 63 CGCGTGAGTGATGAAGGTTTTCGGATCGTAAAGCTCTGTCTTTGGGGAAGATAATGACGG 122
||||||||||||||||||||||||||||||||||||||||||||||||||||||||||||
Sbjct 2874214 CGCGTGAGTGATGAAGGTTTTCGGATCGTAAAGCTCTGTCTTTGGGGAAGATAATGACGG 2874155
Query 123 TACCCAAGGAGGAAGCCACGGCTAACTACGTGCCAGCAGCCGCGGTAATACGTAGGTGGC 182
||||||||||||||||||||||||||||||||||||||||||||||||||||||||||||
Sbjct 2874154 TACCCAAGGAGGAAGCCACGGCTAACTACGTGCCAGCAGCCGCGGTAATACGTAGGTGGC 2874095
Query 183 GAGCGTTATCCGGATTTACTGGGCGTAAAGGGAGCGTAGGCGGATGATTAAGTGGGATGT 242
||||||||||||||||||||||||||||||||||||||||||||||||||||||||||||
Sbjct 2874094 GAGCGTTATCCGGATTTACTGGGCGTAAAGGGAGCGTAGGCGGATGATTAAGTGGGATGT 2874035
Query 243 GAAATACCCGGGCTCAACTTGGGTGCTGCATTCCAAACTGGTTATCTAGAGTGCAGGAGA 302
||||||||||||||||||||||||||||||||||||||||||||||||||||||||||||
Sbjct 2874034 GAAATACCCGGGCTCAACTTGGGTGCTGCATTCCAAACTGGTTATCTAGAGTGCAGGAGA 2873975
Query 303 GGAGAGTGGAATTCCTAGTGTAGCGGTGAAATGCGTAGAGATTAGGAAGAACACCAGTGG 362
||||||||||||||||||||||||||||||||||||||||||||||||||||||||||||
Sbjct 2873974 GGAGAGTGGAATTCCTAGTGTAGCGGTGAAATGCGTAGAGATTAGGAAGAACACCAGTGG 2873915
Query 363 CGAAGGCGACTCTCTGGACTGTAACTGACGCTGAGGCTCGAAAGCGTGGGGAGCAAACAG 422
||||||||||||||||||||||||||||||||||||||||||||||||||||||||||||
Sbjct 2873914 CGAAGGCGACTCTCTGGACTGTAACTGACGCTGAGGCTCGAAAGCGTGGGGAGCAAACAG 2873855
Query 423 GATTAGATACCCGGGTAGTC 442
|||||||||||| |||||||
Sbjct 2873854 GATTAGATACCCTGGTAGTC 2873835
Score = 791 bits (428), Expect = 0.0
Identities = 436/440 (99%), Gaps = 0/440 (0%)
Strand=Plus/Minus
Query 3 CCTACGGGAGGCAGCAGTGGGAAATATTGCACAATgggggggACCCTGATGCAGCAACGC 62
||||||||||||||||||||| |||||||||||||||||| ||||||||||||||||||
Sbjct 3121383 CCTACGGGAGGCAGCAGTGGGGAATATTGCACAATGGGGGAAACCCTGATGCAGCAACGC 3121324
Query 63 CGCGTGAGTGATGAAGGTTTTCGGATCGTAAAGCTCTGTCTTTGGGGAAGATAATGACGG 122
||||||||||||||||||||||||||||||||||||||||||||||||||||||||||||
Sbjct 3121323 CGCGTGAGTGATGAAGGTTTTCGGATCGTAAAGCTCTGTCTTTGGGGAAGATAATGACGG 3121264
Query 123 TACCCAAGGAGGAAGCCACGGCTAACTACGTGCCAGCAGCCGCGGTAATACGTAGGTGGC 182
||||||||||||||||||||||||||||||||||||||||||||||||||||||||||||
Sbjct 3121263 TACCCAAGGAGGAAGCCACGGCTAACTACGTGCCAGCAGCCGCGGTAATACGTAGGTGGC 3121204
Query 183 GAGCGTTATCCGGATTTACTGGGCGTAAAGGGAGCGTAGGCGGATGATTAAGTGGGATGT 242
||||||||||||||||||||||||||||||||||||||||||||||||||||||||||||
Sbjct 3121203 GAGCGTTATCCGGATTTACTGGGCGTAAAGGGAGCGTAGGCGGATGATTAAGTGGGATGT 3121144
Query 243 GAAATACCCGGGCTCAACTTGGGTGCTGCATTCCAAACTGGTTATCTAGAGTGCAGGAGA 302
||||||||||||||||||||||||||||||||||||||||||||||||||||||||||||
Sbjct 3121143 GAAATACCCGGGCTCAACTTGGGTGCTGCATTCCAAACTGGTTATCTAGAGTGCAGGAGA 3121084
Query 303 GGAGAGTGGAATTCCTAGTGTAGCGGTGAAATGCGTAGAGATTAGGAAGAACACCAGTGG 362
||||||||||||||||||||||||||||||||||||||||||||||||||||||||||||
Sbjct 3121083 GGAGAGTGGAATTCCTAGTGTAGCGGTGAAATGCGTAGAGATTAGGAAGAACACCAGTGG 3121024
Query 363 CGAAGGCGACTCTCTGGACTGTAACTGACGCTGAGGCTCGAAAGCGTGGGGAGCAAACAG 422
||||||||||||||||||||||||||||||||||||||||||||||||||||||||||||
Sbjct 3121023 CGAAGGCGACTCTCTGGACTGTAACTGACGCTGAGGCTCGAAAGCGTGGGGAGCAAACAG 3120964
Query 423 GATTAGATACCCGGGTAGTC 442
|||||||||||| |||||||
Sbjct 3120963 GATTAGATACCCTGGTAGTC 3120944
>KX986316.1 Clostridium perfringens strain SD14-02 16S ribosomal RNA gene,
partial sequence
Length=1384
Score = 791 bits (428), Expect = 0.0
Identities = 436/440 (99%), Gaps = 0/440 (0%)
Strand=Plus/Plus
Query 3 CCTACGGGAGGCAGCAGTGGGAAATATTGCACAATgggggggACCCTGATGCAGCAACGC 62
||||||||||||||||||||| |||||||||||||||||| ||||||||||||||||||
Sbjct 290 CCTACGGGAGGCAGCAGTGGGGAATATTGCACAATGGGGGAAACCCTGATGCAGCAACGC 349
Query 63 CGCGTGAGTGATGAAGGTTTTCGGATCGTAAAGCTCTGTCTTTGGGGAAGATAATGACGG 122
||||||||||||||||||||||||||||||||||||||||||||||||||||||||||||
Sbjct 350 CGCGTGAGTGATGAAGGTTTTCGGATCGTAAAGCTCTGTCTTTGGGGAAGATAATGACGG 409
Query 123 TACCCAAGGAGGAAGCCACGGCTAACTACGTGCCAGCAGCCGCGGTAATACGTAGGTGGC 182
||||||||||||||||||||||||||||||||||||||||||||||||||||||||||||
Sbjct 410 TACCCAAGGAGGAAGCCACGGCTAACTACGTGCCAGCAGCCGCGGTAATACGTAGGTGGC 469
Query 183 GAGCGTTATCCGGATTTACTGGGCGTAAAGGGAGCGTAGGCGGATGATTAAGTGGGATGT 242
||||||||||||||||||||||||||||||||||||||||||||||||||||||||||||
Sbjct 470 GAGCGTTATCCGGATTTACTGGGCGTAAAGGGAGCGTAGGCGGATGATTAAGTGGGATGT 529
Query 243 GAAATACCCGGGCTCAACTTGGGTGCTGCATTCCAAACTGGTTATCTAGAGTGCAGGAGA 302
||||||||||||||||||||||||||||||||||||||||||||||||||||||||||||
Sbjct 530 GAAATACCCGGGCTCAACTTGGGTGCTGCATTCCAAACTGGTTATCTAGAGTGCAGGAGA 589
Query 303 GGAGAGTGGAATTCCTAGTGTAGCGGTGAAATGCGTAGAGATTAGGAAGAACACCAGTGG 362
||||||||||||||||||||||||||||||||||||||||||||||||||||||||||||
Sbjct 590 GGAGAGTGGAATTCCTAGTGTAGCGGTGAAATGCGTAGAGATTAGGAAGAACACCAGTGG 649
Query 363 CGAAGGCGACTCTCTGGACTGTAACTGACGCTGAGGCTCGAAAGCGTGGGGAGCAAACAG 422
||||||||||||||||||||||||||||||||||||||||||||||||||||||||||||
Sbjct 650 CGAAGGCGACTCTCTGGACTGTAACTGACGCTGAGGCTCGAAAGCGTGGGGAGCAAACAG 709
Query 423 GATTAGATACCCGGGTAGTC 442
|||||||||||| |||||||
Sbjct 710 GATTAGATACCCTGGTAGTC 729
>AM889034.1 Clostridium perfringens partial 16S rRNA gene, isolate JS9
Length=1402
Score = 791 bits (428), Expect = 0.0
Identities = 436/440 (99%), Gaps = 0/440 (0%)
Strand=Plus/Plus
Query 3 CCTACGGGAGGCAGCAGTGGGAAATATTGCACAATgggggggACCCTGATGCAGCAACGC 62
||||||||||||||||||||| |||||||||||||||||| ||||||||||||||||||
Sbjct 324 CCTACGGGAGGCAGCAGTGGGGAATATTGCACAATGGGGGAAACCCTGATGCAGCAACGC 383
Query 63 CGCGTGAGTGATGAAGGTTTTCGGATCGTAAAGCTCTGTCTTTGGGGAAGATAATGACGG 122
||||||||||||||||||||||||||||||||||||||||||||||||||||||||||||
Sbjct 384 CGCGTGAGTGATGAAGGTTTTCGGATCGTAAAGCTCTGTCTTTGGGGAAGATAATGACGG 443
Query 123 TACCCAAGGAGGAAGCCACGGCTAACTACGTGCCAGCAGCCGCGGTAATACGTAGGTGGC 182
||||||||||||||||||||||||||||||||||||||||||||||||||||||||||||
Sbjct 444 TACCCAAGGAGGAAGCCACGGCTAACTACGTGCCAGCAGCCGCGGTAATACGTAGGTGGC 503
Query 183 GAGCGTTATCCGGATTTACTGGGCGTAAAGGGAGCGTAGGCGGATGATTAAGTGGGATGT 242
||||||||||||||||||||||||||||||||||||||||||||||||||||||||||||
Sbjct 504 GAGCGTTATCCGGATTTACTGGGCGTAAAGGGAGCGTAGGCGGATGATTAAGTGGGATGT 563
Query 243 GAAATACCCGGGCTCAACTTGGGTGCTGCATTCCAAACTGGTTATCTAGAGTGCAGGAGA 302
||||||||||||||||||||||||||||||||||||||||||||||||||||||||||||
Sbjct 564 GAAATACCCGGGCTCAACTTGGGTGCTGCATTCCAAACTGGTTATCTAGAGTGCAGGAGA 623
Query 303 GGAGAGTGGAATTCCTAGTGTAGCGGTGAAATGCGTAGAGATTAGGAAGAACACCAGTGG 362
||||||||||||||||||||||||||||||||||||||||||||||||||||||||||||
Sbjct 624 GGAGAGTGGAATTCCTAGTGTAGCGGTGAAATGCGTAGAGATTAGGAAGAACACCAGTGG 683
Query 363 CGAAGGCGACTCTCTGGACTGTAACTGACGCTGAGGCTCGAAAGCGTGGGGAGCAAACAG 422
||||||||||||||||||||||||||||||||||||||||||||||||||||||||||||
Sbjct 684 CGAAGGCGACTCTCTGGACTGTAACTGACGCTGAGGCTCGAAAGCGTGGGGAGCAAACAG 743
Query 423 GATTAGATACCCGGGTAGTC 442
|||||||||||| |||||||
Sbjct 744 GATTAGATACCCTGGTAGTC 763
>AM889033.1 Clostridium perfringens partial 16S rRNA gene, isolate JS8
Length=1460
Score = 791 bits (428), Expect = 0.0
Identities = 436/440 (99%), Gaps = 0/440 (0%)
Strand=Plus/Plus
Query 3 CCTACGGGAGGCAGCAGTGGGAAATATTGCACAATgggggggACCCTGATGCAGCAACGC 62
||||||||||||||||||||| |||||||||||||||||| ||||||||||||||||||
Sbjct 323 CCTACGGGAGGCAGCAGTGGGGAATATTGCACAATGGGGGAAACCCTGATGCAGCAACGC 382
Query 63 CGCGTGAGTGATGAAGGTTTTCGGATCGTAAAGCTCTGTCTTTGGGGAAGATAATGACGG 122
||||||||||||||||||||||||||||||||||||||||||||||||||||||||||||
Sbjct 383 CGCGTGAGTGATGAAGGTTTTCGGATCGTAAAGCTCTGTCTTTGGGGAAGATAATGACGG 442
Query 123 TACCCAAGGAGGAAGCCACGGCTAACTACGTGCCAGCAGCCGCGGTAATACGTAGGTGGC 182
||||||||||||||||||||||||||||||||||||||||||||||||||||||||||||
Sbjct 443 TACCCAAGGAGGAAGCCACGGCTAACTACGTGCCAGCAGCCGCGGTAATACGTAGGTGGC 502
Query 183 GAGCGTTATCCGGATTTACTGGGCGTAAAGGGAGCGTAGGCGGATGATTAAGTGGGATGT 242
||||||||||||||||||||||||||||||||||||||||||||||||||||||||||||
Sbjct 503 GAGCGTTATCCGGATTTACTGGGCGTAAAGGGAGCGTAGGCGGATGATTAAGTGGGATGT 562
Query 243 GAAATACCCGGGCTCAACTTGGGTGCTGCATTCCAAACTGGTTATCTAGAGTGCAGGAGA 302
||||||||||||||||||||||||||||||||||||||||||||||||||||||||||||
Sbjct 563 GAAATACCCGGGCTCAACTTGGGTGCTGCATTCCAAACTGGTTATCTAGAGTGCAGGAGA 622
Query 303 GGAGAGTGGAATTCCTAGTGTAGCGGTGAAATGCGTAGAGATTAGGAAGAACACCAGTGG 362
||||||||||||||||||||||||||||||||||||||||||||||||||||||||||||
Sbjct 623 GGAGAGTGGAATTCCTAGTGTAGCGGTGAAATGCGTAGAGATTAGGAAGAACACCAGTGG 682
Query 363 CGAAGGCGACTCTCTGGACTGTAACTGACGCTGAGGCTCGAAAGCGTGGGGAGCAAACAG 422
||||||||||||||||||||||||||||||||||||||||||||||||||||||||||||
Sbjct 683 CGAAGGCGACTCTCTGGACTGTAACTGACGCTGAGGCTCGAAAGCGTGGGGAGCAAACAG 742
Query 423 GATTAGATACCCGGGTAGTC 442
|||||||||||| |||||||
Sbjct 743 GATTAGATACCCTGGTAGTC 762
Query= Bat.poo.5.S31_39491
Length=446
Score E
Sequences producing significant alignments: (Bits) Value
CP019468.1 Clostridium perfringens strain CP15 genome 800 0.0
CP019576.1 Clostridium perfringens strain Del1 genome 800 0.0
CP013101.1 Clostridium perfringens strain FORC_025, complete ... 800 0.0
KX986316.1 Clostridium perfringens strain SD14-02 16S ribosom... 800 0.0
AM889034.1 Clostridium perfringens partial 16S rRNA gene, iso... 800 0.0
AM889033.1 Clostridium perfringens partial 16S rRNA gene, iso... 800 0.0
ALIGNMENTS
>CP019468.1 Clostridium perfringens strain CP15 genome
Length=3354441
Score = 800 bits (433), Expect = 0.0
Identities = 439/442 (99%), Gaps = 0/442 (0%)
Strand=Plus/Plus
Query 1 CTCCTACGGGGGGCAGCAGTGGGGAATATTGCACAATGGGGGAAACCCTGATGCAGCAAC 60
|||||||||| |||||||||||||||||||||||||||||||||||||||||||||||||
Sbjct 10505 CTCCTACGGGAGGCAGCAGTGGGGAATATTGCACAATGGGGGAAACCCTGATGCAGCAAC 10564
Query 61 GCCGCGTGAGTGATGAAGGTTTTCGGATCGTAAAGCTCTGTCTTTGGGGAAGATAATGAC 120
||||||||||||||||||||||||||||||||||||||||||||||||||||||||||||
Sbjct 10565 GCCGCGTGAGTGATGAAGGTTTTCGGATCGTAAAGCTCTGTCTTTGGGGAAGATAATGAC 10624
Query 121 GGTACCCAAGGAGGAAGCCACGGCTAACTACGTGCCAGCAGCCGCGGTAATACGTAGGTG 180
||||||||||||||||||||||||||||||||||||||||||||||||||||||||||||
Sbjct 10625 GGTACCCAAGGAGGAAGCCACGGCTAACTACGTGCCAGCAGCCGCGGTAATACGTAGGTG 10684
Query 181 GCGAGCGTTATCCGGATTTACTGGGCGTAAAGGGAGCGTAGGCGGATGATTAAGTGGGAT 240
||||||||||||||||||||||||||||||||||||||||||||||||||||||||||||
Sbjct 10685 GCGAGCGTTATCCGGATTTACTGGGCGTAAAGGGAGCGTAGGCGGATGATTAAGTGGGAT 10744
Query 241 GTGAAATACCCGGGCTCAACTTGGGTGCTGCATTCCAAACTGGTTATCTAGAGTGCAGGA 300
||||||||||||||||||||||||||||||||||||||||||||||||||||||||||||
Sbjct 10745 GTGAAATACCCGGGCTCAACTTGGGTGCTGCATTCCAAACTGGTTATCTAGAGTGCAGGA 10804
Query 301 GAGGAGAGTGGAATTCCTAGTGTAGCGGTGAAATGCGTAGAGATTAGGAAGAACACCAGT 360
||||||||||||||||||||||||||||||||||||||||||||||||||||||||||||
Sbjct 10805 GAGGAGAGTGGAATTCCTAGTGTAGCGGTGAAATGCGTAGAGATTAGGAAGAACACCAGT 10864
Query 361 GGCGAAGGCGACTCTCTGGACTGTAACTGACGCTGAGGCTCGAAAGCGTGGGGAGCAAAC 420
||||||||||||||||||||||||||||||||||||||||||||||||||||||||||||
Sbjct 10865 GGCGAAGGCGACTCTCTGGACTGTAACTGACGCTGAGGCTCGAAAGCGTGGGGAGCAAAC 10924
Query 421 AGGATTAGATACCCCAGTAGTC 442
|||||||||||||| ||||||
Sbjct 10925 AGGATTAGATACCCTGGTAGTC 10946
Score = 800 bits (433), Expect = 0.0
Identities = 439/442 (99%), Gaps = 0/442 (0%)
Strand=Plus/Plus
Query 1 CTCCTACGGGGGGCAGCAGTGGGGAATATTGCACAATGGGGGAAACCCTGATGCAGCAAC 60
|||||||||| |||||||||||||||||||||||||||||||||||||||||||||||||
Sbjct 91630 CTCCTACGGGAGGCAGCAGTGGGGAATATTGCACAATGGGGGAAACCCTGATGCAGCAAC 91689
Query 61 GCCGCGTGAGTGATGAAGGTTTTCGGATCGTAAAGCTCTGTCTTTGGGGAAGATAATGAC 120
||||||||||||||||||||||||||||||||||||||||||||||||||||||||||||
Sbjct 91690 GCCGCGTGAGTGATGAAGGTTTTCGGATCGTAAAGCTCTGTCTTTGGGGAAGATAATGAC 91749
Query 121 GGTACCCAAGGAGGAAGCCACGGCTAACTACGTGCCAGCAGCCGCGGTAATACGTAGGTG 180
||||||||||||||||||||||||||||||||||||||||||||||||||||||||||||
Sbjct 91750 GGTACCCAAGGAGGAAGCCACGGCTAACTACGTGCCAGCAGCCGCGGTAATACGTAGGTG 91809
Query 181 GCGAGCGTTATCCGGATTTACTGGGCGTAAAGGGAGCGTAGGCGGATGATTAAGTGGGAT 240
||||||||||||||||||||||||||||||||||||||||||||||||||||||||||||
Sbjct 91810 GCGAGCGTTATCCGGATTTACTGGGCGTAAAGGGAGCGTAGGCGGATGATTAAGTGGGAT 91869
Query 241 GTGAAATACCCGGGCTCAACTTGGGTGCTGCATTCCAAACTGGTTATCTAGAGTGCAGGA 300
||||||||||||||||||||||||||||||||||||||||||||||||||||||||||||
Sbjct 91870 GTGAAATACCCGGGCTCAACTTGGGTGCTGCATTCCAAACTGGTTATCTAGAGTGCAGGA 91929
Query 301 GAGGAGAGTGGAATTCCTAGTGTAGCGGTGAAATGCGTAGAGATTAGGAAGAACACCAGT 360
||||||||||||||||||||||||||||||||||||||||||||||||||||||||||||
Sbjct 91930 GAGGAGAGTGGAATTCCTAGTGTAGCGGTGAAATGCGTAGAGATTAGGAAGAACACCAGT 91989
Query 361 GGCGAAGGCGACTCTCTGGACTGTAACTGACGCTGAGGCTCGAAAGCGTGGGGAGCAAAC 420
||||||||||||||||||||||||||||||||||||||||||||||||||||||||||||
Sbjct 91990 GGCGAAGGCGACTCTCTGGACTGTAACTGACGCTGAGGCTCGAAAGCGTGGGGAGCAAAC 92049
Query 421 AGGATTAGATACCCCAGTAGTC 442
|||||||||||||| ||||||
Sbjct 92050 AGGATTAGATACCCTGGTAGTC 92071
Score = 800 bits (433), Expect = 0.0
Identities = 439/442 (99%), Gaps = 0/442 (0%)
Strand=Plus/Plus
Query 1 CTCCTACGGGGGGCAGCAGTGGGGAATATTGCACAATGGGGGAAACCCTGATGCAGCAAC 60
|||||||||| |||||||||||||||||||||||||||||||||||||||||||||||||
Sbjct 101503 CTCCTACGGGAGGCAGCAGTGGGGAATATTGCACAATGGGGGAAACCCTGATGCAGCAAC 101562
Query 61 GCCGCGTGAGTGATGAAGGTTTTCGGATCGTAAAGCTCTGTCTTTGGGGAAGATAATGAC 120
||||||||||||||||||||||||||||||||||||||||||||||||||||||||||||
Sbjct 101563 GCCGCGTGAGTGATGAAGGTTTTCGGATCGTAAAGCTCTGTCTTTGGGGAAGATAATGAC 101622
Query 121 GGTACCCAAGGAGGAAGCCACGGCTAACTACGTGCCAGCAGCCGCGGTAATACGTAGGTG 180
||||||||||||||||||||||||||||||||||||||||||||||||||||||||||||
Sbjct 101623 GGTACCCAAGGAGGAAGCCACGGCTAACTACGTGCCAGCAGCCGCGGTAATACGTAGGTG 101682
Query 181 GCGAGCGTTATCCGGATTTACTGGGCGTAAAGGGAGCGTAGGCGGATGATTAAGTGGGAT 240
||||||||||||||||||||||||||||||||||||||||||||||||||||||||||||
Sbjct 101683 GCGAGCGTTATCCGGATTTACTGGGCGTAAAGGGAGCGTAGGCGGATGATTAAGTGGGAT 101742
Query 241 GTGAAATACCCGGGCTCAACTTGGGTGCTGCATTCCAAACTGGTTATCTAGAGTGCAGGA 300
||||||||||||||||||||||||||||||||||||||||||||||||||||||||||||
Sbjct 101743 GTGAAATACCCGGGCTCAACTTGGGTGCTGCATTCCAAACTGGTTATCTAGAGTGCAGGA 101802
Query 301 GAGGAGAGTGGAATTCCTAGTGTAGCGGTGAAATGCGTAGAGATTAGGAAGAACACCAGT 360
||||||||||||||||||||||||||||||||||||||||||||||||||||||||||||
Sbjct 101803 GAGGAGAGTGGAATTCCTAGTGTAGCGGTGAAATGCGTAGAGATTAGGAAGAACACCAGT 101862
Query 361 GGCGAAGGCGACTCTCTGGACTGTAACTGACGCTGAGGCTCGAAAGCGTGGGGAGCAAAC 420
||||||||||||||||||||||||||||||||||||||||||||||||||||||||||||
Sbjct 101863 GGCGAAGGCGACTCTCTGGACTGTAACTGACGCTGAGGCTCGAAAGCGTGGGGAGCAAAC 101922
Query 421 AGGATTAGATACCCCAGTAGTC 442
|||||||||||||| ||||||
Sbjct 101923 AGGATTAGATACCCTGGTAGTC 101944
Score = 800 bits (433), Expect = 0.0
Identities = 439/442 (99%), Gaps = 0/442 (0%)
Strand=Plus/Plus
Query 1 CTCCTACGGGGGGCAGCAGTGGGGAATATTGCACAATGGGGGAAACCCTGATGCAGCAAC 60
|||||||||| |||||||||||||||||||||||||||||||||||||||||||||||||
Sbjct 134833 CTCCTACGGGAGGCAGCAGTGGGGAATATTGCACAATGGGGGAAACCCTGATGCAGCAAC 134892
Query 61 GCCGCGTGAGTGATGAAGGTTTTCGGATCGTAAAGCTCTGTCTTTGGGGAAGATAATGAC 120
||||||||||||||||||||||||||||||||||||||||||||||||||||||||||||
Sbjct 134893 GCCGCGTGAGTGATGAAGGTTTTCGGATCGTAAAGCTCTGTCTTTGGGGAAGATAATGAC 134952
Query 121 GGTACCCAAGGAGGAAGCCACGGCTAACTACGTGCCAGCAGCCGCGGTAATACGTAGGTG 180
||||||||||||||||||||||||||||||||||||||||||||||||||||||||||||
Sbjct 134953 GGTACCCAAGGAGGAAGCCACGGCTAACTACGTGCCAGCAGCCGCGGTAATACGTAGGTG 135012
Query 181 GCGAGCGTTATCCGGATTTACTGGGCGTAAAGGGAGCGTAGGCGGATGATTAAGTGGGAT 240
||||||||||||||||||||||||||||||||||||||||||||||||||||||||||||
Sbjct 135013 GCGAGCGTTATCCGGATTTACTGGGCGTAAAGGGAGCGTAGGCGGATGATTAAGTGGGAT 135072
Query 241 GTGAAATACCCGGGCTCAACTTGGGTGCTGCATTCCAAACTGGTTATCTAGAGTGCAGGA 300
||||||||||||||||||||||||||||||||||||||||||||||||||||||||||||
Sbjct 135073 GTGAAATACCCGGGCTCAACTTGGGTGCTGCATTCCAAACTGGTTATCTAGAGTGCAGGA 135132
Query 301 GAGGAGAGTGGAATTCCTAGTGTAGCGGTGAAATGCGTAGAGATTAGGAAGAACACCAGT 360
||||||||||||||||||||||||||||||||||||||||||||||||||||||||||||
Sbjct 135133 GAGGAGAGTGGAATTCCTAGTGTAGCGGTGAAATGCGTAGAGATTAGGAAGAACACCAGT 135192
Query 361 GGCGAAGGCGACTCTCTGGACTGTAACTGACGCTGAGGCTCGAAAGCGTGGGGAGCAAAC 420
||||||||||||||||||||||||||||||||||||||||||||||||||||||||||||
Sbjct 135193 GGCGAAGGCGACTCTCTGGACTGTAACTGACGCTGAGGCTCGAAAGCGTGGGGAGCAAAC 135252
Query 421 AGGATTAGATACCCCAGTAGTC 442
|||||||||||||| ||||||
Sbjct 135253 AGGATTAGATACCCTGGTAGTC 135274
Score = 800 bits (433), Expect = 0.0
Identities = 439/442 (99%), Gaps = 0/442 (0%)
Strand=Plus/Plus
Query 1 CTCCTACGGGGGGCAGCAGTGGGGAATATTGCACAATGGGGGAAACCCTGATGCAGCAAC 60
|||||||||| |||||||||||||||||||||||||||||||||||||||||||||||||
Sbjct 295386 CTCCTACGGGAGGCAGCAGTGGGGAATATTGCACAATGGGGGAAACCCTGATGCAGCAAC 295445
Query 61 GCCGCGTGAGTGATGAAGGTTTTCGGATCGTAAAGCTCTGTCTTTGGGGAAGATAATGAC 120
||||||||||||||||||||||||||||||||||||||||||||||||||||||||||||
Sbjct 295446 GCCGCGTGAGTGATGAAGGTTTTCGGATCGTAAAGCTCTGTCTTTGGGGAAGATAATGAC 295505
Query 121 GGTACCCAAGGAGGAAGCCACGGCTAACTACGTGCCAGCAGCCGCGGTAATACGTAGGTG 180
||||||||||||||||||||||||||||||||||||||||||||||||||||||||||||
Sbjct 295506 GGTACCCAAGGAGGAAGCCACGGCTAACTACGTGCCAGCAGCCGCGGTAATACGTAGGTG 295565
Query 181 GCGAGCGTTATCCGGATTTACTGGGCGTAAAGGGAGCGTAGGCGGATGATTAAGTGGGAT 240
||||||||||||||||||||||||||||||||||||||||||||||||||||||||||||
Sbjct 295566 GCGAGCGTTATCCGGATTTACTGGGCGTAAAGGGAGCGTAGGCGGATGATTAAGTGGGAT 295625
Query 241 GTGAAATACCCGGGCTCAACTTGGGTGCTGCATTCCAAACTGGTTATCTAGAGTGCAGGA 300
||||||||||||||||||||||||||||||||||||||||||||||||||||||||||||
Sbjct 295626 GTGAAATACCCGGGCTCAACTTGGGTGCTGCATTCCAAACTGGTTATCTAGAGTGCAGGA 295685
Query 301 GAGGAGAGTGGAATTCCTAGTGTAGCGGTGAAATGCGTAGAGATTAGGAAGAACACCAGT 360
||||||||||||||||||||||||||||||||||||||||||||||||||||||||||||
Sbjct 295686 GAGGAGAGTGGAATTCCTAGTGTAGCGGTGAAATGCGTAGAGATTAGGAAGAACACCAGT 295745
Query 361 GGCGAAGGCGACTCTCTGGACTGTAACTGACGCTGAGGCTCGAAAGCGTGGGGAGCAAAC 420
||||||||||||||||||||||||||||||||||||||||||||||||||||||||||||
Sbjct 295746 GGCGAAGGCGACTCTCTGGACTGTAACTGACGCTGAGGCTCGAAAGCGTGGGGAGCAAAC 295805
Query 421 AGGATTAGATACCCCAGTAGTC 442
|||||||||||||| ||||||
Sbjct 295806 AGGATTAGATACCCTGGTAGTC 295827
Score = 800 bits (433), Expect = 0.0
Identities = 439/442 (99%), Gaps = 0/442 (0%)
Strand=Plus/Plus
Query 1 CTCCTACGGGGGGCAGCAGTGGGGAATATTGCACAATGGGGGAAACCCTGATGCAGCAAC 60
|||||||||| |||||||||||||||||||||||||||||||||||||||||||||||||
Sbjct 373029 CTCCTACGGGAGGCAGCAGTGGGGAATATTGCACAATGGGGGAAACCCTGATGCAGCAAC 373088
Query 61 GCCGCGTGAGTGATGAAGGTTTTCGGATCGTAAAGCTCTGTCTTTGGGGAAGATAATGAC 120
||||||||||||||||||||||||||||||||||||||||||||||||||||||||||||
Sbjct 373089 GCCGCGTGAGTGATGAAGGTTTTCGGATCGTAAAGCTCTGTCTTTGGGGAAGATAATGAC 373148
Query 121 GGTACCCAAGGAGGAAGCCACGGCTAACTACGTGCCAGCAGCCGCGGTAATACGTAGGTG 180
||||||||||||||||||||||||||||||||||||||||||||||||||||||||||||
Sbjct 373149 GGTACCCAAGGAGGAAGCCACGGCTAACTACGTGCCAGCAGCCGCGGTAATACGTAGGTG 373208
Query 181 GCGAGCGTTATCCGGATTTACTGGGCGTAAAGGGAGCGTAGGCGGATGATTAAGTGGGAT 240
||||||||||||||||||||||||||||||||||||||||||||||||||||||||||||
Sbjct 373209 GCGAGCGTTATCCGGATTTACTGGGCGTAAAGGGAGCGTAGGCGGATGATTAAGTGGGAT 373268
Query 241 GTGAAATACCCGGGCTCAACTTGGGTGCTGCATTCCAAACTGGTTATCTAGAGTGCAGGA 300
||||||||||||||||||||||||||||||||||||||||||||||||||||||||||||
Sbjct 373269 GTGAAATACCCGGGCTCAACTTGGGTGCTGCATTCCAAACTGGTTATCTAGAGTGCAGGA 373328
Query 301 GAGGAGAGTGGAATTCCTAGTGTAGCGGTGAAATGCGTAGAGATTAGGAAGAACACCAGT 360
||||||||||||||||||||||||||||||||||||||||||||||||||||||||||||
Sbjct 373329 GAGGAGAGTGGAATTCCTAGTGTAGCGGTGAAATGCGTAGAGATTAGGAAGAACACCAGT 373388
Query 361 GGCGAAGGCGACTCTCTGGACTGTAACTGACGCTGAGGCTCGAAAGCGTGGGGAGCAAAC 420
||||||||||||||||||||||||||||||||||||||||||||||||||||||||||||
Sbjct 373389 GGCGAAGGCGACTCTCTGGACTGTAACTGACGCTGAGGCTCGAAAGCGTGGGGAGCAAAC 373448
Query 421 AGGATTAGATACCCCAGTAGTC 442
|||||||||||||| ||||||
Sbjct 373449 AGGATTAGATACCCTGGTAGTC 373470
Score = 800 bits (433), Expect = 0.0
Identities = 439/442 (99%), Gaps = 0/442 (0%)
Strand=Plus/Minus
Query 1 CTCCTACGGGGGGCAGCAGTGGGGAATATTGCACAATGGGGGAAACCCTGATGCAGCAAC 60
|||||||||| |||||||||||||||||||||||||||||||||||||||||||||||||
Sbjct 2888132 CTCCTACGGGAGGCAGCAGTGGGGAATATTGCACAATGGGGGAAACCCTGATGCAGCAAC 2888073
Query 61 GCCGCGTGAGTGATGAAGGTTTTCGGATCGTAAAGCTCTGTCTTTGGGGAAGATAATGAC 120
||||||||||||||||||||||||||||||||||||||||||||||||||||||||||||
Sbjct 2888072 GCCGCGTGAGTGATGAAGGTTTTCGGATCGTAAAGCTCTGTCTTTGGGGAAGATAATGAC 2888013
Query 121 GGTACCCAAGGAGGAAGCCACGGCTAACTACGTGCCAGCAGCCGCGGTAATACGTAGGTG 180
||||||||||||||||||||||||||||||||||||||||||||||||||||||||||||
Sbjct 2888012 GGTACCCAAGGAGGAAGCCACGGCTAACTACGTGCCAGCAGCCGCGGTAATACGTAGGTG 2887953
Query 181 GCGAGCGTTATCCGGATTTACTGGGCGTAAAGGGAGCGTAGGCGGATGATTAAGTGGGAT 240
||||||||||||||||||||||||||||||||||||||||||||||||||||||||||||
Sbjct 2887952 GCGAGCGTTATCCGGATTTACTGGGCGTAAAGGGAGCGTAGGCGGATGATTAAGTGGGAT 2887893
Query 241 GTGAAATACCCGGGCTCAACTTGGGTGCTGCATTCCAAACTGGTTATCTAGAGTGCAGGA 300
||||||||||||||||||||||||||||||||||||||||||||||||||||||||||||
Sbjct 2887892 GTGAAATACCCGGGCTCAACTTGGGTGCTGCATTCCAAACTGGTTATCTAGAGTGCAGGA 2887833
Query 301 GAGGAGAGTGGAATTCCTAGTGTAGCGGTGAAATGCGTAGAGATTAGGAAGAACACCAGT 360
||||||||||||||||||||||||||||||||||||||||||||||||||||||||||||
Sbjct 2887832 GAGGAGAGTGGAATTCCTAGTGTAGCGGTGAAATGCGTAGAGATTAGGAAGAACACCAGT 2887773
Query 361 GGCGAAGGCGACTCTCTGGACTGTAACTGACGCTGAGGCTCGAAAGCGTGGGGAGCAAAC 420
||||||||||||||||||||||||||||||||||||||||||||||||||||||||||||
Sbjct 2887772 GGCGAAGGCGACTCTCTGGACTGTAACTGACGCTGAGGCTCGAAAGCGTGGGGAGCAAAC 2887713
Query 421 AGGATTAGATACCCCAGTAGTC 442
|||||||||||||| ||||||
Sbjct 2887712 AGGATTAGATACCCTGGTAGTC 2887691
Score = 800 bits (433), Expect = 0.0
Identities = 439/442 (99%), Gaps = 0/442 (0%)
Strand=Plus/Minus
Query 1 CTCCTACGGGGGGCAGCAGTGGGGAATATTGCACAATGGGGGAAACCCTGATGCAGCAAC 60
|||||||||| |||||||||||||||||||||||||||||||||||||||||||||||||
Sbjct 3122084 CTCCTACGGGAGGCAGCAGTGGGGAATATTGCACAATGGGGGAAACCCTGATGCAGCAAC 3122025
Query 61 GCCGCGTGAGTGATGAAGGTTTTCGGATCGTAAAGCTCTGTCTTTGGGGAAGATAATGAC 120
||||||||||||||||||||||||||||||||||||||||||||||||||||||||||||
Sbjct 3122024 GCCGCGTGAGTGATGAAGGTTTTCGGATCGTAAAGCTCTGTCTTTGGGGAAGATAATGAC 3121965
Query 121 GGTACCCAAGGAGGAAGCCACGGCTAACTACGTGCCAGCAGCCGCGGTAATACGTAGGTG 180
||||||||||||||||||||||||||||||||||||||||||||||||||||||||||||
Sbjct 3121964 GGTACCCAAGGAGGAAGCCACGGCTAACTACGTGCCAGCAGCCGCGGTAATACGTAGGTG 3121905
Query 181 GCGAGCGTTATCCGGATTTACTGGGCGTAAAGGGAGCGTAGGCGGATGATTAAGTGGGAT 240
||||||||||||||||||||||||||||||||||||||||||||||||||||||||||||
Sbjct 3121904 GCGAGCGTTATCCGGATTTACTGGGCGTAAAGGGAGCGTAGGCGGATGATTAAGTGGGAT 3121845
Query 241 GTGAAATACCCGGGCTCAACTTGGGTGCTGCATTCCAAACTGGTTATCTAGAGTGCAGGA 300
||||||||||||||||||||||||||||||||||||||||||||||||||||||||||||
Sbjct 3121844 GTGAAATACCCGGGCTCAACTTGGGTGCTGCATTCCAAACTGGTTATCTAGAGTGCAGGA 3121785
Query 301 GAGGAGAGTGGAATTCCTAGTGTAGCGGTGAAATGCGTAGAGATTAGGAAGAACACCAGT 360
||||||||||||||||||||||||||||||||||||||||||||||||||||||||||||
Sbjct 3121784 GAGGAGAGTGGAATTCCTAGTGTAGCGGTGAAATGCGTAGAGATTAGGAAGAACACCAGT 3121725
Query 361 GGCGAAGGCGACTCTCTGGACTGTAACTGACGCTGAGGCTCGAAAGCGTGGGGAGCAAAC 420
||||||||||||||||||||||||||||||||||||||||||||||||||||||||||||
Sbjct 3121724 GGCGAAGGCGACTCTCTGGACTGTAACTGACGCTGAGGCTCGAAAGCGTGGGGAGCAAAC 3121665
Query 421 AGGATTAGATACCCCAGTAGTC 442
|||||||||||||| ||||||
Sbjct 3121664 AGGATTAGATACCCTGGTAGTC 3121643
Score = 795 bits (430), Expect = 0.0
Identities = 438/442 (99%), Gaps = 0/442 (0%)
Strand=Plus/Plus
Query 1 CTCCTACGGGGGGCAGCAGTGGGGAATATTGCACAATGGGGGAAACCCTGATGCAGCAAC 60
|||||||||| |||||||||||||||||||||||||||||||||||| ||||||||||||
Sbjct 125005 CTCCTACGGGAGGCAGCAGTGGGGAATATTGCACAATGGGGGAAACCTTGATGCAGCAAC 125064
Query 61 GCCGCGTGAGTGATGAAGGTTTTCGGATCGTAAAGCTCTGTCTTTGGGGAAGATAATGAC 120
||||||||||||||||||||||||||||||||||||||||||||||||||||||||||||
Sbjct 125065 GCCGCGTGAGTGATGAAGGTTTTCGGATCGTAAAGCTCTGTCTTTGGGGAAGATAATGAC 125124
Query 121 GGTACCCAAGGAGGAAGCCACGGCTAACTACGTGCCAGCAGCCGCGGTAATACGTAGGTG 180
||||||||||||||||||||||||||||||||||||||||||||||||||||||||||||
Sbjct 125125 GGTACCCAAGGAGGAAGCCACGGCTAACTACGTGCCAGCAGCCGCGGTAATACGTAGGTG 125184
Query 181 GCGAGCGTTATCCGGATTTACTGGGCGTAAAGGGAGCGTAGGCGGATGATTAAGTGGGAT 240
||||||||||||||||||||||||||||||||||||||||||||||||||||||||||||
Sbjct 125185 GCGAGCGTTATCCGGATTTACTGGGCGTAAAGGGAGCGTAGGCGGATGATTAAGTGGGAT 125244
Query 241 GTGAAATACCCGGGCTCAACTTGGGTGCTGCATTCCAAACTGGTTATCTAGAGTGCAGGA 300
||||||||||||||||||||||||||||||||||||||||||||||||||||||||||||
Sbjct 125245 GTGAAATACCCGGGCTCAACTTGGGTGCTGCATTCCAAACTGGTTATCTAGAGTGCAGGA 125304
Query 301 GAGGAGAGTGGAATTCCTAGTGTAGCGGTGAAATGCGTAGAGATTAGGAAGAACACCAGT 360
||||||||||||||||||||||||||||||||||||||||||||||||||||||||||||
Sbjct 125305 GAGGAGAGTGGAATTCCTAGTGTAGCGGTGAAATGCGTAGAGATTAGGAAGAACACCAGT 125364
Query 361 GGCGAAGGCGACTCTCTGGACTGTAACTGACGCTGAGGCTCGAAAGCGTGGGGAGCAAAC 420
||||||||||||||||||||||||||||||||||||||||||||||||||||||||||||
Sbjct 125365 GGCGAAGGCGACTCTCTGGACTGTAACTGACGCTGAGGCTCGAAAGCGTGGGGAGCAAAC 125424
Query 421 AGGATTAGATACCCCAGTAGTC 442
|||||||||||||| ||||||
Sbjct 125425 AGGATTAGATACCCTGGTAGTC 125446
Score = 795 bits (430), Expect = 0.0
Identities = 438/442 (99%), Gaps = 0/442 (0%)
Strand=Plus/Plus
Query 1 CTCCTACGGGGGGCAGCAGTGGGGAATATTGCACAATGGGGGAAACCCTGATGCAGCAAC 60
|||||||||| |||||||||||||||||||||||||||||||||||||||||||||||||
Sbjct 729390 CTCCTACGGGAGGCAGCAGTGGGGAATATTGCACAATGGGGGAAACCCTGATGCAGCAAC 729449
Query 61 GCCGCGTGAGTGATGAAGGTTTTCGGATCGTAAAGCTCTGTCTTTGGGGAAGATAATGAC 120
||||||||||||||||||||||||||||||||||||||||||||||||||||||||||||
Sbjct 729450 GCCGCGTGAGTGATGAAGGTTTTCGGATCGTAAAGCTCTGTCTTTGGGGAAGATAATGAC 729509
Query 121 GGTACCCAAGGAGGAAGCCACGGCTAACTACGTGCCAGCAGCCGCGGTAATACGTAGGTG 180
||||||||||||||||||||||||||||||||||||||||||||||||||||||||||||
Sbjct 729510 GGTACCCAAGGAGGAAGCCACGGCTAACTACGTGCCAGCAGCCGCGGTAATACGTAGGTG 729569
Query 181 GCGAGCGTTATCCGGATTTACTGGGCGTAAAGGGAGCGTAGGCGGATGATTAAGTGGGAT 240
||||||||||||||||||||||||||||||||||||||||||||||||||||||||||||
Sbjct 729570 GCGAGCGTTATCCGGATTTACTGGGCGTAAAGGGAGCGTAGGCGGATGATTAAGTGGGAT 729629
Query 241 GTGAAATACCCGGGCTCAACTTGGGTGCTGCATTCCAAACTGGTTATCTAGAGTGCAGGA 300
||||||||||||||||||||||||||||||||||||||||||||||||||||||||||||
Sbjct 729630 GTGAAATACCCGGGCTCAACTTGGGTGCTGCATTCCAAACTGGTTATCTAGAGTGCAGGA 729689
Query 301 GAGGAGAGTGGAATTCCTAGTGTAGCGGTGAAATGCGTAGAGATTAGGAAGAACACCAGT 360
|||||||| |||||||||||||||||||||||||||||||||||||||||||||||||||
Sbjct 729690 GAGGAGAGGGGAATTCCTAGTGTAGCGGTGAAATGCGTAGAGATTAGGAAGAACACCAGT 729749
Query 361 GGCGAAGGCGACTCTCTGGACTGTAACTGACGCTGAGGCTCGAAAGCGTGGGGAGCAAAC 420
||||||||||||||||||||||||||||||||||||||||||||||||||||||||||||
Sbjct 729750 GGCGAAGGCGACTCTCTGGACTGTAACTGACGCTGAGGCTCGAAAGCGTGGGGAGCAAAC 729809
Query 421 AGGATTAGATACCCCAGTAGTC 442
|||||||||||||| ||||||
Sbjct 729810 AGGATTAGATACCCTGGTAGTC 729831
>CP019576.1 Clostridium perfringens strain Del1 genome
Length=3559163
Score = 800 bits (433), Expect = 0.0
Identities = 439/442 (99%), Gaps = 0/442 (0%)
Strand=Plus/Plus
Query 1 CTCCTACGGGGGGCAGCAGTGGGGAATATTGCACAATGGGGGAAACCCTGATGCAGCAAC 60
|||||||||| |||||||||||||||||||||||||||||||||||||||||||||||||
Sbjct 10505 CTCCTACGGGAGGCAGCAGTGGGGAATATTGCACAATGGGGGAAACCCTGATGCAGCAAC 10564
Query 61 GCCGCGTGAGTGATGAAGGTTTTCGGATCGTAAAGCTCTGTCTTTGGGGAAGATAATGAC 120
||||||||||||||||||||||||||||||||||||||||||||||||||||||||||||
Sbjct 10565 GCCGCGTGAGTGATGAAGGTTTTCGGATCGTAAAGCTCTGTCTTTGGGGAAGATAATGAC 10624
Query 121 GGTACCCAAGGAGGAAGCCACGGCTAACTACGTGCCAGCAGCCGCGGTAATACGTAGGTG 180
||||||||||||||||||||||||||||||||||||||||||||||||||||||||||||
Sbjct 10625 GGTACCCAAGGAGGAAGCCACGGCTAACTACGTGCCAGCAGCCGCGGTAATACGTAGGTG 10684
Query 181 GCGAGCGTTATCCGGATTTACTGGGCGTAAAGGGAGCGTAGGCGGATGATTAAGTGGGAT 240
||||||||||||||||||||||||||||||||||||||||||||||||||||||||||||
Sbjct 10685 GCGAGCGTTATCCGGATTTACTGGGCGTAAAGGGAGCGTAGGCGGATGATTAAGTGGGAT 10744
Query 241 GTGAAATACCCGGGCTCAACTTGGGTGCTGCATTCCAAACTGGTTATCTAGAGTGCAGGA 300
||||||||||||||||||||||||||||||||||||||||||||||||||||||||||||
Sbjct 10745 GTGAAATACCCGGGCTCAACTTGGGTGCTGCATTCCAAACTGGTTATCTAGAGTGCAGGA 10804
Query 301 GAGGAGAGTGGAATTCCTAGTGTAGCGGTGAAATGCGTAGAGATTAGGAAGAACACCAGT 360
||||||||||||||||||||||||||||||||||||||||||||||||||||||||||||
Sbjct 10805 GAGGAGAGTGGAATTCCTAGTGTAGCGGTGAAATGCGTAGAGATTAGGAAGAACACCAGT 10864
Query 361 GGCGAAGGCGACTCTCTGGACTGTAACTGACGCTGAGGCTCGAAAGCGTGGGGAGCAAAC 420
||||||||||||||||||||||||||||||||||||||||||||||||||||||||||||
Sbjct 10865 GGCGAAGGCGACTCTCTGGACTGTAACTGACGCTGAGGCTCGAAAGCGTGGGGAGCAAAC 10924
Query 421 AGGATTAGATACCCCAGTAGTC 442
|||||||||||||| ||||||
Sbjct 10925 AGGATTAGATACCCTGGTAGTC 10946
Score = 800 bits (433), Expect = 0.0
Identities = 439/442 (99%), Gaps = 0/442 (0%)
Strand=Plus/Plus
Query 1 CTCCTACGGGGGGCAGCAGTGGGGAATATTGCACAATGGGGGAAACCCTGATGCAGCAAC 60
|||||||||| |||||||||||||||||||||||||||||||||||||||||||||||||
Sbjct 82763 CTCCTACGGGAGGCAGCAGTGGGGAATATTGCACAATGGGGGAAACCCTGATGCAGCAAC 82822
Query 61 GCCGCGTGAGTGATGAAGGTTTTCGGATCGTAAAGCTCTGTCTTTGGGGAAGATAATGAC 120
||||||||||||||||||||||||||||||||||||||||||||||||||||||||||||
Sbjct 82823 GCCGCGTGAGTGATGAAGGTTTTCGGATCGTAAAGCTCTGTCTTTGGGGAAGATAATGAC 82882
Query 121 GGTACCCAAGGAGGAAGCCACGGCTAACTACGTGCCAGCAGCCGCGGTAATACGTAGGTG 180
||||||||||||||||||||||||||||||||||||||||||||||||||||||||||||
Sbjct 82883 GGTACCCAAGGAGGAAGCCACGGCTAACTACGTGCCAGCAGCCGCGGTAATACGTAGGTG 82942
Query 181 GCGAGCGTTATCCGGATTTACTGGGCGTAAAGGGAGCGTAGGCGGATGATTAAGTGGGAT 240
||||||||||||||||||||||||||||||||||||||||||||||||||||||||||||
Sbjct 82943 GCGAGCGTTATCCGGATTTACTGGGCGTAAAGGGAGCGTAGGCGGATGATTAAGTGGGAT 83002
Query 241 GTGAAATACCCGGGCTCAACTTGGGTGCTGCATTCCAAACTGGTTATCTAGAGTGCAGGA 300
||||||||||||||||||||||||||||||||||||||||||||||||||||||||||||
Sbjct 83003 GTGAAATACCCGGGCTCAACTTGGGTGCTGCATTCCAAACTGGTTATCTAGAGTGCAGGA 83062
Query 301 GAGGAGAGTGGAATTCCTAGTGTAGCGGTGAAATGCGTAGAGATTAGGAAGAACACCAGT 360
||||||||||||||||||||||||||||||||||||||||||||||||||||||||||||
Sbjct 83063 GAGGAGAGTGGAATTCCTAGTGTAGCGGTGAAATGCGTAGAGATTAGGAAGAACACCAGT 83122
Query 361 GGCGAAGGCGACTCTCTGGACTGTAACTGACGCTGAGGCTCGAAAGCGTGGGGAGCAAAC 420
||||||||||||||||||||||||||||||||||||||||||||||||||||||||||||
Sbjct 83123 GGCGAAGGCGACTCTCTGGACTGTAACTGACGCTGAGGCTCGAAAGCGTGGGGAGCAAAC 83182
Query 421 AGGATTAGATACCCCAGTAGTC 442
|||||||||||||| ||||||
Sbjct 83183 AGGATTAGATACCCTGGTAGTC 83204
Score = 800 bits (433), Expect = 0.0
Identities = 439/442 (99%), Gaps = 0/442 (0%)
Strand=Plus/Plus
Query 1 CTCCTACGGGGGGCAGCAGTGGGGAATATTGCACAATGGGGGAAACCCTGATGCAGCAAC 60
|||||||||| |||||||||||||||||||||||||||||||||||||||||||||||||
Sbjct 810487 CTCCTACGGGAGGCAGCAGTGGGGAATATTGCACAATGGGGGAAACCCTGATGCAGCAAC 810546
Query 61 GCCGCGTGAGTGATGAAGGTTTTCGGATCGTAAAGCTCTGTCTTTGGGGAAGATAATGAC 120
||||||||||||||||||||||||||||||||||||||||||||||||||||||||||||
Sbjct 810547 GCCGCGTGAGTGATGAAGGTTTTCGGATCGTAAAGCTCTGTCTTTGGGGAAGATAATGAC 810606
Query 121 GGTACCCAAGGAGGAAGCCACGGCTAACTACGTGCCAGCAGCCGCGGTAATACGTAGGTG 180
||||||||||||||||||||||||||||||||||||||||||||||||||||||||||||
Sbjct 810607 GGTACCCAAGGAGGAAGCCACGGCTAACTACGTGCCAGCAGCCGCGGTAATACGTAGGTG 810666
Query 181 GCGAGCGTTATCCGGATTTACTGGGCGTAAAGGGAGCGTAGGCGGATGATTAAGTGGGAT 240
||||||||||||||||||||||||||||||||||||||||||||||||||||||||||||
Sbjct 810667 GCGAGCGTTATCCGGATTTACTGGGCGTAAAGGGAGCGTAGGCGGATGATTAAGTGGGAT 810726
Query 241 GTGAAATACCCGGGCTCAACTTGGGTGCTGCATTCCAAACTGGTTATCTAGAGTGCAGGA 300
||||||||||||||||||||||||||||||||||||||||||||||||||||||||||||
Sbjct 810727 GTGAAATACCCGGGCTCAACTTGGGTGCTGCATTCCAAACTGGTTATCTAGAGTGCAGGA 810786
Query 301 GAGGAGAGTGGAATTCCTAGTGTAGCGGTGAAATGCGTAGAGATTAGGAAGAACACCAGT 360
||||||||||||||||||||||||||||||||||||||||||||||||||||||||||||
Sbjct 810787 GAGGAGAGTGGAATTCCTAGTGTAGCGGTGAAATGCGTAGAGATTAGGAAGAACACCAGT 810846
Query 361 GGCGAAGGCGACTCTCTGGACTGTAACTGACGCTGAGGCTCGAAAGCGTGGGGAGCAAAC 420
||||||||||||||||||||||||||||||||||||||||||||||||||||||||||||
Sbjct 810847 GGCGAAGGCGACTCTCTGGACTGTAACTGACGCTGAGGCTCGAAAGCGTGGGGAGCAAAC 810906
Query 421 AGGATTAGATACCCCAGTAGTC 442
|||||||||||||| ||||||
Sbjct 810907 AGGATTAGATACCCTGGTAGTC 810928
Score = 800 bits (433), Expect = 0.0
Identities = 439/442 (99%), Gaps = 0/442 (0%)
Strand=Plus/Minus
Query 1 CTCCTACGGGGGGCAGCAGTGGGGAATATTGCACAATGGGGGAAACCCTGATGCAGCAAC 60
|||||||||| |||||||||||||||||||||||||||||||||||||||||||||||||
Sbjct 3089462 CTCCTACGGGAGGCAGCAGTGGGGAATATTGCACAATGGGGGAAACCCTGATGCAGCAAC 3089403
Query 61 GCCGCGTGAGTGATGAAGGTTTTCGGATCGTAAAGCTCTGTCTTTGGGGAAGATAATGAC 120
||||||||||||||||||||||||||||||||||||||||||||||||||||||||||||
Sbjct 3089402 GCCGCGTGAGTGATGAAGGTTTTCGGATCGTAAAGCTCTGTCTTTGGGGAAGATAATGAC 3089343
Query 121 GGTACCCAAGGAGGAAGCCACGGCTAACTACGTGCCAGCAGCCGCGGTAATACGTAGGTG 180
||||||||||||||||||||||||||||||||||||||||||||||||||||||||||||
Sbjct 3089342 GGTACCCAAGGAGGAAGCCACGGCTAACTACGTGCCAGCAGCCGCGGTAATACGTAGGTG 3089283
Query 181 GCGAGCGTTATCCGGATTTACTGGGCGTAAAGGGAGCGTAGGCGGATGATTAAGTGGGAT 240
||||||||||||||||||||||||||||||||||||||||||||||||||||||||||||
Sbjct 3089282 GCGAGCGTTATCCGGATTTACTGGGCGTAAAGGGAGCGTAGGCGGATGATTAAGTGGGAT 3089223
Query 241 GTGAAATACCCGGGCTCAACTTGGGTGCTGCATTCCAAACTGGTTATCTAGAGTGCAGGA 300
||||||||||||||||||||||||||||||||||||||||||||||||||||||||||||
Sbjct 3089222 GTGAAATACCCGGGCTCAACTTGGGTGCTGCATTCCAAACTGGTTATCTAGAGTGCAGGA 3089163
Query 301 GAGGAGAGTGGAATTCCTAGTGTAGCGGTGAAATGCGTAGAGATTAGGAAGAACACCAGT 360
||||||||||||||||||||||||||||||||||||||||||||||||||||||||||||
Sbjct 3089162 GAGGAGAGTGGAATTCCTAGTGTAGCGGTGAAATGCGTAGAGATTAGGAAGAACACCAGT 3089103
Query 361 GGCGAAGGCGACTCTCTGGACTGTAACTGACGCTGAGGCTCGAAAGCGTGGGGAGCAAAC 420
||||||||||||||||||||||||||||||||||||||||||||||||||||||||||||
Sbjct 3089102 GGCGAAGGCGACTCTCTGGACTGTAACTGACGCTGAGGCTCGAAAGCGTGGGGAGCAAAC 3089043
Query 421 AGGATTAGATACCCCAGTAGTC 442
|||||||||||||| ||||||
Sbjct 3089042 AGGATTAGATACCCTGGTAGTC 3089021
Score = 800 bits (433), Expect = 0.0
Identities = 439/442 (99%), Gaps = 0/442 (0%)
Strand=Plus/Minus
Query 1 CTCCTACGGGGGGCAGCAGTGGGGAATATTGCACAATGGGGGAAACCCTGATGCAGCAAC 60
|||||||||| |||||||||||||||||||||||||||||||||||||||||||||||||
Sbjct 3340206 CTCCTACGGGAGGCAGCAGTGGGGAATATTGCACAATGGGGGAAACCCTGATGCAGCAAC 3340147
Query 61 GCCGCGTGAGTGATGAAGGTTTTCGGATCGTAAAGCTCTGTCTTTGGGGAAGATAATGAC 120
||||||||||||||||||||||||||||||||||||||||||||||||||||||||||||
Sbjct 3340146 GCCGCGTGAGTGATGAAGGTTTTCGGATCGTAAAGCTCTGTCTTTGGGGAAGATAATGAC 3340087
Query 121 GGTACCCAAGGAGGAAGCCACGGCTAACTACGTGCCAGCAGCCGCGGTAATACGTAGGTG 180
||||||||||||||||||||||||||||||||||||||||||||||||||||||||||||
Sbjct 3340086 GGTACCCAAGGAGGAAGCCACGGCTAACTACGTGCCAGCAGCCGCGGTAATACGTAGGTG 3340027
Query 181 GCGAGCGTTATCCGGATTTACTGGGCGTAAAGGGAGCGTAGGCGGATGATTAAGTGGGAT 240
||||||||||||||||||||||||||||||||||||||||||||||||||||||||||||
Sbjct 3340026 GCGAGCGTTATCCGGATTTACTGGGCGTAAAGGGAGCGTAGGCGGATGATTAAGTGGGAT 3339967
Query 241 GTGAAATACCCGGGCTCAACTTGGGTGCTGCATTCCAAACTGGTTATCTAGAGTGCAGGA 300
||||||||||||||||||||||||||||||||||||||||||||||||||||||||||||
Sbjct 3339966 GTGAAATACCCGGGCTCAACTTGGGTGCTGCATTCCAAACTGGTTATCTAGAGTGCAGGA 3339907
Query 301 GAGGAGAGTGGAATTCCTAGTGTAGCGGTGAAATGCGTAGAGATTAGGAAGAACACCAGT 360
||||||||||||||||||||||||||||||||||||||||||||||||||||||||||||
Sbjct 3339906 GAGGAGAGTGGAATTCCTAGTGTAGCGGTGAAATGCGTAGAGATTAGGAAGAACACCAGT 3339847
Query 361 GGCGAAGGCGACTCTCTGGACTGTAACTGACGCTGAGGCTCGAAAGCGTGGGGAGCAAAC 420
||||||||||||||||||||||||||||||||||||||||||||||||||||||||||||
Sbjct 3339846 GGCGAAGGCGACTCTCTGGACTGTAACTGACGCTGAGGCTCGAAAGCGTGGGGAGCAAAC 3339787
Query 421 AGGATTAGATACCCCAGTAGTC 442
|||||||||||||| ||||||
Sbjct 3339786 AGGATTAGATACCCTGGTAGTC 3339765
Score = 795 bits (430), Expect = 0.0
Identities = 438/442 (99%), Gaps = 0/442 (0%)
Strand=Plus/Plus
Query 1 CTCCTACGGGGGGCAGCAGTGGGGAATATTGCACAATGGGGGAAACCCTGATGCAGCAAC 60
|||||||||| |||||||||||||||||||||||||||||||||||||||||||||||||
Sbjct 72882 CTCCTACGGGAGGCAGCAGTGGGGAATATTGCACAATGGGGGAAACCCTGATGCAGCAAC 72941
Query 61 GCCGCGTGAGTGATGAAGGTTTTCGGATCGTAAAGCTCTGTCTTTGGGGAAGATAATGAC 120
||||||||||||||||||||||||||||||||||||||||||||||||||||||||||||
Sbjct 72942 GCCGCGTGAGTGATGAAGGTTTTCGGATCGTAAAGCTCTGTCTTTGGGGAAGATAATGAC 73001
Query 121 GGTACCCAAGGAGGAAGCCACGGCTAACTACGTGCCAGCAGCCGCGGTAATACGTAGGTG 180
||||||||||||||||||||||||||||||||||||||||||||||||||||||||||||
Sbjct 73002 GGTACCCAAGGAGGAAGCCACGGCTAACTACGTGCCAGCAGCCGCGGTAATACGTAGGTG 73061
Query 181 GCGAGCGTTATCCGGATTTACTGGGCGTAAAGGGAGCGTAGGCGGATGATTAAGTGGGAT 240
||||||||||||||||||||||||||||||||||||||||||||||||||||||||||||
Sbjct 73062 GCGAGCGTTATCCGGATTTACTGGGCGTAAAGGGAGCGTAGGCGGATGATTAAGTGGGAT 73121
Query 241 GTGAAATACCCGGGCTCAACTTGGGTGCTGCATTCCAAACTGGTTATCTAGAGTGCAGGA 300
||||||||||||||||||||||||| ||||||||||||||||||||||||||||||||||
Sbjct 73122 GTGAAATACCCGGGCTCAACTTGGGCGCTGCATTCCAAACTGGTTATCTAGAGTGCAGGA 73181
Query 301 GAGGAGAGTGGAATTCCTAGTGTAGCGGTGAAATGCGTAGAGATTAGGAAGAACACCAGT 360
||||||||||||||||||||||||||||||||||||||||||||||||||||||||||||
Sbjct 73182 GAGGAGAGTGGAATTCCTAGTGTAGCGGTGAAATGCGTAGAGATTAGGAAGAACACCAGT 73241
Query 361 GGCGAAGGCGACTCTCTGGACTGTAACTGACGCTGAGGCTCGAAAGCGTGGGGAGCAAAC 420
||||||||||||||||||||||||||||||||||||||||||||||||||||||||||||
Sbjct 73242 GGCGAAGGCGACTCTCTGGACTGTAACTGACGCTGAGGCTCGAAAGCGTGGGGAGCAAAC 73301
Query 421 AGGATTAGATACCCCAGTAGTC 442
|||||||||||||| ||||||
Sbjct 73302 AGGATTAGATACCCTGGTAGTC 73323
Score = 795 bits (430), Expect = 0.0
Identities = 438/442 (99%), Gaps = 0/442 (0%)
Strand=Plus/Plus
Query 1 CTCCTACGGGGGGCAGCAGTGGGGAATATTGCACAATGGGGGAAACCCTGATGCAGCAAC 60
|||||||||| |||||||||||||||||||||||||||||||||||||||||||||||||
Sbjct 116072 CTCCTACGGGAGGCAGCAGTGGGGAATATTGCACAATGGGGGAAACCCTGATGCAGCAAC 116131
Query 61 GCCGCGTGAGTGATGAAGGTTTTCGGATCGTAAAGCTCTGTCTTTGGGGAAGATAATGAC 120
||||||||||||||||||||||||||||||||||||||||||||||||||||||||||||
Sbjct 116132 GCCGCGTGAGTGATGAAGGTTTTCGGATCGTAAAGCTCTGTCTTTGGGGAAGATAATGAC 116191
Query 121 GGTACCCAAGGAGGAAGCCACGGCTAACTACGTGCCAGCAGCCGCGGTAATACGTAGGTG 180
||||||||||||||||||||||||||||||||||||||||||||||||||||||||||||
Sbjct 116192 GGTACCCAAGGAGGAAGCCACGGCTAACTACGTGCCAGCAGCCGCGGTAATACGTAGGTG 116251
Query 181 GCGAGCGTTATCCGGATTTACTGGGCGTAAAGGGAGCGTAGGCGGATGATTAAGTGGGAT 240
||||||||||||||||||||||||||||||||||||||||||||||||||||||||||||
Sbjct 116252 GCGAGCGTTATCCGGATTTACTGGGCGTAAAGGGAGCGTAGGCGGATGATTAAGTGGGAT 116311
Query 241 GTGAAATACCCGGGCTCAACTTGGGTGCTGCATTCCAAACTGGTTATCTAGAGTGCAGGA 300
||||||||||||||||||||||||||||||||||||||||||||||||||||||||||||
Sbjct 116312 GTGAAATACCCGGGCTCAACTTGGGTGCTGCATTCCAAACTGGTTATCTAGAGTGCAGGA 116371
Query 301 GAGGAGAGTGGAATTCCTAGTGTAGCGGTGAAATGCGTAGAGATTAGGAAGAACACCAGT 360
||||||||||||||||||||||||||||||||||||||||||||||||||||||||||||
Sbjct 116372 GAGGAGAGTGGAATTCCTAGTGTAGCGGTGAAATGCGTAGAGATTAGGAAGAACACCAGT 116431
Query 361 GGCGAAGGCGACTCTCTGGACTGTAACTGACGCTGAGGCTCGAAAGCGTGGGGAGCAAAC 420
||||||||||||||||| ||||||||||||||||||||||||||||||||||||||||||
Sbjct 116432 GGCGAAGGCGACTCTCTAGACTGTAACTGACGCTGAGGCTCGAAAGCGTGGGGAGCAAAC 116491
Query 421 AGGATTAGATACCCCAGTAGTC 442
|||||||||||||| ||||||
Sbjct 116492 AGGATTAGATACCCTGGTAGTC 116513
Score = 795 bits (430), Expect = 0.0
Identities = 438/442 (99%), Gaps = 0/442 (0%)
Strand=Plus/Plus
Query 1 CTCCTACGGGGGGCAGCAGTGGGGAATATTGCACAATGGGGGAAACCCTGATGCAGCAAC 60
||| |||||| |||||||||||||||||||||||||||||||||||||||||||||||||
Sbjct 292758 CTCTTACGGGAGGCAGCAGTGGGGAATATTGCACAATGGGGGAAACCCTGATGCAGCAAC 292817
Query 61 GCCGCGTGAGTGATGAAGGTTTTCGGATCGTAAAGCTCTGTCTTTGGGGAAGATAATGAC 120
||||||||||||||||||||||||||||||||||||||||||||||||||||||||||||
Sbjct 292818 GCCGCGTGAGTGATGAAGGTTTTCGGATCGTAAAGCTCTGTCTTTGGGGAAGATAATGAC 292877
Query 121 GGTACCCAAGGAGGAAGCCACGGCTAACTACGTGCCAGCAGCCGCGGTAATACGTAGGTG 180
||||||||||||||||||||||||||||||||||||||||||||||||||||||||||||
Sbjct 292878 GGTACCCAAGGAGGAAGCCACGGCTAACTACGTGCCAGCAGCCGCGGTAATACGTAGGTG 292937
Query 181 GCGAGCGTTATCCGGATTTACTGGGCGTAAAGGGAGCGTAGGCGGATGATTAAGTGGGAT 240
||||||||||||||||||||||||||||||||||||||||||||||||||||||||||||
Sbjct 292938 GCGAGCGTTATCCGGATTTACTGGGCGTAAAGGGAGCGTAGGCGGATGATTAAGTGGGAT 292997
Query 241 GTGAAATACCCGGGCTCAACTTGGGTGCTGCATTCCAAACTGGTTATCTAGAGTGCAGGA 300
||||||||||||||||||||||||||||||||||||||||||||||||||||||||||||
Sbjct 292998 GTGAAATACCCGGGCTCAACTTGGGTGCTGCATTCCAAACTGGTTATCTAGAGTGCAGGA 293057
Query 301 GAGGAGAGTGGAATTCCTAGTGTAGCGGTGAAATGCGTAGAGATTAGGAAGAACACCAGT 360
||||||||||||||||||||||||||||||||||||||||||||||||||||||||||||
Sbjct 293058 GAGGAGAGTGGAATTCCTAGTGTAGCGGTGAAATGCGTAGAGATTAGGAAGAACACCAGT 293117
Query 361 GGCGAAGGCGACTCTCTGGACTGTAACTGACGCTGAGGCTCGAAAGCGTGGGGAGCAAAC 420
||||||||||||||||||||||||||||||||||||||||||||||||||||||||||||
Sbjct 293118 GGCGAAGGCGACTCTCTGGACTGTAACTGACGCTGAGGCTCGAAAGCGTGGGGAGCAAAC 293177
Query 421 AGGATTAGATACCCCAGTAGTC 442
|||||||||||||| ||||||
Sbjct 293178 AGGATTAGATACCCTGGTAGTC 293199
Score = 795 bits (430), Expect = 0.0
Identities = 438/442 (99%), Gaps = 0/442 (0%)
Strand=Plus/Plus
Query 1 CTCCTACGGGGGGCAGCAGTGGGGAATATTGCACAATGGGGGAAACCCTGATGCAGCAAC 60
|||||||||| |||||||||||||||||||||||||||||||||||||||||||||||||
Sbjct 370303 CTCCTACGGGAGGCAGCAGTGGGGAATATTGCACAATGGGGGAAACCCTGATGCAGCAAC 370362
Query 61 GCCGCGTGAGTGATGAAGGTTTTCGGATCGTAAAGCTCTGTCTTTGGGGAAGATAATGAC 120
||||||||||||||||||||||||||||||||||||||||||||||||||||||||||||
Sbjct 370363 GCCGCGTGAGTGATGAAGGTTTTCGGATCGTAAAGCTCTGTCTTTGGGGAAGATAATGAC 370422
Query 121 GGTACCCAAGGAGGAAGCCACGGCTAACTACGTGCCAGCAGCCGCGGTAATACGTAGGTG 180
||||||||||||||||||||||||||||||||||||||||||||||||||||||||||||
Sbjct 370423 GGTACCCAAGGAGGAAGCCACGGCTAACTACGTGCCAGCAGCCGCGGTAATACGTAGGTG 370482
Query 181 GCGAGCGTTATCCGGATTTACTGGGCGTAAAGGGAGCGTAGGCGGATGATTAAGTGGGAT 240
||||||||||||||||||||||||||||||||||||||||||||||||||||||||||||
Sbjct 370483 GCGAGCGTTATCCGGATTTACTGGGCGTAAAGGGAGCGTAGGCGGATGATTAAGTGGGAT 370542
Query 241 GTGAAATACCCGGGCTCAACTTGGGTGCTGCATTCCAAACTGGTTATCTAGAGTGCAGGA 300
||||||||||||||||||||||||||||||||||||||||||||||||||||||||||||
Sbjct 370543 GTGAAATACCCGGGCTCAACTTGGGTGCTGCATTCCAAACTGGTTATCTAGAGTGCAGGA 370602
Query 301 GAGGAGAGTGGAATTCCTAGTGTAGCGGTGAAATGCGTAGAGATTAGGAAGAACACCAGT 360
||||||||||||||||||||||||||||||||||||||||||||||||||||||||||||
Sbjct 370603 GAGGAGAGTGGAATTCCTAGTGTAGCGGTGAAATGCGTAGAGATTAGGAAGAACACCAGT 370662
Query 361 GGCGAAGGCGACTCTCTGGACTGTAACTGACGCTGAGGCTCGAAAGCGTGGGGAGCAAAC 420
||||||||||||||||| ||||||||||||||||||||||||||||||||||||||||||
Sbjct 370663 GGCGAAGGCGACTCTCTAGACTGTAACTGACGCTGAGGCTCGAAAGCGTGGGGAGCAAAC 370722
Query 421 AGGATTAGATACCCCAGTAGTC 442
|||||||||||||| ||||||
Sbjct 370723 AGGATTAGATACCCTGGTAGTC 370744
Score = 789 bits (427), Expect = 0.0
Identities = 437/442 (99%), Gaps = 0/442 (0%)
Strand=Plus/Plus
Query 1 CTCCTACGGGGGGCAGCAGTGGGGAATATTGCACAATGGGGGAAACCCTGATGCAGCAAC 60
|||||||||| |||||||||||||||||||||||||||||||||||||||||||||||||
Sbjct 106242 CTCCTACGGGAGGCAGCAGTGGGGAATATTGCACAATGGGGGAAACCCTGATGCAGCAAC 106301
Query 61 GCCGCGTGAGTGATGAAGGTTTTCGGATCGTAAAGCTCTGTCTTTGGGGAAGATAATGAC 120
||||||||||||||||||||||||||||||||||||||||||||||||||||||||||||
Sbjct 106302 GCCGCGTGAGTGATGAAGGTTTTCGGATCGTAAAGCTCTGTCTTTGGGGAAGATAATGAC 106361
Query 121 GGTACCCAAGGAGGAAGCCACGGCTAACTACGTGCCAGCAGCCGCGGTAATACGTAGGTG 180
||||| ||||||||||||||||||||||||||||||||||||||||||||||||||||||
Sbjct 106362 GGTACTCAAGGAGGAAGCCACGGCTAACTACGTGCCAGCAGCCGCGGTAATACGTAGGTG 106421
Query 181 GCGAGCGTTATCCGGATTTACTGGGCGTAAAGGGAGCGTAGGCGGATGATTAAGTGGGAT 240
|| |||||||||||||||||||||||||||||||||||||||||||||||||||||||||
Sbjct 106422 GCAAGCGTTATCCGGATTTACTGGGCGTAAAGGGAGCGTAGGCGGATGATTAAGTGGGAT 106481
Query 241 GTGAAATACCCGGGCTCAACTTGGGTGCTGCATTCCAAACTGGTTATCTAGAGTGCAGGA 300
||||||||||||||||||||||||||||||||||||||||||||||||||||||||||||
Sbjct 106482 GTGAAATACCCGGGCTCAACTTGGGTGCTGCATTCCAAACTGGTTATCTAGAGTGCAGGA 106541
Query 301 GAGGAGAGTGGAATTCCTAGTGTAGCGGTGAAATGCGTAGAGATTAGGAAGAACACCAGT 360
||||||||||||||||||||||||||||||||||||||||||||||||||||||||||||
Sbjct 106542 GAGGAGAGTGGAATTCCTAGTGTAGCGGTGAAATGCGTAGAGATTAGGAAGAACACCAGT 106601
Query 361 GGCGAAGGCGACTCTCTGGACTGTAACTGACGCTGAGGCTCGAAAGCGTGGGGAGCAAAC 420
||||||||||||||||||||||||||||||||||||||||||||||||||||||||||||
Sbjct 106602 GGCGAAGGCGACTCTCTGGACTGTAACTGACGCTGAGGCTCGAAAGCGTGGGGAGCAAAC 106661
Query 421 AGGATTAGATACCCCAGTAGTC 442
|||||||||||||| ||||||
Sbjct 106662 AGGATTAGATACCCTGGTAGTC 106683
>CP013101.1 Clostridium perfringens strain FORC_025, complete genome
Length=3343822
Score = 800 bits (433), Expect = 0.0
Identities = 439/442 (99%), Gaps = 0/442 (0%)
Strand=Plus/Plus
Query 1 CTCCTACGGGGGGCAGCAGTGGGGAATATTGCACAATGGGGGAAACCCTGATGCAGCAAC 60
|||||||||| |||||||||||||||||||||||||||||||||||||||||||||||||
Sbjct 10094 CTCCTACGGGAGGCAGCAGTGGGGAATATTGCACAATGGGGGAAACCCTGATGCAGCAAC 10153
Query 61 GCCGCGTGAGTGATGAAGGTTTTCGGATCGTAAAGCTCTGTCTTTGGGGAAGATAATGAC 120
||||||||||||||||||||||||||||||||||||||||||||||||||||||||||||
Sbjct 10154 GCCGCGTGAGTGATGAAGGTTTTCGGATCGTAAAGCTCTGTCTTTGGGGAAGATAATGAC 10213
Query 121 GGTACCCAAGGAGGAAGCCACGGCTAACTACGTGCCAGCAGCCGCGGTAATACGTAGGTG 180
||||||||||||||||||||||||||||||||||||||||||||||||||||||||||||
Sbjct 10214 GGTACCCAAGGAGGAAGCCACGGCTAACTACGTGCCAGCAGCCGCGGTAATACGTAGGTG 10273
Query 181 GCGAGCGTTATCCGGATTTACTGGGCGTAAAGGGAGCGTAGGCGGATGATTAAGTGGGAT 240
||||||||||||||||||||||||||||||||||||||||||||||||||||||||||||
Sbjct 10274 GCGAGCGTTATCCGGATTTACTGGGCGTAAAGGGAGCGTAGGCGGATGATTAAGTGGGAT 10333
Query 241 GTGAAATACCCGGGCTCAACTTGGGTGCTGCATTCCAAACTGGTTATCTAGAGTGCAGGA 300
||||||||||||||||||||||||||||||||||||||||||||||||||||||||||||
Sbjct 10334 GTGAAATACCCGGGCTCAACTTGGGTGCTGCATTCCAAACTGGTTATCTAGAGTGCAGGA 10393
Query 301 GAGGAGAGTGGAATTCCTAGTGTAGCGGTGAAATGCGTAGAGATTAGGAAGAACACCAGT 360
||||||||||||||||||||||||||||||||||||||||||||||||||||||||||||
Sbjct 10394 GAGGAGAGTGGAATTCCTAGTGTAGCGGTGAAATGCGTAGAGATTAGGAAGAACACCAGT 10453
Query 361 GGCGAAGGCGACTCTCTGGACTGTAACTGACGCTGAGGCTCGAAAGCGTGGGGAGCAAAC 420
||||||||||||||||||||||||||||||||||||||||||||||||||||||||||||
Sbjct 10454 GGCGAAGGCGACTCTCTGGACTGTAACTGACGCTGAGGCTCGAAAGCGTGGGGAGCAAAC 10513
Query 421 AGGATTAGATACCCCAGTAGTC 442
|||||||||||||| ||||||
Sbjct 10514 AGGATTAGATACCCTGGTAGTC 10535
Score = 800 bits (433), Expect = 0.0
Identities = 439/442 (99%), Gaps = 0/442 (0%)
Strand=Plus/Plus
Query 1 CTCCTACGGGGGGCAGCAGTGGGGAATATTGCACAATGGGGGAAACCCTGATGCAGCAAC 60
|||||||||| |||||||||||||||||||||||||||||||||||||||||||||||||
Sbjct 72807 CTCCTACGGGAGGCAGCAGTGGGGAATATTGCACAATGGGGGAAACCCTGATGCAGCAAC 72866
Query 61 GCCGCGTGAGTGATGAAGGTTTTCGGATCGTAAAGCTCTGTCTTTGGGGAAGATAATGAC 120
||||||||||||||||||||||||||||||||||||||||||||||||||||||||||||
Sbjct 72867 GCCGCGTGAGTGATGAAGGTTTTCGGATCGTAAAGCTCTGTCTTTGGGGAAGATAATGAC 72926
Query 121 GGTACCCAAGGAGGAAGCCACGGCTAACTACGTGCCAGCAGCCGCGGTAATACGTAGGTG 180
||||||||||||||||||||||||||||||||||||||||||||||||||||||||||||
Sbjct 72927 GGTACCCAAGGAGGAAGCCACGGCTAACTACGTGCCAGCAGCCGCGGTAATACGTAGGTG 72986
Query 181 GCGAGCGTTATCCGGATTTACTGGGCGTAAAGGGAGCGTAGGCGGATGATTAAGTGGGAT 240
||||||||||||||||||||||||||||||||||||||||||||||||||||||||||||
Sbjct 72987 GCGAGCGTTATCCGGATTTACTGGGCGTAAAGGGAGCGTAGGCGGATGATTAAGTGGGAT 73046
Query 241 GTGAAATACCCGGGCTCAACTTGGGTGCTGCATTCCAAACTGGTTATCTAGAGTGCAGGA 300
||||||||||||||||||||||||||||||||||||||||||||||||||||||||||||
Sbjct 73047 GTGAAATACCCGGGCTCAACTTGGGTGCTGCATTCCAAACTGGTTATCTAGAGTGCAGGA 73106
Query 301 GAGGAGAGTGGAATTCCTAGTGTAGCGGTGAAATGCGTAGAGATTAGGAAGAACACCAGT 360
||||||||||||||||||||||||||||||||||||||||||||||||||||||||||||
Sbjct 73107 GAGGAGAGTGGAATTCCTAGTGTAGCGGTGAAATGCGTAGAGATTAGGAAGAACACCAGT 73166
Query 361 GGCGAAGGCGACTCTCTGGACTGTAACTGACGCTGAGGCTCGAAAGCGTGGGGAGCAAAC 420
||||||||||||||||||||||||||||||||||||||||||||||||||||||||||||
Sbjct 73167 GGCGAAGGCGACTCTCTGGACTGTAACTGACGCTGAGGCTCGAAAGCGTGGGGAGCAAAC 73226
Query 421 AGGATTAGATACCCCAGTAGTC 442
|||||||||||||| ||||||
Sbjct 73227 AGGATTAGATACCCTGGTAGTC 73248
Score = 800 bits (433), Expect = 0.0
Identities = 439/442 (99%), Gaps = 0/442 (0%)
Strand=Plus/Plus
Query 1 CTCCTACGGGGGGCAGCAGTGGGGAATATTGCACAATGGGGGAAACCCTGATGCAGCAAC 60
|||||||||| |||||||||||||||||||||||||||||||||||||||||||||||||
Sbjct 82682 CTCCTACGGGAGGCAGCAGTGGGGAATATTGCACAATGGGGGAAACCCTGATGCAGCAAC 82741
Query 61 GCCGCGTGAGTGATGAAGGTTTTCGGATCGTAAAGCTCTGTCTTTGGGGAAGATAATGAC 120
||||||||||||||||||||||||||||||||||||||||||||||||||||||||||||
Sbjct 82742 GCCGCGTGAGTGATGAAGGTTTTCGGATCGTAAAGCTCTGTCTTTGGGGAAGATAATGAC 82801
Query 121 GGTACCCAAGGAGGAAGCCACGGCTAACTACGTGCCAGCAGCCGCGGTAATACGTAGGTG 180
||||||||||||||||||||||||||||||||||||||||||||||||||||||||||||
Sbjct 82802 GGTACCCAAGGAGGAAGCCACGGCTAACTACGTGCCAGCAGCCGCGGTAATACGTAGGTG 82861
Query 181 GCGAGCGTTATCCGGATTTACTGGGCGTAAAGGGAGCGTAGGCGGATGATTAAGTGGGAT 240
||||||||||||||||||||||||||||||||||||||||||||||||||||||||||||
Sbjct 82862 GCGAGCGTTATCCGGATTTACTGGGCGTAAAGGGAGCGTAGGCGGATGATTAAGTGGGAT 82921
Query 241 GTGAAATACCCGGGCTCAACTTGGGTGCTGCATTCCAAACTGGTTATCTAGAGTGCAGGA 300
||||||||||||||||||||||||||||||||||||||||||||||||||||||||||||
Sbjct 82922 GTGAAATACCCGGGCTCAACTTGGGTGCTGCATTCCAAACTGGTTATCTAGAGTGCAGGA 82981
Query 301 GAGGAGAGTGGAATTCCTAGTGTAGCGGTGAAATGCGTAGAGATTAGGAAGAACACCAGT 360
||||||||||||||||||||||||||||||||||||||||||||||||||||||||||||
Sbjct 82982 GAGGAGAGTGGAATTCCTAGTGTAGCGGTGAAATGCGTAGAGATTAGGAAGAACACCAGT 83041
Query 361 GGCGAAGGCGACTCTCTGGACTGTAACTGACGCTGAGGCTCGAAAGCGTGGGGAGCAAAC 420
||||||||||||||||||||||||||||||||||||||||||||||||||||||||||||
Sbjct 83042 GGCGAAGGCGACTCTCTGGACTGTAACTGACGCTGAGGCTCGAAAGCGTGGGGAGCAAAC 83101
Query 421 AGGATTAGATACCCCAGTAGTC 442
|||||||||||||| ||||||
Sbjct 83102 AGGATTAGATACCCTGGTAGTC 83123
Score = 800 bits (433), Expect = 0.0
Identities = 439/442 (99%), Gaps = 0/442 (0%)
Strand=Plus/Plus
Query 1 CTCCTACGGGGGGCAGCAGTGGGGAATATTGCACAATGGGGGAAACCCTGATGCAGCAAC 60
|||||||||| |||||||||||||||||||||||||||||||||||||||||||||||||
Sbjct 106117 CTCCTACGGGAGGCAGCAGTGGGGAATATTGCACAATGGGGGAAACCCTGATGCAGCAAC 106176
Query 61 GCCGCGTGAGTGATGAAGGTTTTCGGATCGTAAAGCTCTGTCTTTGGGGAAGATAATGAC 120
||||||||||||||||||||||||||||||||||||||||||||||||||||||||||||
Sbjct 106177 GCCGCGTGAGTGATGAAGGTTTTCGGATCGTAAAGCTCTGTCTTTGGGGAAGATAATGAC 106236
Query 121 GGTACCCAAGGAGGAAGCCACGGCTAACTACGTGCCAGCAGCCGCGGTAATACGTAGGTG 180
||||||||||||||||||||||||||||||||||||||||||||||||||||||||||||
Sbjct 106237 GGTACCCAAGGAGGAAGCCACGGCTAACTACGTGCCAGCAGCCGCGGTAATACGTAGGTG 106296
Query 181 GCGAGCGTTATCCGGATTTACTGGGCGTAAAGGGAGCGTAGGCGGATGATTAAGTGGGAT 240
||||||||||||||||||||||||||||||||||||||||||||||||||||||||||||
Sbjct 106297 GCGAGCGTTATCCGGATTTACTGGGCGTAAAGGGAGCGTAGGCGGATGATTAAGTGGGAT 106356
Query 241 GTGAAATACCCGGGCTCAACTTGGGTGCTGCATTCCAAACTGGTTATCTAGAGTGCAGGA 300
||||||||||||||||||||||||||||||||||||||||||||||||||||||||||||
Sbjct 106357 GTGAAATACCCGGGCTCAACTTGGGTGCTGCATTCCAAACTGGTTATCTAGAGTGCAGGA 106416
Query 301 GAGGAGAGTGGAATTCCTAGTGTAGCGGTGAAATGCGTAGAGATTAGGAAGAACACCAGT 360
||||||||||||||||||||||||||||||||||||||||||||||||||||||||||||
Sbjct 106417 GAGGAGAGTGGAATTCCTAGTGTAGCGGTGAAATGCGTAGAGATTAGGAAGAACACCAGT 106476
Query 361 GGCGAAGGCGACTCTCTGGACTGTAACTGACGCTGAGGCTCGAAAGCGTGGGGAGCAAAC 420
||||||||||||||||||||||||||||||||||||||||||||||||||||||||||||
Sbjct 106477 GGCGAAGGCGACTCTCTGGACTGTAACTGACGCTGAGGCTCGAAAGCGTGGGGAGCAAAC 106536
Query 421 AGGATTAGATACCCCAGTAGTC 442
|||||||||||||| ||||||
Sbjct 106537 AGGATTAGATACCCTGGTAGTC 106558
Score = 800 bits (433), Expect = 0.0
Identities = 439/442 (99%), Gaps = 0/442 (0%)
Strand=Plus/Plus
Query 1 CTCCTACGGGGGGCAGCAGTGGGGAATATTGCACAATGGGGGAAACCCTGATGCAGCAAC 60
|||||||||| |||||||||||||||||||||||||||||||||||||||||||||||||
Sbjct 115949 CTCCTACGGGAGGCAGCAGTGGGGAATATTGCACAATGGGGGAAACCCTGATGCAGCAAC 116008
Query 61 GCCGCGTGAGTGATGAAGGTTTTCGGATCGTAAAGCTCTGTCTTTGGGGAAGATAATGAC 120
||||||||||||||||||||||||||||||||||||||||||||||||||||||||||||
Sbjct 116009 GCCGCGTGAGTGATGAAGGTTTTCGGATCGTAAAGCTCTGTCTTTGGGGAAGATAATGAC 116068
Query 121 GGTACCCAAGGAGGAAGCCACGGCTAACTACGTGCCAGCAGCCGCGGTAATACGTAGGTG 180
||||||||||||||||||||||||||||||||||||||||||||||||||||||||||||
Sbjct 116069 GGTACCCAAGGAGGAAGCCACGGCTAACTACGTGCCAGCAGCCGCGGTAATACGTAGGTG 116128
Query 181 GCGAGCGTTATCCGGATTTACTGGGCGTAAAGGGAGCGTAGGCGGATGATTAAGTGGGAT 240
||||||||||||||||||||||||||||||||||||||||||||||||||||||||||||
Sbjct 116129 GCGAGCGTTATCCGGATTTACTGGGCGTAAAGGGAGCGTAGGCGGATGATTAAGTGGGAT 116188
Query 241 GTGAAATACCCGGGCTCAACTTGGGTGCTGCATTCCAAACTGGTTATCTAGAGTGCAGGA 300
||||||||||||||||||||||||||||||||||||||||||||||||||||||||||||
Sbjct 116189 GTGAAATACCCGGGCTCAACTTGGGTGCTGCATTCCAAACTGGTTATCTAGAGTGCAGGA 116248
Query 301 GAGGAGAGTGGAATTCCTAGTGTAGCGGTGAAATGCGTAGAGATTAGGAAGAACACCAGT 360
||||||||||||||||||||||||||||||||||||||||||||||||||||||||||||
Sbjct 116249 GAGGAGAGTGGAATTCCTAGTGTAGCGGTGAAATGCGTAGAGATTAGGAAGAACACCAGT 116308
Query 361 GGCGAAGGCGACTCTCTGGACTGTAACTGACGCTGAGGCTCGAAAGCGTGGGGAGCAAAC 420
||||||||||||||||||||||||||||||||||||||||||||||||||||||||||||
Sbjct 116309 GGCGAAGGCGACTCTCTGGACTGTAACTGACGCTGAGGCTCGAAAGCGTGGGGAGCAAAC 116368
Query 421 AGGATTAGATACCCCAGTAGTC 442
|||||||||||||| ||||||
Sbjct 116369 AGGATTAGATACCCTGGTAGTC 116390
Score = 800 bits (433), Expect = 0.0
Identities = 439/442 (99%), Gaps = 0/442 (0%)
Strand=Plus/Plus
Query 1 CTCCTACGGGGGGCAGCAGTGGGGAATATTGCACAATGGGGGAAACCCTGATGCAGCAAC 60
|||||||||| |||||||||||||||||||||||||||||||||||||||||||||||||
Sbjct 266269 CTCCTACGGGAGGCAGCAGTGGGGAATATTGCACAATGGGGGAAACCCTGATGCAGCAAC 266328
Query 61 GCCGCGTGAGTGATGAAGGTTTTCGGATCGTAAAGCTCTGTCTTTGGGGAAGATAATGAC 120
||||||||||||||||||||||||||||||||||||||||||||||||||||||||||||
Sbjct 266329 GCCGCGTGAGTGATGAAGGTTTTCGGATCGTAAAGCTCTGTCTTTGGGGAAGATAATGAC 266388
Query 121 GGTACCCAAGGAGGAAGCCACGGCTAACTACGTGCCAGCAGCCGCGGTAATACGTAGGTG 180
||||||||||||||||||||||||||||||||||||||||||||||||||||||||||||
Sbjct 266389 GGTACCCAAGGAGGAAGCCACGGCTAACTACGTGCCAGCAGCCGCGGTAATACGTAGGTG 266448
Query 181 GCGAGCGTTATCCGGATTTACTGGGCGTAAAGGGAGCGTAGGCGGATGATTAAGTGGGAT 240
||||||||||||||||||||||||||||||||||||||||||||||||||||||||||||
Sbjct 266449 GCGAGCGTTATCCGGATTTACTGGGCGTAAAGGGAGCGTAGGCGGATGATTAAGTGGGAT 266508
Query 241 GTGAAATACCCGGGCTCAACTTGGGTGCTGCATTCCAAACTGGTTATCTAGAGTGCAGGA 300
||||||||||||||||||||||||||||||||||||||||||||||||||||||||||||
Sbjct 266509 GTGAAATACCCGGGCTCAACTTGGGTGCTGCATTCCAAACTGGTTATCTAGAGTGCAGGA 266568
Query 301 GAGGAGAGTGGAATTCCTAGTGTAGCGGTGAAATGCGTAGAGATTAGGAAGAACACCAGT 360
||||||||||||||||||||||||||||||||||||||||||||||||||||||||||||
[truncated: 45,246 more rows]

## Sheet: Clostridia 2
BLASTN 2.7.0+
Reference: Zheng Zhang, Scott Schwartz, Lukas Wagner, and
Webb Miller (2000), "A greedy algorithm for aligning DNA
sequences", J Comput Biol 2000; 7(1-2):203-14.
RID: ZCWG15VD01N
Database: Nucleotide collection (nt)
45,120,998 sequences; 160,964,883,637 total letters
Query= Bat.poo.6.S32_76319
Length=467
Score E
Sequences producing significant alignments: (Bits) Value
AB610568.1 Clostridium perfringens gene for 16S rRNA, partial... 540 4e-152
CP019468.1 Clostridium perfringens strain CP15 genome 536 5e-151
CP019576.1 Clostridium perfringens strain Del1 genome 536 5e-151
CP013101.1 Clostridium perfringens strain FORC_025, complete ... 536 5e-151
KX986316.1 Clostridium perfringens strain SD14-02 16S ribosom... 536 5e-151
EF153918.1 Clostridium perfringens isolate T2_1_0703 16S ribo... 536 5e-151
EF153917.1 Clostridium perfringens isolate F2_2_0703 16S ribo... 536 5e-151
EF153916.1 Clostridium perfringens isolate A3_0202 16S riboso... 536 5e-151
EF153915.1 Clostridium perfringens isolate B2_0202 16S riboso... 536 5e-151
EF153913.1 Clostridium perfringens isolate F2_3_0703 16S ribo... 536 5e-151
ALIGNMENTS
>AB610568.1 Clostridium perfringens gene for 16S rRNA, partial sequence
Length=1465
Score = 540 bits (292), Expect = 4e-152
Identities = 316/328 (96%), Gaps = 0/328 (0%)
Strand=Plus/Plus
Query 140 TGACGTTACCCGCAGAAGAAGCACCGGCTAACTCCGTGCCAGCAGCCGCGGTAATACGTA 199
||||| ||||| || ||||| ||||||||| ||||||||||||||||||||||||||
Sbjct 444 TGACGGTACCCAAGGAGGAAGCCACGGCTAACTACGTGCCAGCAGCCGCGGTAATACGTA 503
Query 200 GGTGGCGAGCGTTATCCGGATTTACTGGGCGTAGAGGGAGCGTAGGCGGATGATTAAGTG 259
||||||||||||||||||||||||||||||||| ||||||||||||||||||||||||||
Sbjct 504 GGTGGCGAGCGTTATCCGGATTTACTGGGCGTAAAGGGAGCGTAGGCGGATGATTAAGTG 563
Query 260 GGATGTGAAATACCCGGGCTCAACTCGGGTGCTGCATTCCAAACTGGTTATCTAGAGTGC 319
||||||||||||||||||||||||| ||||||||||||||||||||||||||||||||||
Sbjct 564 GGATGTGAAATACCCGGGCTCAACTTGGGTGCTGCATTCCAAACTGGTTATCTAGAGTGC 623
Query 320 AGGAGAGGAGAGTGGAATTCCTAGTGTAGCGGTGAAATGCGTAGAGATTAGGAAGAACAC 379
||||||||||||||||||||||||||||||||||||||||||||||||||||||||||||
Sbjct 624 AGGAGAGGAGAGTGGAATTCCTAGTGTAGCGGTGAAATGCGTAGAGATTAGGAAGAACAC 683
Query 380 CAGTGGCGAAGGCGACTCTCTGGACTGTAACTGACGCTGAGGCTCGAAAGCGTGGGGAGC 439
||||||||||||||||||||||||||||||||||||||||||||||||||||||||||||
Sbjct 684 CAGTGGCGAAGGCGACTCTCTGGACTGTAACTGACGCTGAGGCTCGAAAGCGTGGGGAGC 743
Query 440 AAACAGGATTAGATACCCCTGTAGTCAC 467
|||||||||||||||||| ||||||||
Sbjct 744 AAACAGGATTAGATACCCTGGTAGTCAC 771
Score = 100 bits (54), Expect = 8e-20
Identities = 80/93 (86%), Gaps = 0/93 (0%)
Strand=Plus/Plus
Query 1 CCTACGGGGGGCAGCAGTGGGGAATATTGCACAATGGGCGCAAGCCTGATGCAGCCATGC 60
|||||||| ||||||||||||||||||||||||||||| | || ||||||||||| | ||
Sbjct 330 CCTACGGGAGGCAGCAGTGGGGAATATTGCACAATGGGGGAAACCCTGATGCAGCAACGC 389
Query 61 CGCGTGTATGAAGAAGGCCTTCGGGTTGTAAAG 93
|||||| ||| ||||| ||||| | ||||||
Sbjct 390 CGCGTGAGTGATGAAGGTTTTCGGATCGTAAAG 422
>CP019468.1 Clostridium perfringens strain CP15 genome
Length=3354441
Score = 536 bits (290), Expect = 5e-151
Identities = 314/326 (96%), Gaps = 0/326 (0%)
Strand=Plus/Plus
Query 140 TGACGTTACCCGCAGAAGAAGCACCGGCTAACTCCGTGCCAGCAGCCGCGGTAATACGTA 199
||||| ||||| || ||||| ||||||||| ||||||||||||||||||||||||||
Sbjct 10621 TGACGGTACCCAAGGAGGAAGCCACGGCTAACTACGTGCCAGCAGCCGCGGTAATACGTA 10680
Query 200 GGTGGCGAGCGTTATCCGGATTTACTGGGCGTAGAGGGAGCGTAGGCGGATGATTAAGTG 259
||||||||||||||||||||||||||||||||| ||||||||||||||||||||||||||
Sbjct 10681 GGTGGCGAGCGTTATCCGGATTTACTGGGCGTAAAGGGAGCGTAGGCGGATGATTAAGTG 10740
Query 260 GGATGTGAAATACCCGGGCTCAACTCGGGTGCTGCATTCCAAACTGGTTATCTAGAGTGC 319
||||||||||||||||||||||||| ||||||||||||||||||||||||||||||||||
Sbjct 10741 GGATGTGAAATACCCGGGCTCAACTTGGGTGCTGCATTCCAAACTGGTTATCTAGAGTGC 10800
Query 320 AGGAGAGGAGAGTGGAATTCCTAGTGTAGCGGTGAAATGCGTAGAGATTAGGAAGAACAC 379
||||||||||||||||||||||||||||||||||||||||||||||||||||||||||||
Sbjct 10801 AGGAGAGGAGAGTGGAATTCCTAGTGTAGCGGTGAAATGCGTAGAGATTAGGAAGAACAC 10860
Query 380 CAGTGGCGAAGGCGACTCTCTGGACTGTAACTGACGCTGAGGCTCGAAAGCGTGGGGAGC 439
||||||||||||||||||||||||||||||||||||||||||||||||||||||||||||
Sbjct 10861 CAGTGGCGAAGGCGACTCTCTGGACTGTAACTGACGCTGAGGCTCGAAAGCGTGGGGAGC 10920
Query 440 AAACAGGATTAGATACCCCTGTAGTC 465
|||||||||||||||||| ||||||
Sbjct 10921 AAACAGGATTAGATACCCTGGTAGTC 10946
Score = 536 bits (290), Expect = 5e-151
Identities = 314/326 (96%), Gaps = 0/326 (0%)
Strand=Plus/Plus
Query 140 TGACGTTACCCGCAGAAGAAGCACCGGCTAACTCCGTGCCAGCAGCCGCGGTAATACGTA 199
||||| ||||| || ||||| ||||||||| ||||||||||||||||||||||||||
Sbjct 91746 TGACGGTACCCAAGGAGGAAGCCACGGCTAACTACGTGCCAGCAGCCGCGGTAATACGTA 91805
Query 200 GGTGGCGAGCGTTATCCGGATTTACTGGGCGTAGAGGGAGCGTAGGCGGATGATTAAGTG 259
||||||||||||||||||||||||||||||||| ||||||||||||||||||||||||||
Sbjct 91806 GGTGGCGAGCGTTATCCGGATTTACTGGGCGTAAAGGGAGCGTAGGCGGATGATTAAGTG 91865
Query 260 GGATGTGAAATACCCGGGCTCAACTCGGGTGCTGCATTCCAAACTGGTTATCTAGAGTGC 319
||||||||||||||||||||||||| ||||||||||||||||||||||||||||||||||
Sbjct 91866 GGATGTGAAATACCCGGGCTCAACTTGGGTGCTGCATTCCAAACTGGTTATCTAGAGTGC 91925
Query 320 AGGAGAGGAGAGTGGAATTCCTAGTGTAGCGGTGAAATGCGTAGAGATTAGGAAGAACAC 379
||||||||||||||||||||||||||||||||||||||||||||||||||||||||||||
Sbjct 91926 AGGAGAGGAGAGTGGAATTCCTAGTGTAGCGGTGAAATGCGTAGAGATTAGGAAGAACAC 91985
Query 380 CAGTGGCGAAGGCGACTCTCTGGACTGTAACTGACGCTGAGGCTCGAAAGCGTGGGGAGC 439
||||||||||||||||||||||||||||||||||||||||||||||||||||||||||||
Sbjct 91986 CAGTGGCGAAGGCGACTCTCTGGACTGTAACTGACGCTGAGGCTCGAAAGCGTGGGGAGC 92045
Query 440 AAACAGGATTAGATACCCCTGTAGTC 465
|||||||||||||||||| ||||||
Sbjct 92046 AAACAGGATTAGATACCCTGGTAGTC 92071
Score = 536 bits (290), Expect = 5e-151
Identities = 314/326 (96%), Gaps = 0/326 (0%)
Strand=Plus/Plus
Query 140 TGACGTTACCCGCAGAAGAAGCACCGGCTAACTCCGTGCCAGCAGCCGCGGTAATACGTA 199
||||| ||||| || ||||| ||||||||| ||||||||||||||||||||||||||
Sbjct 101619 TGACGGTACCCAAGGAGGAAGCCACGGCTAACTACGTGCCAGCAGCCGCGGTAATACGTA 101678
Query 200 GGTGGCGAGCGTTATCCGGATTTACTGGGCGTAGAGGGAGCGTAGGCGGATGATTAAGTG 259
||||||||||||||||||||||||||||||||| ||||||||||||||||||||||||||
Sbjct 101679 GGTGGCGAGCGTTATCCGGATTTACTGGGCGTAAAGGGAGCGTAGGCGGATGATTAAGTG 101738
Query 260 GGATGTGAAATACCCGGGCTCAACTCGGGTGCTGCATTCCAAACTGGTTATCTAGAGTGC 319
||||||||||||||||||||||||| ||||||||||||||||||||||||||||||||||
Sbjct 101739 GGATGTGAAATACCCGGGCTCAACTTGGGTGCTGCATTCCAAACTGGTTATCTAGAGTGC 101798
Query 320 AGGAGAGGAGAGTGGAATTCCTAGTGTAGCGGTGAAATGCGTAGAGATTAGGAAGAACAC 379
||||||||||||||||||||||||||||||||||||||||||||||||||||||||||||
Sbjct 101799 AGGAGAGGAGAGTGGAATTCCTAGTGTAGCGGTGAAATGCGTAGAGATTAGGAAGAACAC 101858
Query 380 CAGTGGCGAAGGCGACTCTCTGGACTGTAACTGACGCTGAGGCTCGAAAGCGTGGGGAGC 439
||||||||||||||||||||||||||||||||||||||||||||||||||||||||||||
Sbjct 101859 CAGTGGCGAAGGCGACTCTCTGGACTGTAACTGACGCTGAGGCTCGAAAGCGTGGGGAGC 101918
Query 440 AAACAGGATTAGATACCCCTGTAGTC 465
|||||||||||||||||| ||||||
Sbjct 101919 AAACAGGATTAGATACCCTGGTAGTC 101944
Score = 536 bits (290), Expect = 5e-151
Identities = 314/326 (96%), Gaps = 0/326 (0%)
Strand=Plus/Plus
Query 140 TGACGTTACCCGCAGAAGAAGCACCGGCTAACTCCGTGCCAGCAGCCGCGGTAATACGTA 199
||||| ||||| || ||||| ||||||||| ||||||||||||||||||||||||||
Sbjct 125121 TGACGGTACCCAAGGAGGAAGCCACGGCTAACTACGTGCCAGCAGCCGCGGTAATACGTA 125180
Query 200 GGTGGCGAGCGTTATCCGGATTTACTGGGCGTAGAGGGAGCGTAGGCGGATGATTAAGTG 259
||||||||||||||||||||||||||||||||| ||||||||||||||||||||||||||
Sbjct 125181 GGTGGCGAGCGTTATCCGGATTTACTGGGCGTAAAGGGAGCGTAGGCGGATGATTAAGTG 125240
Query 260 GGATGTGAAATACCCGGGCTCAACTCGGGTGCTGCATTCCAAACTGGTTATCTAGAGTGC 319
||||||||||||||||||||||||| ||||||||||||||||||||||||||||||||||
Sbjct 125241 GGATGTGAAATACCCGGGCTCAACTTGGGTGCTGCATTCCAAACTGGTTATCTAGAGTGC 125300
Query 320 AGGAGAGGAGAGTGGAATTCCTAGTGTAGCGGTGAAATGCGTAGAGATTAGGAAGAACAC 379
||||||||||||||||||||||||||||||||||||||||||||||||||||||||||||
Sbjct 125301 AGGAGAGGAGAGTGGAATTCCTAGTGTAGCGGTGAAATGCGTAGAGATTAGGAAGAACAC 125360
Query 380 CAGTGGCGAAGGCGACTCTCTGGACTGTAACTGACGCTGAGGCTCGAAAGCGTGGGGAGC 439
||||||||||||||||||||||||||||||||||||||||||||||||||||||||||||
Sbjct 125361 CAGTGGCGAAGGCGACTCTCTGGACTGTAACTGACGCTGAGGCTCGAAAGCGTGGGGAGC 125420
Query 440 AAACAGGATTAGATACCCCTGTAGTC 465
|||||||||||||||||| ||||||
Sbjct 125421 AAACAGGATTAGATACCCTGGTAGTC 125446
Score = 536 bits (290), Expect = 5e-151
Identities = 314/326 (96%), Gaps = 0/326 (0%)
Strand=Plus/Plus
Query 140 TGACGTTACCCGCAGAAGAAGCACCGGCTAACTCCGTGCCAGCAGCCGCGGTAATACGTA 199
||||| ||||| || ||||| ||||||||| ||||||||||||||||||||||||||
Sbjct 134949 TGACGGTACCCAAGGAGGAAGCCACGGCTAACTACGTGCCAGCAGCCGCGGTAATACGTA 135008
Query 200 GGTGGCGAGCGTTATCCGGATTTACTGGGCGTAGAGGGAGCGTAGGCGGATGATTAAGTG 259
||||||||||||||||||||||||||||||||| ||||||||||||||||||||||||||
Sbjct 135009 GGTGGCGAGCGTTATCCGGATTTACTGGGCGTAAAGGGAGCGTAGGCGGATGATTAAGTG 135068
Query 260 GGATGTGAAATACCCGGGCTCAACTCGGGTGCTGCATTCCAAACTGGTTATCTAGAGTGC 319
||||||||||||||||||||||||| ||||||||||||||||||||||||||||||||||
Sbjct 135069 GGATGTGAAATACCCGGGCTCAACTTGGGTGCTGCATTCCAAACTGGTTATCTAGAGTGC 135128
Query 320 AGGAGAGGAGAGTGGAATTCCTAGTGTAGCGGTGAAATGCGTAGAGATTAGGAAGAACAC 379
||||||||||||||||||||||||||||||||||||||||||||||||||||||||||||
Sbjct 135129 AGGAGAGGAGAGTGGAATTCCTAGTGTAGCGGTGAAATGCGTAGAGATTAGGAAGAACAC 135188
Query 380 CAGTGGCGAAGGCGACTCTCTGGACTGTAACTGACGCTGAGGCTCGAAAGCGTGGGGAGC 439
||||||||||||||||||||||||||||||||||||||||||||||||||||||||||||
Sbjct 135189 CAGTGGCGAAGGCGACTCTCTGGACTGTAACTGACGCTGAGGCTCGAAAGCGTGGGGAGC 135248
Query 440 AAACAGGATTAGATACCCCTGTAGTC 465
|||||||||||||||||| ||||||
Sbjct 135249 AAACAGGATTAGATACCCTGGTAGTC 135274
Score = 536 bits (290), Expect = 5e-151
Identities = 314/326 (96%), Gaps = 0/326 (0%)
Strand=Plus/Plus
Query 140 TGACGTTACCCGCAGAAGAAGCACCGGCTAACTCCGTGCCAGCAGCCGCGGTAATACGTA 199
||||| ||||| || ||||| ||||||||| ||||||||||||||||||||||||||
Sbjct 295502 TGACGGTACCCAAGGAGGAAGCCACGGCTAACTACGTGCCAGCAGCCGCGGTAATACGTA 295561
Query 200 GGTGGCGAGCGTTATCCGGATTTACTGGGCGTAGAGGGAGCGTAGGCGGATGATTAAGTG 259
||||||||||||||||||||||||||||||||| ||||||||||||||||||||||||||
Sbjct 295562 GGTGGCGAGCGTTATCCGGATTTACTGGGCGTAAAGGGAGCGTAGGCGGATGATTAAGTG 295621
Query 260 GGATGTGAAATACCCGGGCTCAACTCGGGTGCTGCATTCCAAACTGGTTATCTAGAGTGC 319
||||||||||||||||||||||||| ||||||||||||||||||||||||||||||||||
Sbjct 295622 GGATGTGAAATACCCGGGCTCAACTTGGGTGCTGCATTCCAAACTGGTTATCTAGAGTGC 295681
Query 320 AGGAGAGGAGAGTGGAATTCCTAGTGTAGCGGTGAAATGCGTAGAGATTAGGAAGAACAC 379
||||||||||||||||||||||||||||||||||||||||||||||||||||||||||||
Sbjct 295682 AGGAGAGGAGAGTGGAATTCCTAGTGTAGCGGTGAAATGCGTAGAGATTAGGAAGAACAC 295741
Query 380 CAGTGGCGAAGGCGACTCTCTGGACTGTAACTGACGCTGAGGCTCGAAAGCGTGGGGAGC 439
||||||||||||||||||||||||||||||||||||||||||||||||||||||||||||
Sbjct 295742 CAGTGGCGAAGGCGACTCTCTGGACTGTAACTGACGCTGAGGCTCGAAAGCGTGGGGAGC 295801
Query 440 AAACAGGATTAGATACCCCTGTAGTC 465
|||||||||||||||||| ||||||
Sbjct 295802 AAACAGGATTAGATACCCTGGTAGTC 295827
Score = 536 bits (290), Expect = 5e-151
Identities = 314/326 (96%), Gaps = 0/326 (0%)
Strand=Plus/Plus
Query 140 TGACGTTACCCGCAGAAGAAGCACCGGCTAACTCCGTGCCAGCAGCCGCGGTAATACGTA 199
||||| ||||| || ||||| ||||||||| ||||||||||||||||||||||||||
Sbjct 373145 TGACGGTACCCAAGGAGGAAGCCACGGCTAACTACGTGCCAGCAGCCGCGGTAATACGTA 373204
Query 200 GGTGGCGAGCGTTATCCGGATTTACTGGGCGTAGAGGGAGCGTAGGCGGATGATTAAGTG 259
||||||||||||||||||||||||||||||||| ||||||||||||||||||||||||||
Sbjct 373205 GGTGGCGAGCGTTATCCGGATTTACTGGGCGTAAAGGGAGCGTAGGCGGATGATTAAGTG 373264
Query 260 GGATGTGAAATACCCGGGCTCAACTCGGGTGCTGCATTCCAAACTGGTTATCTAGAGTGC 319
||||||||||||||||||||||||| ||||||||||||||||||||||||||||||||||
Sbjct 373265 GGATGTGAAATACCCGGGCTCAACTTGGGTGCTGCATTCCAAACTGGTTATCTAGAGTGC 373324
Query 320 AGGAGAGGAGAGTGGAATTCCTAGTGTAGCGGTGAAATGCGTAGAGATTAGGAAGAACAC 379
||||||||||||||||||||||||||||||||||||||||||||||||||||||||||||
Sbjct 373325 AGGAGAGGAGAGTGGAATTCCTAGTGTAGCGGTGAAATGCGTAGAGATTAGGAAGAACAC 373384
Query 380 CAGTGGCGAAGGCGACTCTCTGGACTGTAACTGACGCTGAGGCTCGAAAGCGTGGGGAGC 439
||||||||||||||||||||||||||||||||||||||||||||||||||||||||||||
Sbjct 373385 CAGTGGCGAAGGCGACTCTCTGGACTGTAACTGACGCTGAGGCTCGAAAGCGTGGGGAGC 373444
Query 440 AAACAGGATTAGATACCCCTGTAGTC 465
|||||||||||||||||| ||||||
Sbjct 373445 AAACAGGATTAGATACCCTGGTAGTC 373470
Score = 536 bits (290), Expect = 5e-151
Identities = 314/326 (96%), Gaps = 0/326 (0%)
Strand=Plus/Minus
Query 140 TGACGTTACCCGCAGAAGAAGCACCGGCTAACTCCGTGCCAGCAGCCGCGGTAATACGTA 199
||||| ||||| || ||||| ||||||||| ||||||||||||||||||||||||||
Sbjct 2888016 TGACGGTACCCAAGGAGGAAGCCACGGCTAACTACGTGCCAGCAGCCGCGGTAATACGTA 2887957
Query 200 GGTGGCGAGCGTTATCCGGATTTACTGGGCGTAGAGGGAGCGTAGGCGGATGATTAAGTG 259
||||||||||||||||||||||||||||||||| ||||||||||||||||||||||||||
Sbjct 2887956 GGTGGCGAGCGTTATCCGGATTTACTGGGCGTAAAGGGAGCGTAGGCGGATGATTAAGTG 2887897
Query 260 GGATGTGAAATACCCGGGCTCAACTCGGGTGCTGCATTCCAAACTGGTTATCTAGAGTGC 319
||||||||||||||||||||||||| ||||||||||||||||||||||||||||||||||
Sbjct 2887896 GGATGTGAAATACCCGGGCTCAACTTGGGTGCTGCATTCCAAACTGGTTATCTAGAGTGC 2887837
Query 320 AGGAGAGGAGAGTGGAATTCCTAGTGTAGCGGTGAAATGCGTAGAGATTAGGAAGAACAC 379
||||||||||||||||||||||||||||||||||||||||||||||||||||||||||||
Sbjct 2887836 AGGAGAGGAGAGTGGAATTCCTAGTGTAGCGGTGAAATGCGTAGAGATTAGGAAGAACAC 2887777
Query 380 CAGTGGCGAAGGCGACTCTCTGGACTGTAACTGACGCTGAGGCTCGAAAGCGTGGGGAGC 439
||||||||||||||||||||||||||||||||||||||||||||||||||||||||||||
Sbjct 2887776 CAGTGGCGAAGGCGACTCTCTGGACTGTAACTGACGCTGAGGCTCGAAAGCGTGGGGAGC 2887717
Query 440 AAACAGGATTAGATACCCCTGTAGTC 465
|||||||||||||||||| ||||||
Sbjct 2887716 AAACAGGATTAGATACCCTGGTAGTC 2887691
Score = 536 bits (290), Expect = 5e-151
Identities = 314/326 (96%), Gaps = 0/326 (0%)
Strand=Plus/Minus
Query 140 TGACGTTACCCGCAGAAGAAGCACCGGCTAACTCCGTGCCAGCAGCCGCGGTAATACGTA 199
||||| ||||| || ||||| ||||||||| ||||||||||||||||||||||||||
Sbjct 3121968 TGACGGTACCCAAGGAGGAAGCCACGGCTAACTACGTGCCAGCAGCCGCGGTAATACGTA 3121909
Query 200 GGTGGCGAGCGTTATCCGGATTTACTGGGCGTAGAGGGAGCGTAGGCGGATGATTAAGTG 259
||||||||||||||||||||||||||||||||| ||||||||||||||||||||||||||
Sbjct 3121908 GGTGGCGAGCGTTATCCGGATTTACTGGGCGTAAAGGGAGCGTAGGCGGATGATTAAGTG 3121849
Query 260 GGATGTGAAATACCCGGGCTCAACTCGGGTGCTGCATTCCAAACTGGTTATCTAGAGTGC 319
||||||||||||||||||||||||| ||||||||||||||||||||||||||||||||||
Sbjct 3121848 GGATGTGAAATACCCGGGCTCAACTTGGGTGCTGCATTCCAAACTGGTTATCTAGAGTGC 3121789
Query 320 AGGAGAGGAGAGTGGAATTCCTAGTGTAGCGGTGAAATGCGTAGAGATTAGGAAGAACAC 379
||||||||||||||||||||||||||||||||||||||||||||||||||||||||||||
Sbjct 3121788 AGGAGAGGAGAGTGGAATTCCTAGTGTAGCGGTGAAATGCGTAGAGATTAGGAAGAACAC 3121729
Query 380 CAGTGGCGAAGGCGACTCTCTGGACTGTAACTGACGCTGAGGCTCGAAAGCGTGGGGAGC 439
||||||||||||||||||||||||||||||||||||||||||||||||||||||||||||
Sbjct 3121728 CAGTGGCGAAGGCGACTCTCTGGACTGTAACTGACGCTGAGGCTCGAAAGCGTGGGGAGC 3121669
Query 440 AAACAGGATTAGATACCCCTGTAGTC 465
|||||||||||||||||| ||||||
Sbjct 3121668 AAACAGGATTAGATACCCTGGTAGTC 3121643
Score = 531 bits (287), Expect = 2e-149
Identities = 313/326 (96%), Gaps = 0/326 (0%)
Strand=Plus/Plus
Query 140 TGACGTTACCCGCAGAAGAAGCACCGGCTAACTCCGTGCCAGCAGCCGCGGTAATACGTA 199
||||| ||||| || ||||| ||||||||| ||||||||||||||||||||||||||
Sbjct 729506 TGACGGTACCCAAGGAGGAAGCCACGGCTAACTACGTGCCAGCAGCCGCGGTAATACGTA 729565
Query 200 GGTGGCGAGCGTTATCCGGATTTACTGGGCGTAGAGGGAGCGTAGGCGGATGATTAAGTG 259
||||||||||||||||||||||||||||||||| ||||||||||||||||||||||||||
Sbjct 729566 GGTGGCGAGCGTTATCCGGATTTACTGGGCGTAAAGGGAGCGTAGGCGGATGATTAAGTG 729625
Query 260 GGATGTGAAATACCCGGGCTCAACTCGGGTGCTGCATTCCAAACTGGTTATCTAGAGTGC 319
||||||||||||||||||||||||| ||||||||||||||||||||||||||||||||||
Sbjct 729626 GGATGTGAAATACCCGGGCTCAACTTGGGTGCTGCATTCCAAACTGGTTATCTAGAGTGC 729685
Query 320 AGGAGAGGAGAGTGGAATTCCTAGTGTAGCGGTGAAATGCGTAGAGATTAGGAAGAACAC 379
|||||||||||| |||||||||||||||||||||||||||||||||||||||||||||||
Sbjct 729686 AGGAGAGGAGAGGGGAATTCCTAGTGTAGCGGTGAAATGCGTAGAGATTAGGAAGAACAC 729745
Query 380 CAGTGGCGAAGGCGACTCTCTGGACTGTAACTGACGCTGAGGCTCGAAAGCGTGGGGAGC 439
||||||||||||||||||||||||||||||||||||||||||||||||||||||||||||
Sbjct 729746 CAGTGGCGAAGGCGACTCTCTGGACTGTAACTGACGCTGAGGCTCGAAAGCGTGGGGAGC 729805
Query 440 AAACAGGATTAGATACCCCTGTAGTC 465
|||||||||||||||||| ||||||
Sbjct 729806 AAACAGGATTAGATACCCTGGTAGTC 729831
Score = 100 bits (54), Expect = 8e-20
Identities = 80/93 (86%), Gaps = 0/93 (0%)
Strand=Plus/Plus
Query 1 CCTACGGGGGGCAGCAGTGGGGAATATTGCACAATGGGCGCAAGCCTGATGCAGCCATGC 60
|||||||| ||||||||||||||||||||||||||||| | || ||||||||||| | ||
Sbjct 10507 CCTACGGGAGGCAGCAGTGGGGAATATTGCACAATGGGGGAAACCCTGATGCAGCAACGC 10566
Query 61 CGCGTGTATGAAGAAGGCCTTCGGGTTGTAAAG 93
|||||| ||| ||||| ||||| | ||||||
Sbjct 10567 CGCGTGAGTGATGAAGGTTTTCGGATCGTAAAG 10599
Score = 100 bits (54), Expect = 8e-20
Identities = 80/93 (86%), Gaps = 0/93 (0%)
Strand=Plus/Plus
Query 1 CCTACGGGGGGCAGCAGTGGGGAATATTGCACAATGGGCGCAAGCCTGATGCAGCCATGC 60
|||||||| ||||||||||||||||||||||||||||| | || ||||||||||| | ||
Sbjct 91632 CCTACGGGAGGCAGCAGTGGGGAATATTGCACAATGGGGGAAACCCTGATGCAGCAACGC 91691
Query 61 CGCGTGTATGAAGAAGGCCTTCGGGTTGTAAAG 93
|||||| ||| ||||| ||||| | ||||||
Sbjct 91692 CGCGTGAGTGATGAAGGTTTTCGGATCGTAAAG 91724
Score = 100 bits (54), Expect = 8e-20
Identities = 80/93 (86%), Gaps = 0/93 (0%)
Strand=Plus/Plus
Query 1 CCTACGGGGGGCAGCAGTGGGGAATATTGCACAATGGGCGCAAGCCTGATGCAGCCATGC 60
|||||||| ||||||||||||||||||||||||||||| | || ||||||||||| | ||
Sbjct 101505 CCTACGGGAGGCAGCAGTGGGGAATATTGCACAATGGGGGAAACCCTGATGCAGCAACGC 101564
Query 61 CGCGTGTATGAAGAAGGCCTTCGGGTTGTAAAG 93
|||||| ||| ||||| ||||| | ||||||
Sbjct 101565 CGCGTGAGTGATGAAGGTTTTCGGATCGTAAAG 101597
Score = 100 bits (54), Expect = 8e-20
Identities = 80/93 (86%), Gaps = 0/93 (0%)
Strand=Plus/Plus
Query 1 CCTACGGGGGGCAGCAGTGGGGAATATTGCACAATGGGCGCAAGCCTGATGCAGCCATGC 60
|||||||| ||||||||||||||||||||||||||||| | || ||||||||||| | ||
Sbjct 134835 CCTACGGGAGGCAGCAGTGGGGAATATTGCACAATGGGGGAAACCCTGATGCAGCAACGC 134894
Query 61 CGCGTGTATGAAGAAGGCCTTCGGGTTGTAAAG 93
|||||| ||| ||||| ||||| | ||||||
Sbjct 134895 CGCGTGAGTGATGAAGGTTTTCGGATCGTAAAG 134927
Score = 100 bits (54), Expect = 8e-20
Identities = 80/93 (86%), Gaps = 0/93 (0%)
Strand=Plus/Plus
Query 1 CCTACGGGGGGCAGCAGTGGGGAATATTGCACAATGGGCGCAAGCCTGATGCAGCCATGC 60
|||||||| ||||||||||||||||||||||||||||| | || ||||||||||| | ||
Sbjct 295388 CCTACGGGAGGCAGCAGTGGGGAATATTGCACAATGGGGGAAACCCTGATGCAGCAACGC 295447
Query 61 CGCGTGTATGAAGAAGGCCTTCGGGTTGTAAAG 93
|||||| ||| ||||| ||||| | ||||||
Sbjct 295448 CGCGTGAGTGATGAAGGTTTTCGGATCGTAAAG 295480
Score = 100 bits (54), Expect = 8e-20
Identities = 80/93 (86%), Gaps = 0/93 (0%)
Strand=Plus/Plus
Query 1 CCTACGGGGGGCAGCAGTGGGGAATATTGCACAATGGGCGCAAGCCTGATGCAGCCATGC 60
|||||||| ||||||||||||||||||||||||||||| | || ||||||||||| | ||
Sbjct 373031 CCTACGGGAGGCAGCAGTGGGGAATATTGCACAATGGGGGAAACCCTGATGCAGCAACGC 373090
Query 61 CGCGTGTATGAAGAAGGCCTTCGGGTTGTAAAG 93
|||||| ||| ||||| ||||| | ||||||
Sbjct 373091 CGCGTGAGTGATGAAGGTTTTCGGATCGTAAAG 373123
Score = 100 bits (54), Expect = 8e-20
Identities = 80/93 (86%), Gaps = 0/93 (0%)
Strand=Plus/Plus
Query 1 CCTACGGGGGGCAGCAGTGGGGAATATTGCACAATGGGCGCAAGCCTGATGCAGCCATGC 60
|||||||| ||||||||||||||||||||||||||||| | || ||||||||||| | ||
Sbjct 729392 CCTACGGGAGGCAGCAGTGGGGAATATTGCACAATGGGGGAAACCCTGATGCAGCAACGC 729451
Query 61 CGCGTGTATGAAGAAGGCCTTCGGGTTGTAAAG 93
|||||| ||| ||||| ||||| | ||||||
Sbjct 729452 CGCGTGAGTGATGAAGGTTTTCGGATCGTAAAG 729484
Score = 100 bits (54), Expect = 8e-20
Identities = 80/93 (86%), Gaps = 0/93 (0%)
Strand=Plus/Minus
Query 1 CCTACGGGGGGCAGCAGTGGGGAATATTGCACAATGGGCGCAAGCCTGATGCAGCCATGC 60
|||||||| ||||||||||||||||||||||||||||| | || ||||||||||| | ||
Sbjct 2888130 CCTACGGGAGGCAGCAGTGGGGAATATTGCACAATGGGGGAAACCCTGATGCAGCAACGC 2888071
Query 61 CGCGTGTATGAAGAAGGCCTTCGGGTTGTAAAG 93
|||||| ||| ||||| ||||| | ||||||
Sbjct 2888070 CGCGTGAGTGATGAAGGTTTTCGGATCGTAAAG 2888038
Score = 100 bits (54), Expect = 8e-20
Identities = 80/93 (86%), Gaps = 0/93 (0%)
Strand=Plus/Minus
Query 1 CCTACGGGGGGCAGCAGTGGGGAATATTGCACAATGGGCGCAAGCCTGATGCAGCCATGC 60
|||||||| ||||||||||||||||||||||||||||| | || ||||||||||| | ||
Sbjct 3122082 CCTACGGGAGGCAGCAGTGGGGAATATTGCACAATGGGGGAAACCCTGATGCAGCAACGC 3122023
Query 61 CGCGTGTATGAAGAAGGCCTTCGGGTTGTAAAG 93
|||||| ||| ||||| ||||| | ||||||
Sbjct 3122022 CGCGTGAGTGATGAAGGTTTTCGGATCGTAAAG 3121990
Score = 95.3 bits (51), Expect = 4e-18
Identities = 79/93 (85%), Gaps = 0/93 (0%)
Strand=Plus/Plus
Query 1 CCTACGGGGGGCAGCAGTGGGGAATATTGCACAATGGGCGCAAGCCTGATGCAGCCATGC 60
|||||||| ||||||||||||||||||||||||||||| | || | ||||||||| | ||
Sbjct 125007 CCTACGGGAGGCAGCAGTGGGGAATATTGCACAATGGGGGAAACCTTGATGCAGCAACGC 125066
Query 61 CGCGTGTATGAAGAAGGCCTTCGGGTTGTAAAG 93
|||||| ||| ||||| ||||| | ||||||
Sbjct 125067 CGCGTGAGTGATGAAGGTTTTCGGATCGTAAAG 125099
>CP019576.1 Clostridium perfringens strain Del1 genome
Length=3559163
Score = 536 bits (290), Expect = 5e-151
Identities = 314/326 (96%), Gaps = 0/326 (0%)
Strand=Plus/Plus
Query 140 TGACGTTACCCGCAGAAGAAGCACCGGCTAACTCCGTGCCAGCAGCCGCGGTAATACGTA 199
||||| ||||| || ||||| ||||||||| ||||||||||||||||||||||||||
Sbjct 10621 TGACGGTACCCAAGGAGGAAGCCACGGCTAACTACGTGCCAGCAGCCGCGGTAATACGTA 10680
Query 200 GGTGGCGAGCGTTATCCGGATTTACTGGGCGTAGAGGGAGCGTAGGCGGATGATTAAGTG 259
||||||||||||||||||||||||||||||||| ||||||||||||||||||||||||||
Sbjct 10681 GGTGGCGAGCGTTATCCGGATTTACTGGGCGTAAAGGGAGCGTAGGCGGATGATTAAGTG 10740
Query 260 GGATGTGAAATACCCGGGCTCAACTCGGGTGCTGCATTCCAAACTGGTTATCTAGAGTGC 319
||||||||||||||||||||||||| ||||||||||||||||||||||||||||||||||
Sbjct 10741 GGATGTGAAATACCCGGGCTCAACTTGGGTGCTGCATTCCAAACTGGTTATCTAGAGTGC 10800
Query 320 AGGAGAGGAGAGTGGAATTCCTAGTGTAGCGGTGAAATGCGTAGAGATTAGGAAGAACAC 379
||||||||||||||||||||||||||||||||||||||||||||||||||||||||||||
Sbjct 10801 AGGAGAGGAGAGTGGAATTCCTAGTGTAGCGGTGAAATGCGTAGAGATTAGGAAGAACAC 10860
Query 380 CAGTGGCGAAGGCGACTCTCTGGACTGTAACTGACGCTGAGGCTCGAAAGCGTGGGGAGC 439
||||||||||||||||||||||||||||||||||||||||||||||||||||||||||||
Sbjct 10861 CAGTGGCGAAGGCGACTCTCTGGACTGTAACTGACGCTGAGGCTCGAAAGCGTGGGGAGC 10920
Query 440 AAACAGGATTAGATACCCCTGTAGTC 465
|||||||||||||||||| ||||||
Sbjct 10921 AAACAGGATTAGATACCCTGGTAGTC 10946
Score = 536 bits (290), Expect = 5e-151
Identities = 314/326 (96%), Gaps = 0/326 (0%)
Strand=Plus/Plus
Query 140 TGACGTTACCCGCAGAAGAAGCACCGGCTAACTCCGTGCCAGCAGCCGCGGTAATACGTA 199
||||| ||||| || ||||| ||||||||| ||||||||||||||||||||||||||
Sbjct 82879 TGACGGTACCCAAGGAGGAAGCCACGGCTAACTACGTGCCAGCAGCCGCGGTAATACGTA 82938
Query 200 GGTGGCGAGCGTTATCCGGATTTACTGGGCGTAGAGGGAGCGTAGGCGGATGATTAAGTG 259
||||||||||||||||||||||||||||||||| ||||||||||||||||||||||||||
Sbjct 82939 GGTGGCGAGCGTTATCCGGATTTACTGGGCGTAAAGGGAGCGTAGGCGGATGATTAAGTG 82998
Query 260 GGATGTGAAATACCCGGGCTCAACTCGGGTGCTGCATTCCAAACTGGTTATCTAGAGTGC 319
||||||||||||||||||||||||| ||||||||||||||||||||||||||||||||||
Sbjct 82999 GGATGTGAAATACCCGGGCTCAACTTGGGTGCTGCATTCCAAACTGGTTATCTAGAGTGC 83058
Query 320 AGGAGAGGAGAGTGGAATTCCTAGTGTAGCGGTGAAATGCGTAGAGATTAGGAAGAACAC 379
||||||||||||||||||||||||||||||||||||||||||||||||||||||||||||
Sbjct 83059 AGGAGAGGAGAGTGGAATTCCTAGTGTAGCGGTGAAATGCGTAGAGATTAGGAAGAACAC 83118
Query 380 CAGTGGCGAAGGCGACTCTCTGGACTGTAACTGACGCTGAGGCTCGAAAGCGTGGGGAGC 439
||||||||||||||||||||||||||||||||||||||||||||||||||||||||||||
Sbjct 83119 CAGTGGCGAAGGCGACTCTCTGGACTGTAACTGACGCTGAGGCTCGAAAGCGTGGGGAGC 83178
Query 440 AAACAGGATTAGATACCCCTGTAGTC 465
|||||||||||||||||| ||||||
Sbjct 83179 AAACAGGATTAGATACCCTGGTAGTC 83204
Score = 536 bits (290), Expect = 5e-151
Identities = 314/326 (96%), Gaps = 0/326 (0%)
Strand=Plus/Plus
Query 140 TGACGTTACCCGCAGAAGAAGCACCGGCTAACTCCGTGCCAGCAGCCGCGGTAATACGTA 199
||||| ||||| || ||||| ||||||||| ||||||||||||||||||||||||||
Sbjct 292874 TGACGGTACCCAAGGAGGAAGCCACGGCTAACTACGTGCCAGCAGCCGCGGTAATACGTA 292933
Query 200 GGTGGCGAGCGTTATCCGGATTTACTGGGCGTAGAGGGAGCGTAGGCGGATGATTAAGTG 259
||||||||||||||||||||||||||||||||| ||||||||||||||||||||||||||
Sbjct 292934 GGTGGCGAGCGTTATCCGGATTTACTGGGCGTAAAGGGAGCGTAGGCGGATGATTAAGTG 292993
Query 260 GGATGTGAAATACCCGGGCTCAACTCGGGTGCTGCATTCCAAACTGGTTATCTAGAGTGC 319
||||||||||||||||||||||||| ||||||||||||||||||||||||||||||||||
Sbjct 292994 GGATGTGAAATACCCGGGCTCAACTTGGGTGCTGCATTCCAAACTGGTTATCTAGAGTGC 293053
Query 320 AGGAGAGGAGAGTGGAATTCCTAGTGTAGCGGTGAAATGCGTAGAGATTAGGAAGAACAC 379
||||||||||||||||||||||||||||||||||||||||||||||||||||||||||||
Sbjct 293054 AGGAGAGGAGAGTGGAATTCCTAGTGTAGCGGTGAAATGCGTAGAGATTAGGAAGAACAC 293113
Query 380 CAGTGGCGAAGGCGACTCTCTGGACTGTAACTGACGCTGAGGCTCGAAAGCGTGGGGAGC 439
||||||||||||||||||||||||||||||||||||||||||||||||||||||||||||
Sbjct 293114 CAGTGGCGAAGGCGACTCTCTGGACTGTAACTGACGCTGAGGCTCGAAAGCGTGGGGAGC 293173
Query 440 AAACAGGATTAGATACCCCTGTAGTC 465
|||||||||||||||||| ||||||
Sbjct 293174 AAACAGGATTAGATACCCTGGTAGTC 293199
Score = 536 bits (290), Expect = 5e-151
Identities = 314/326 (96%), Gaps = 0/326 (0%)
Strand=Plus/Plus
Query 140 TGACGTTACCCGCAGAAGAAGCACCGGCTAACTCCGTGCCAGCAGCCGCGGTAATACGTA 199
||||| ||||| || ||||| ||||||||| ||||||||||||||||||||||||||
Sbjct 810603 TGACGGTACCCAAGGAGGAAGCCACGGCTAACTACGTGCCAGCAGCCGCGGTAATACGTA 810662
Query 200 GGTGGCGAGCGTTATCCGGATTTACTGGGCGTAGAGGGAGCGTAGGCGGATGATTAAGTG 259
||||||||||||||||||||||||||||||||| ||||||||||||||||||||||||||
Sbjct 810663 GGTGGCGAGCGTTATCCGGATTTACTGGGCGTAAAGGGAGCGTAGGCGGATGATTAAGTG 810722
Query 260 GGATGTGAAATACCCGGGCTCAACTCGGGTGCTGCATTCCAAACTGGTTATCTAGAGTGC 319
||||||||||||||||||||||||| ||||||||||||||||||||||||||||||||||
Sbjct 810723 GGATGTGAAATACCCGGGCTCAACTTGGGTGCTGCATTCCAAACTGGTTATCTAGAGTGC 810782
Query 320 AGGAGAGGAGAGTGGAATTCCTAGTGTAGCGGTGAAATGCGTAGAGATTAGGAAGAACAC 379
||||||||||||||||||||||||||||||||||||||||||||||||||||||||||||
Sbjct 810783 AGGAGAGGAGAGTGGAATTCCTAGTGTAGCGGTGAAATGCGTAGAGATTAGGAAGAACAC 810842
Query 380 CAGTGGCGAAGGCGACTCTCTGGACTGTAACTGACGCTGAGGCTCGAAAGCGTGGGGAGC 439
||||||||||||||||||||||||||||||||||||||||||||||||||||||||||||
Sbjct 810843 CAGTGGCGAAGGCGACTCTCTGGACTGTAACTGACGCTGAGGCTCGAAAGCGTGGGGAGC 810902
Query 440 AAACAGGATTAGATACCCCTGTAGTC 465
|||||||||||||||||| ||||||
Sbjct 810903 AAACAGGATTAGATACCCTGGTAGTC 810928
Score = 536 bits (290), Expect = 5e-151
Identities = 314/326 (96%), Gaps = 0/326 (0%)
Strand=Plus/Minus
Query 140 TGACGTTACCCGCAGAAGAAGCACCGGCTAACTCCGTGCCAGCAGCCGCGGTAATACGTA 199
||||| ||||| || ||||| ||||||||| ||||||||||||||||||||||||||
Sbjct 3089346 TGACGGTACCCAAGGAGGAAGCCACGGCTAACTACGTGCCAGCAGCCGCGGTAATACGTA 3089287
Query 200 GGTGGCGAGCGTTATCCGGATTTACTGGGCGTAGAGGGAGCGTAGGCGGATGATTAAGTG 259
||||||||||||||||||||||||||||||||| ||||||||||||||||||||||||||
Sbjct 3089286 GGTGGCGAGCGTTATCCGGATTTACTGGGCGTAAAGGGAGCGTAGGCGGATGATTAAGTG 3089227
Query 260 GGATGTGAAATACCCGGGCTCAACTCGGGTGCTGCATTCCAAACTGGTTATCTAGAGTGC 319
||||||||||||||||||||||||| ||||||||||||||||||||||||||||||||||
Sbjct 3089226 GGATGTGAAATACCCGGGCTCAACTTGGGTGCTGCATTCCAAACTGGTTATCTAGAGTGC 3089167
Query 320 AGGAGAGGAGAGTGGAATTCCTAGTGTAGCGGTGAAATGCGTAGAGATTAGGAAGAACAC 379
||||||||||||||||||||||||||||||||||||||||||||||||||||||||||||
Sbjct 3089166 AGGAGAGGAGAGTGGAATTCCTAGTGTAGCGGTGAAATGCGTAGAGATTAGGAAGAACAC 3089107
Query 380 CAGTGGCGAAGGCGACTCTCTGGACTGTAACTGACGCTGAGGCTCGAAAGCGTGGGGAGC 439
||||||||||||||||||||||||||||||||||||||||||||||||||||||||||||
Sbjct 3089106 CAGTGGCGAAGGCGACTCTCTGGACTGTAACTGACGCTGAGGCTCGAAAGCGTGGGGAGC 3089047
Query 440 AAACAGGATTAGATACCCCTGTAGTC 465
|||||||||||||||||| ||||||
Sbjct 3089046 AAACAGGATTAGATACCCTGGTAGTC 3089021
Score = 536 bits (290), Expect = 5e-151
Identities = 314/326 (96%), Gaps = 0/326 (0%)
Strand=Plus/Minus
Query 140 TGACGTTACCCGCAGAAGAAGCACCGGCTAACTCCGTGCCAGCAGCCGCGGTAATACGTA 199
||||| ||||| || ||||| ||||||||| ||||||||||||||||||||||||||
Sbjct 3340090 TGACGGTACCCAAGGAGGAAGCCACGGCTAACTACGTGCCAGCAGCCGCGGTAATACGTA 3340031
Query 200 GGTGGCGAGCGTTATCCGGATTTACTGGGCGTAGAGGGAGCGTAGGCGGATGATTAAGTG 259
||||||||||||||||||||||||||||||||| ||||||||||||||||||||||||||
Sbjct 3340030 GGTGGCGAGCGTTATCCGGATTTACTGGGCGTAAAGGGAGCGTAGGCGGATGATTAAGTG 3339971
Query 260 GGATGTGAAATACCCGGGCTCAACTCGGGTGCTGCATTCCAAACTGGTTATCTAGAGTGC 319
||||||||||||||||||||||||| ||||||||||||||||||||||||||||||||||
Sbjct 3339970 GGATGTGAAATACCCGGGCTCAACTTGGGTGCTGCATTCCAAACTGGTTATCTAGAGTGC 3339911
Query 320 AGGAGAGGAGAGTGGAATTCCTAGTGTAGCGGTGAAATGCGTAGAGATTAGGAAGAACAC 379
||||||||||||||||||||||||||||||||||||||||||||||||||||||||||||
Sbjct 3339910 AGGAGAGGAGAGTGGAATTCCTAGTGTAGCGGTGAAATGCGTAGAGATTAGGAAGAACAC 3339851
Query 380 CAGTGGCGAAGGCGACTCTCTGGACTGTAACTGACGCTGAGGCTCGAAAGCGTGGGGAGC 439
||||||||||||||||||||||||||||||||||||||||||||||||||||||||||||
Sbjct 3339850 CAGTGGCGAAGGCGACTCTCTGGACTGTAACTGACGCTGAGGCTCGAAAGCGTGGGGAGC 3339791
Query 440 AAACAGGATTAGATACCCCTGTAGTC 465
|||||||||||||||||| ||||||
Sbjct 3339790 AAACAGGATTAGATACCCTGGTAGTC 3339765
Score = 531 bits (287), Expect = 2e-149
Identities = 313/326 (96%), Gaps = 0/326 (0%)
Strand=Plus/Plus
Query 140 TGACGTTACCCGCAGAAGAAGCACCGGCTAACTCCGTGCCAGCAGCCGCGGTAATACGTA 199
||||| ||||| || ||||| ||||||||| ||||||||||||||||||||||||||
Sbjct 72998 TGACGGTACCCAAGGAGGAAGCCACGGCTAACTACGTGCCAGCAGCCGCGGTAATACGTA 73057
Query 200 GGTGGCGAGCGTTATCCGGATTTACTGGGCGTAGAGGGAGCGTAGGCGGATGATTAAGTG 259
||||||||||||||||||||||||||||||||| ||||||||||||||||||||||||||
Sbjct 73058 GGTGGCGAGCGTTATCCGGATTTACTGGGCGTAAAGGGAGCGTAGGCGGATGATTAAGTG 73117
Query 260 GGATGTGAAATACCCGGGCTCAACTCGGGTGCTGCATTCCAAACTGGTTATCTAGAGTGC 319
||||||||||||||||||||||||| ||| ||||||||||||||||||||||||||||||
Sbjct 73118 GGATGTGAAATACCCGGGCTCAACTTGGGCGCTGCATTCCAAACTGGTTATCTAGAGTGC 73177
Query 320 AGGAGAGGAGAGTGGAATTCCTAGTGTAGCGGTGAAATGCGTAGAGATTAGGAAGAACAC 379
||||||||||||||||||||||||||||||||||||||||||||||||||||||||||||
Sbjct 73178 AGGAGAGGAGAGTGGAATTCCTAGTGTAGCGGTGAAATGCGTAGAGATTAGGAAGAACAC 73237
Query 380 CAGTGGCGAAGGCGACTCTCTGGACTGTAACTGACGCTGAGGCTCGAAAGCGTGGGGAGC 439
||||||||||||||||||||||||||||||||||||||||||||||||||||||||||||
Sbjct 73238 CAGTGGCGAAGGCGACTCTCTGGACTGTAACTGACGCTGAGGCTCGAAAGCGTGGGGAGC 73297
Query 440 AAACAGGATTAGATACCCCTGTAGTC 465
|||||||||||||||||| ||||||
Sbjct 73298 AAACAGGATTAGATACCCTGGTAGTC 73323
Score = 531 bits (287), Expect = 2e-149
Identities = 313/326 (96%), Gaps = 0/326 (0%)
Strand=Plus/Plus
Query 140 TGACGTTACCCGCAGAAGAAGCACCGGCTAACTCCGTGCCAGCAGCCGCGGTAATACGTA 199
||||| ||||| || ||||| ||||||||| ||||||||||||||||||||||||||
Sbjct 116188 TGACGGTACCCAAGGAGGAAGCCACGGCTAACTACGTGCCAGCAGCCGCGGTAATACGTA 116247
Query 200 GGTGGCGAGCGTTATCCGGATTTACTGGGCGTAGAGGGAGCGTAGGCGGATGATTAAGTG 259
||||||||||||||||||||||||||||||||| ||||||||||||||||||||||||||
Sbjct 116248 GGTGGCGAGCGTTATCCGGATTTACTGGGCGTAAAGGGAGCGTAGGCGGATGATTAAGTG 116307
Query 260 GGATGTGAAATACCCGGGCTCAACTCGGGTGCTGCATTCCAAACTGGTTATCTAGAGTGC 319
||||||||||||||||||||||||| ||||||||||||||||||||||||||||||||||
Sbjct 116308 GGATGTGAAATACCCGGGCTCAACTTGGGTGCTGCATTCCAAACTGGTTATCTAGAGTGC 116367
Query 320 AGGAGAGGAGAGTGGAATTCCTAGTGTAGCGGTGAAATGCGTAGAGATTAGGAAGAACAC 379
||||||||||||||||||||||||||||||||||||||||||||||||||||||||||||
Sbjct 116368 AGGAGAGGAGAGTGGAATTCCTAGTGTAGCGGTGAAATGCGTAGAGATTAGGAAGAACAC 116427
Query 380 CAGTGGCGAAGGCGACTCTCTGGACTGTAACTGACGCTGAGGCTCGAAAGCGTGGGGAGC 439
||||||||||||||||||||| ||||||||||||||||||||||||||||||||||||||
Sbjct 116428 CAGTGGCGAAGGCGACTCTCTAGACTGTAACTGACGCTGAGGCTCGAAAGCGTGGGGAGC 116487
Query 440 AAACAGGATTAGATACCCCTGTAGTC 465
|||||||||||||||||| ||||||
Sbjct 116488 AAACAGGATTAGATACCCTGGTAGTC 116513
Score = 531 bits (287), Expect = 2e-149
Identities = 313/326 (96%), Gaps = 0/326 (0%)
Strand=Plus/Plus
Query 140 TGACGTTACCCGCAGAAGAAGCACCGGCTAACTCCGTGCCAGCAGCCGCGGTAATACGTA 199
||||| ||||| || ||||| ||||||||| ||||||||||||||||||||||||||
Sbjct 370419 TGACGGTACCCAAGGAGGAAGCCACGGCTAACTACGTGCCAGCAGCCGCGGTAATACGTA 370478
Query 200 GGTGGCGAGCGTTATCCGGATTTACTGGGCGTAGAGGGAGCGTAGGCGGATGATTAAGTG 259
||||||||||||||||||||||||||||||||| ||||||||||||||||||||||||||
Sbjct 370479 GGTGGCGAGCGTTATCCGGATTTACTGGGCGTAAAGGGAGCGTAGGCGGATGATTAAGTG 370538
Query 260 GGATGTGAAATACCCGGGCTCAACTCGGGTGCTGCATTCCAAACTGGTTATCTAGAGTGC 319
||||||||||||||||||||||||| ||||||||||||||||||||||||||||||||||
Sbjct 370539 GGATGTGAAATACCCGGGCTCAACTTGGGTGCTGCATTCCAAACTGGTTATCTAGAGTGC 370598
Query 320 AGGAGAGGAGAGTGGAATTCCTAGTGTAGCGGTGAAATGCGTAGAGATTAGGAAGAACAC 379
||||||||||||||||||||||||||||||||||||||||||||||||||||||||||||
Sbjct 370599 AGGAGAGGAGAGTGGAATTCCTAGTGTAGCGGTGAAATGCGTAGAGATTAGGAAGAACAC 370658
Query 380 CAGTGGCGAAGGCGACTCTCTGGACTGTAACTGACGCTGAGGCTCGAAAGCGTGGGGAGC 439
||||||||||||||||||||| ||||||||||||||||||||||||||||||||||||||
Sbjct 370659 CAGTGGCGAAGGCGACTCTCTAGACTGTAACTGACGCTGAGGCTCGAAAGCGTGGGGAGC 370718
Query 440 AAACAGGATTAGATACCCCTGTAGTC 465
|||||||||||||||||| ||||||
Sbjct 370719 AAACAGGATTAGATACCCTGGTAGTC 370744
Score = 527 bits (285), Expect = 3e-148
Identities = 303/312 (97%), Gaps = 0/312 (0%)
Strand=Plus/Plus
Query 154 GAAGAAGCACCGGCTAACTCCGTGCCAGCAGCCGCGGTAATACGTAGGTGGCGAGCGTTA 213
|| ||||| ||||||||| |||||||||||||||||||||||||||||||| |||||||
Sbjct 106372 GAGGAAGCCACGGCTAACTACGTGCCAGCAGCCGCGGTAATACGTAGGTGGCAAGCGTTA 106431
Query 214 TCCGGATTTACTGGGCGTAGAGGGAGCGTAGGCGGATGATTAAGTGGGATGTGAAATACC 273
||||||||||||||||||| ||||||||||||||||||||||||||||||||||||||||
Sbjct 106432 TCCGGATTTACTGGGCGTAAAGGGAGCGTAGGCGGATGATTAAGTGGGATGTGAAATACC 106491
Query 274 CGGGCTCAACTCGGGTGCTGCATTCCAAACTGGTTATCTAGAGTGCAGGAGAGGAGAGTG 333
||||||||||| ||||||||||||||||||||||||||||||||||||||||||||||||
Sbjct 106492 CGGGCTCAACTTGGGTGCTGCATTCCAAACTGGTTATCTAGAGTGCAGGAGAGGAGAGTG 106551
Query 334 GAATTCCTAGTGTAGCGGTGAAATGCGTAGAGATTAGGAAGAACACCAGTGGCGAAGGCG 393
||||||||||||||||||||||||||||||||||||||||||||||||||||||||||||
Sbjct 106552 GAATTCCTAGTGTAGCGGTGAAATGCGTAGAGATTAGGAAGAACACCAGTGGCGAAGGCG 106611
Query 394 ACTCTCTGGACTGTAACTGACGCTGAGGCTCGAAAGCGTGGGGAGCAAACAGGATTAGAT 453
||||||||||||||||||||||||||||||||||||||||||||||||||||||||||||
Sbjct 106612 ACTCTCTGGACTGTAACTGACGCTGAGGCTCGAAAGCGTGGGGAGCAAACAGGATTAGAT 106671
Query 454 ACCCCTGTAGTC 465
|||| ||||||
Sbjct 106672 ACCCTGGTAGTC 106683
Score = 100 bits (54), Expect = 8e-20
Identities = 80/93 (86%), Gaps = 0/93 (0%)
Strand=Plus/Plus
Query 1 CCTACGGGGGGCAGCAGTGGGGAATATTGCACAATGGGCGCAAGCCTGATGCAGCCATGC 60
|||||||| ||||||||||||||||||||||||||||| | || ||||||||||| | ||
Sbjct 10507 CCTACGGGAGGCAGCAGTGGGGAATATTGCACAATGGGGGAAACCCTGATGCAGCAACGC 10566
Query 61 CGCGTGTATGAAGAAGGCCTTCGGGTTGTAAAG 93
|||||| ||| ||||| ||||| | ||||||
Sbjct 10567 CGCGTGAGTGATGAAGGTTTTCGGATCGTAAAG 10599
Score = 100 bits (54), Expect = 8e-20
Identities = 80/93 (86%), Gaps = 0/93 (0%)
Strand=Plus/Plus
Query 1 CCTACGGGGGGCAGCAGTGGGGAATATTGCACAATGGGCGCAAGCCTGATGCAGCCATGC 60
|||||||| ||||||||||||||||||||||||||||| | || ||||||||||| | ||
Sbjct 72884 CCTACGGGAGGCAGCAGTGGGGAATATTGCACAATGGGGGAAACCCTGATGCAGCAACGC 72943
Query 61 CGCGTGTATGAAGAAGGCCTTCGGGTTGTAAAG 93
|||||| ||| ||||| ||||| | ||||||
Sbjct 72944 CGCGTGAGTGATGAAGGTTTTCGGATCGTAAAG 72976
Score = 100 bits (54), Expect = 8e-20
Identities = 80/93 (86%), Gaps = 0/93 (0%)
Strand=Plus/Plus
Query 1 CCTACGGGGGGCAGCAGTGGGGAATATTGCACAATGGGCGCAAGCCTGATGCAGCCATGC 60
|||||||| ||||||||||||||||||||||||||||| | || ||||||||||| | ||
Sbjct 82765 CCTACGGGAGGCAGCAGTGGGGAATATTGCACAATGGGGGAAACCCTGATGCAGCAACGC 82824
Query 61 CGCGTGTATGAAGAAGGCCTTCGGGTTGTAAAG 93
|||||| ||| ||||| ||||| | ||||||
Sbjct 82825 CGCGTGAGTGATGAAGGTTTTCGGATCGTAAAG 82857
Score = 100 bits (54), Expect = 8e-20
Identities = 80/93 (86%), Gaps = 0/93 (0%)
Strand=Plus/Plus
Query 1 CCTACGGGGGGCAGCAGTGGGGAATATTGCACAATGGGCGCAAGCCTGATGCAGCCATGC 60
|||||||| ||||||||||||||||||||||||||||| | || ||||||||||| | ||
Sbjct 106244 CCTACGGGAGGCAGCAGTGGGGAATATTGCACAATGGGGGAAACCCTGATGCAGCAACGC 106303
Query 61 CGCGTGTATGAAGAAGGCCTTCGGGTTGTAAAG 93
|||||| ||| ||||| ||||| | ||||||
Sbjct 106304 CGCGTGAGTGATGAAGGTTTTCGGATCGTAAAG 106336
Score = 100 bits (54), Expect = 8e-20
Identities = 80/93 (86%), Gaps = 0/93 (0%)
Strand=Plus/Plus
Query 1 CCTACGGGGGGCAGCAGTGGGGAATATTGCACAATGGGCGCAAGCCTGATGCAGCCATGC 60
|||||||| ||||||||||||||||||||||||||||| | || ||||||||||| | ||
Sbjct 116074 CCTACGGGAGGCAGCAGTGGGGAATATTGCACAATGGGGGAAACCCTGATGCAGCAACGC 116133
Query 61 CGCGTGTATGAAGAAGGCCTTCGGGTTGTAAAG 93
|||||| ||| ||||| ||||| | ||||||
Sbjct 116134 CGCGTGAGTGATGAAGGTTTTCGGATCGTAAAG 116166
Score = 100 bits (54), Expect = 8e-20
Identities = 80/93 (86%), Gaps = 0/93 (0%)
Strand=Plus/Plus
Query 1 CCTACGGGGGGCAGCAGTGGGGAATATTGCACAATGGGCGCAAGCCTGATGCAGCCATGC 60
|||||||| ||||||||||||||||||||||||||||| | || ||||||||||| | ||
Sbjct 370305 CCTACGGGAGGCAGCAGTGGGGAATATTGCACAATGGGGGAAACCCTGATGCAGCAACGC 370364
Query 61 CGCGTGTATGAAGAAGGCCTTCGGGTTGTAAAG 93
|||||| ||| ||||| ||||| | ||||||
Sbjct 370365 CGCGTGAGTGATGAAGGTTTTCGGATCGTAAAG 370397
Score = 100 bits (54), Expect = 8e-20
Identities = 80/93 (86%), Gaps = 0/93 (0%)
Strand=Plus/Plus
Query 1 CCTACGGGGGGCAGCAGTGGGGAATATTGCACAATGGGCGCAAGCCTGATGCAGCCATGC 60
|||||||| ||||||||||||||||||||||||||||| | || ||||||||||| | ||
Sbjct 810489 CCTACGGGAGGCAGCAGTGGGGAATATTGCACAATGGGGGAAACCCTGATGCAGCAACGC 810548
Query 61 CGCGTGTATGAAGAAGGCCTTCGGGTTGTAAAG 93
|||||| ||| ||||| ||||| | ||||||
Sbjct 810549 CGCGTGAGTGATGAAGGTTTTCGGATCGTAAAG 810581
Score = 100 bits (54), Expect = 8e-20
Identities = 80/93 (86%), Gaps = 0/93 (0%)
Strand=Plus/Minus
Query 1 CCTACGGGGGGCAGCAGTGGGGAATATTGCACAATGGGCGCAAGCCTGATGCAGCCATGC 60
|||||||| ||||||||||||||||||||||||||||| | || ||||||||||| | ||
Sbjct 3089460 CCTACGGGAGGCAGCAGTGGGGAATATTGCACAATGGGGGAAACCCTGATGCAGCAACGC 3089401
Query 61 CGCGTGTATGAAGAAGGCCTTCGGGTTGTAAAG 93
|||||| ||| ||||| ||||| | ||||||
Sbjct 3089400 CGCGTGAGTGATGAAGGTTTTCGGATCGTAAAG 3089368
Score = 100 bits (54), Expect = 8e-20
Identities = 80/93 (86%), Gaps = 0/93 (0%)
Strand=Plus/Minus
Query 1 CCTACGGGGGGCAGCAGTGGGGAATATTGCACAATGGGCGCAAGCCTGATGCAGCCATGC 60
|||||||| ||||||||||||||||||||||||||||| | || ||||||||||| | ||
Sbjct 3340204 CCTACGGGAGGCAGCAGTGGGGAATATTGCACAATGGGGGAAACCCTGATGCAGCAACGC 3340145
Query 61 CGCGTGTATGAAGAAGGCCTTCGGGTTGTAAAG 93
|||||| ||| ||||| ||||| | ||||||
Sbjct 3340144 CGCGTGAGTGATGAAGGTTTTCGGATCGTAAAG 3340112
Score = 97.1 bits (52), Expect = 1e-18
Identities = 78/91 (86%), Gaps = 0/91 (0%)
Strand=Plus/Plus
Query 3 TACGGGGGGCAGCAGTGGGGAATATTGCACAATGGGCGCAAGCCTGATGCAGCCATGCCG 62
|||||| ||||||||||||||||||||||||||||| | || ||||||||||| | ||||
Sbjct 292762 TACGGGAGGCAGCAGTGGGGAATATTGCACAATGGGGGAAACCCTGATGCAGCAACGCCG 292821
Query 63 CGTGTATGAAGAAGGCCTTCGGGTTGTAAAG 93
|||| ||| ||||| ||||| | ||||||
Sbjct 292822 CGTGAGTGATGAAGGTTTTCGGATCGTAAAG 292852
>CP013101.1 Clostridium perfringens strain FORC_025, complete genome
Length=3343822
Score = 536 bits (290), Expect = 5e-151
Identities = 314/326 (96%), Gaps = 0/326 (0%)
Strand=Plus/Plus
Query 140 TGACGTTACCCGCAGAAGAAGCACCGGCTAACTCCGTGCCAGCAGCCGCGGTAATACGTA 199
||||| ||||| || ||||| ||||||||| ||||||||||||||||||||||||||
Sbjct 10210 TGACGGTACCCAAGGAGGAAGCCACGGCTAACTACGTGCCAGCAGCCGCGGTAATACGTA 10269
Query 200 GGTGGCGAGCGTTATCCGGATTTACTGGGCGTAGAGGGAGCGTAGGCGGATGATTAAGTG 259
||||||||||||||||||||||||||||||||| ||||||||||||||||||||||||||
Sbjct 10270 GGTGGCGAGCGTTATCCGGATTTACTGGGCGTAAAGGGAGCGTAGGCGGATGATTAAGTG 10329
Query 260 GGATGTGAAATACCCGGGCTCAACTCGGGTGCTGCATTCCAAACTGGTTATCTAGAGTGC 319
||||||||||||||||||||||||| ||||||||||||||||||||||||||||||||||
Sbjct 10330 GGATGTGAAATACCCGGGCTCAACTTGGGTGCTGCATTCCAAACTGGTTATCTAGAGTGC 10389
Query 320 AGGAGAGGAGAGTGGAATTCCTAGTGTAGCGGTGAAATGCGTAGAGATTAGGAAGAACAC 379
||||||||||||||||||||||||||||||||||||||||||||||||||||||||||||
Sbjct 10390 AGGAGAGGAGAGTGGAATTCCTAGTGTAGCGGTGAAATGCGTAGAGATTAGGAAGAACAC 10449
Query 380 CAGTGGCGAAGGCGACTCTCTGGACTGTAACTGACGCTGAGGCTCGAAAGCGTGGGGAGC 439
||||||||||||||||||||||||||||||||||||||||||||||||||||||||||||
Sbjct 10450 CAGTGGCGAAGGCGACTCTCTGGACTGTAACTGACGCTGAGGCTCGAAAGCGTGGGGAGC 10509
Query 440 AAACAGGATTAGATACCCCTGTAGTC 465
|||||||||||||||||| ||||||
Sbjct 10510 AAACAGGATTAGATACCCTGGTAGTC 10535
Score = 536 bits (290), Expect = 5e-151
Identities = 314/326 (96%), Gaps = 0/326 (0%)
Strand=Plus/Plus
Query 140 TGACGTTACCCGCAGAAGAAGCACCGGCTAACTCCGTGCCAGCAGCCGCGGTAATACGTA 199
||||| ||||| || ||||| ||||||||| ||||||||||||||||||||||||||
Sbjct 72923 TGACGGTACCCAAGGAGGAAGCCACGGCTAACTACGTGCCAGCAGCCGCGGTAATACGTA 72982
Query 200 GGTGGCGAGCGTTATCCGGATTTACTGGGCGTAGAGGGAGCGTAGGCGGATGATTAAGTG 259
||||||||||||||||||||||||||||||||| ||||||||||||||||||||||||||
Sbjct 72983 GGTGGCGAGCGTTATCCGGATTTACTGGGCGTAAAGGGAGCGTAGGCGGATGATTAAGTG 73042
Query 260 GGATGTGAAATACCCGGGCTCAACTCGGGTGCTGCATTCCAAACTGGTTATCTAGAGTGC 319
||||||||||||||||||||||||| ||||||||||||||||||||||||||||||||||
Sbjct 73043 GGATGTGAAATACCCGGGCTCAACTTGGGTGCTGCATTCCAAACTGGTTATCTAGAGTGC 73102
Query 320 AGGAGAGGAGAGTGGAATTCCTAGTGTAGCGGTGAAATGCGTAGAGATTAGGAAGAACAC 379
||||||||||||||||||||||||||||||||||||||||||||||||||||||||||||
Sbjct 73103 AGGAGAGGAGAGTGGAATTCCTAGTGTAGCGGTGAAATGCGTAGAGATTAGGAAGAACAC 73162
Query 380 CAGTGGCGAAGGCGACTCTCTGGACTGTAACTGACGCTGAGGCTCGAAAGCGTGGGGAGC 439
||||||||||||||||||||||||||||||||||||||||||||||||||||||||||||
Sbjct 73163 CAGTGGCGAAGGCGACTCTCTGGACTGTAACTGACGCTGAGGCTCGAAAGCGTGGGGAGC 73222
Query 440 AAACAGGATTAGATACCCCTGTAGTC 465
|||||||||||||||||| ||||||
Sbjct 73223 AAACAGGATTAGATACCCTGGTAGTC 73248
Score = 536 bits (290), Expect = 5e-151
Identities = 314/326 (96%), Gaps = 0/326 (0%)
Strand=Plus/Plus
Query 140 TGACGTTACCCGCAGAAGAAGCACCGGCTAACTCCGTGCCAGCAGCCGCGGTAATACGTA 199
||||| ||||| || ||||| ||||||||| ||||||||||||||||||||||||||
Sbjct 82798 TGACGGTACCCAAGGAGGAAGCCACGGCTAACTACGTGCCAGCAGCCGCGGTAATACGTA 82857
Query 200 GGTGGCGAGCGTTATCCGGATTTACTGGGCGTAGAGGGAGCGTAGGCGGATGATTAAGTG 259
||||||||||||||||||||||||||||||||| ||||||||||||||||||||||||||
Sbjct 82858 GGTGGCGAGCGTTATCCGGATTTACTGGGCGTAAAGGGAGCGTAGGCGGATGATTAAGTG 82917
Query 260 GGATGTGAAATACCCGGGCTCAACTCGGGTGCTGCATTCCAAACTGGTTATCTAGAGTGC 319
||||||||||||||||||||||||| ||||||||||||||||||||||||||||||||||
Sbjct 82918 GGATGTGAAATACCCGGGCTCAACTTGGGTGCTGCATTCCAAACTGGTTATCTAGAGTGC 82977
Query 320 AGGAGAGGAGAGTGGAATTCCTAGTGTAGCGGTGAAATGCGTAGAGATTAGGAAGAACAC 379
||||||||||||||||||||||||||||||||||||||||||||||||||||||||||||
Sbjct 82978 AGGAGAGGAGAGTGGAATTCCTAGTGTAGCGGTGAAATGCGTAGAGATTAGGAAGAACAC 83037
Query 380 CAGTGGCGAAGGCGACTCTCTGGACTGTAACTGACGCTGAGGCTCGAAAGCGTGGGGAGC 439
||||||||||||||||||||||||||||||||||||||||||||||||||||||||||||
Sbjct 83038 CAGTGGCGAAGGCGACTCTCTGGACTGTAACTGACGCTGAGGCTCGAAAGCGTGGGGAGC 83097
Query 440 AAACAGGATTAGATACCCCTGTAGTC 465
|||||||||||||||||| ||||||
Sbjct 83098 AAACAGGATTAGATACCCTGGTAGTC 83123
Score = 536 bits (290), Expect = 5e-151
Identities = 314/326 (96%), Gaps = 0/326 (0%)
Strand=Plus/Plus
Query 140 TGACGTTACCCGCAGAAGAAGCACCGGCTAACTCCGTGCCAGCAGCCGCGGTAATACGTA 199
||||| ||||| || ||||| ||||||||| ||||||||||||||||||||||||||
Sbjct 106233 TGACGGTACCCAAGGAGGAAGCCACGGCTAACTACGTGCCAGCAGCCGCGGTAATACGTA 106292
Query 200 GGTGGCGAGCGTTATCCGGATTTACTGGGCGTAGAGGGAGCGTAGGCGGATGATTAAGTG 259
||||||||||||||||||||||||||||||||| ||||||||||||||||||||||||||
Sbjct 106293 GGTGGCGAGCGTTATCCGGATTTACTGGGCGTAAAGGGAGCGTAGGCGGATGATTAAGTG 106352
Query 260 GGATGTGAAATACCCGGGCTCAACTCGGGTGCTGCATTCCAAACTGGTTATCTAGAGTGC 319
||||||||||||||||||||||||| ||||||||||||||||||||||||||||||||||
Sbjct 106353 GGATGTGAAATACCCGGGCTCAACTTGGGTGCTGCATTCCAAACTGGTTATCTAGAGTGC 106412
Query 320 AGGAGAGGAGAGTGGAATTCCTAGTGTAGCGGTGAAATGCGTAGAGATTAGGAAGAACAC 379
||||||||||||||||||||||||||||||||||||||||||||||||||||||||||||
Sbjct 106413 AGGAGAGGAGAGTGGAATTCCTAGTGTAGCGGTGAAATGCGTAGAGATTAGGAAGAACAC 106472
Query 380 CAGTGGCGAAGGCGACTCTCTGGACTGTAACTGACGCTGAGGCTCGAAAGCGTGGGGAGC 439
||||||||||||||||||||||||||||||||||||||||||||||||||||||||||||
Sbjct 106473 CAGTGGCGAAGGCGACTCTCTGGACTGTAACTGACGCTGAGGCTCGAAAGCGTGGGGAGC 106532
Query 440 AAACAGGATTAGATACCCCTGTAGTC 465
|||||||||||||||||| ||||||
Sbjct 106533 AAACAGGATTAGATACCCTGGTAGTC 106558
Score = 536 bits (290), Expect = 5e-151
Identities = 314/326 (96%), Gaps = 0/326 (0%)
Strand=Plus/Plus
Query 140 TGACGTTACCCGCAGAAGAAGCACCGGCTAACTCCGTGCCAGCAGCCGCGGTAATACGTA 199
||||| ||||| || ||||| ||||||||| ||||||||||||||||||||||||||
Sbjct 116065 TGACGGTACCCAAGGAGGAAGCCACGGCTAACTACGTGCCAGCAGCCGCGGTAATACGTA 116124
Query 200 GGTGGCGAGCGTTATCCGGATTTACTGGGCGTAGAGGGAGCGTAGGCGGATGATTAAGTG 259
||||||||||||||||||||||||||||||||| ||||||||||||||||||||||||||
Sbjct 116125 GGTGGCGAGCGTTATCCGGATTTACTGGGCGTAAAGGGAGCGTAGGCGGATGATTAAGTG 116184
Query 260 GGATGTGAAATACCCGGGCTCAACTCGGGTGCTGCATTCCAAACTGGTTATCTAGAGTGC 319
||||||||||||||||||||||||| ||||||||||||||||||||||||||||||||||
Sbjct 116185 GGATGTGAAATACCCGGGCTCAACTTGGGTGCTGCATTCCAAACTGGTTATCTAGAGTGC 116244
Query 320 AGGAGAGGAGAGTGGAATTCCTAGTGTAGCGGTGAAATGCGTAGAGATTAGGAAGAACAC 379
||||||||||||||||||||||||||||||||||||||||||||||||||||||||||||
Sbjct 116245 AGGAGAGGAGAGTGGAATTCCTAGTGTAGCGGTGAAATGCGTAGAGATTAGGAAGAACAC 116304
Query 380 CAGTGGCGAAGGCGACTCTCTGGACTGTAACTGACGCTGAGGCTCGAAAGCGTGGGGAGC 439
||||||||||||||||||||||||||||||||||||||||||||||||||||||||||||
Sbjct 116305 CAGTGGCGAAGGCGACTCTCTGGACTGTAACTGACGCTGAGGCTCGAAAGCGTGGGGAGC 116364
Query 440 AAACAGGATTAGATACCCCTGTAGTC 465
|||||||||||||||||| ||||||
Sbjct 116365 AAACAGGATTAGATACCCTGGTAGTC 116390
Score = 536 bits (290), Expect = 5e-151
Identities = 314/326 (96%), Gaps = 0/326 (0%)
Strand=Plus/Plus
Query 140 TGACGTTACCCGCAGAAGAAGCACCGGCTAACTCCGTGCCAGCAGCCGCGGTAATACGTA 199
||||| ||||| || ||||| ||||||||| ||||||||||||||||||||||||||
Sbjct 266385 TGACGGTACCCAAGGAGGAAGCCACGGCTAACTACGTGCCAGCAGCCGCGGTAATACGTA 266444
Query 200 GGTGGCGAGCGTTATCCGGATTTACTGGGCGTAGAGGGAGCGTAGGCGGATGATTAAGTG 259
||||||||||||||||||||||||||||||||| ||||||||||||||||||||||||||
Sbjct 266445 GGTGGCGAGCGTTATCCGGATTTACTGGGCGTAAAGGGAGCGTAGGCGGATGATTAAGTG 266504
Query 260 GGATGTGAAATACCCGGGCTCAACTCGGGTGCTGCATTCCAAACTGGTTATCTAGAGTGC 319
||||||||||||||||||||||||| ||||||||||||||||||||||||||||||||||
Sbjct 266505 GGATGTGAAATACCCGGGCTCAACTTGGGTGCTGCATTCCAAACTGGTTATCTAGAGTGC 266564
Query 320 AGGAGAGGAGAGTGGAATTCCTAGTGTAGCGGTGAAATGCGTAGAGATTAGGAAGAACAC 379
||||||||||||||||||||||||||||||||||||||||||||||||||||||||||||
Sbjct 266565 AGGAGAGGAGAGTGGAATTCCTAGTGTAGCGGTGAAATGCGTAGAGATTAGGAAGAACAC 266624
Query 380 CAGTGGCGAAGGCGACTCTCTGGACTGTAACTGACGCTGAGGCTCGAAAGCGTGGGGAGC 439
||||||||||||||||||||||||||||||||||||||||||||||||||||||||||||
Sbjct 266625 CAGTGGCGAAGGCGACTCTCTGGACTGTAACTGACGCTGAGGCTCGAAAGCGTGGGGAGC 266684
Query 440 AAACAGGATTAGATACCCCTGTAGTC 465
|||||||||||||||||| ||||||
Sbjct 266685 AAACAGGATTAGATACCCTGGTAGTC 266710
Score = 536 bits (290), Expect = 5e-151
Identities = 314/326 (96%), Gaps = 0/326 (0%)
Strand=Plus/Plus
Query 140 TGACGTTACCCGCAGAAGAAGCACCGGCTAACTCCGTGCCAGCAGCCGCGGTAATACGTA 199
||||| ||||| || ||||| ||||||||| ||||||||||||||||||||||||||
Sbjct 346128 TGACGGTACCCAAGGAGGAAGCCACGGCTAACTACGTGCCAGCAGCCGCGGTAATACGTA 346187
Query 200 GGTGGCGAGCGTTATCCGGATTTACTGGGCGTAGAGGGAGCGTAGGCGGATGATTAAGTG 259
||||||||||||||||||||||||||||||||| ||||||||||||||||||||||||||
Sbjct 346188 GGTGGCGAGCGTTATCCGGATTTACTGGGCGTAAAGGGAGCGTAGGCGGATGATTAAGTG 346247
Query 260 GGATGTGAAATACCCGGGCTCAACTCGGGTGCTGCATTCCAAACTGGTTATCTAGAGTGC 319
||||||||||||||||||||||||| ||||||||||||||||||||||||||||||||||
Sbjct 346248 GGATGTGAAATACCCGGGCTCAACTTGGGTGCTGCATTCCAAACTGGTTATCTAGAGTGC 346307
Query 320 AGGAGAGGAGAGTGGAATTCCTAGTGTAGCGGTGAAATGCGTAGAGATTAGGAAGAACAC 379
||||||||||||||||||||||||||||||||||||||||||||||||||||||||||||
Sbjct 346308 AGGAGAGGAGAGTGGAATTCCTAGTGTAGCGGTGAAATGCGTAGAGATTAGGAAGAACAC 346367
Query 380 CAGTGGCGAAGGCGACTCTCTGGACTGTAACTGACGCTGAGGCTCGAAAGCGTGGGGAGC 439
||||||||||||||||||||||||||||||||||||||||||||||||||||||||||||
Sbjct 346368 CAGTGGCGAAGGCGACTCTCTGGACTGTAACTGACGCTGAGGCTCGAAAGCGTGGGGAGC 346427
Query 440 AAACAGGATTAGATACCCCTGTAGTC 465
|||||||||||||||||| ||||||
Sbjct 346428 AAACAGGATTAGATACCCTGGTAGTC 346453
Score = 536 bits (290), Expect = 5e-151
Identities = 314/326 (96%), Gaps = 0/326 (0%)
Strand=Plus/Plus
Query 140 TGACGTTACCCGCAGAAGAAGCACCGGCTAACTCCGTGCCAGCAGCCGCGGTAATACGTA 199
||||| ||||| || ||||| ||||||||| ||||||||||||||||||||||||||
Sbjct 696947 TGACGGTACCCAAGGAGGAAGCCACGGCTAACTACGTGCCAGCAGCCGCGGTAATACGTA 697006
Query 200 GGTGGCGAGCGTTATCCGGATTTACTGGGCGTAGAGGGAGCGTAGGCGGATGATTAAGTG 259
||||||||||||||||||||||||||||||||| ||||||||||||||||||||||||||
Sbjct 697007 GGTGGCGAGCGTTATCCGGATTTACTGGGCGTAAAGGGAGCGTAGGCGGATGATTAAGTG 697066
Query 260 GGATGTGAAATACCCGGGCTCAACTCGGGTGCTGCATTCCAAACTGGTTATCTAGAGTGC 319
||||||||||||||||||||||||| ||||||||||||||||||||||||||||||||||
Sbjct 697067 GGATGTGAAATACCCGGGCTCAACTTGGGTGCTGCATTCCAAACTGGTTATCTAGAGTGC 697126
Query 320 AGGAGAGGAGAGTGGAATTCCTAGTGTAGCGGTGAAATGCGTAGAGATTAGGAAGAACAC 379
||||||||||||||||||||||||||||||||||||||||||||||||||||||||||||
Sbjct 697127 AGGAGAGGAGAGTGGAATTCCTAGTGTAGCGGTGAAATGCGTAGAGATTAGGAAGAACAC 697186
Query 380 CAGTGGCGAAGGCGACTCTCTGGACTGTAACTGACGCTGAGGCTCGAAAGCGTGGGGAGC 439
||||||||||||||||||||||||||||||||||||||||||||||||||||||||||||
Sbjct 697187 CAGTGGCGAAGGCGACTCTCTGGACTGTAACTGACGCTGAGGCTCGAAAGCGTGGGGAGC 697246
Query 440 AAACAGGATTAGATACCCCTGTAGTC 465
|||||||||||||||||| ||||||
Sbjct 697247 AAACAGGATTAGATACCCTGGTAGTC 697272
Score = 536 bits (290), Expect = 5e-151
Identities = 314/326 (96%), Gaps = 0/326 (0%)
Strand=Plus/Minus
Query 140 TGACGTTACCCGCAGAAGAAGCACCGGCTAACTCCGTGCCAGCAGCCGCGGTAATACGTA 199
||||| ||||| || ||||| ||||||||| ||||||||||||||||||||||||||
Sbjct 2874160 TGACGGTACCCAAGGAGGAAGCCACGGCTAACTACGTGCCAGCAGCCGCGGTAATACGTA 2874101
Query 200 GGTGGCGAGCGTTATCCGGATTTACTGGGCGTAGAGGGAGCGTAGGCGGATGATTAAGTG 259
||||||||||||||||||||||||||||||||| ||||||||||||||||||||||||||
Sbjct 2874100 GGTGGCGAGCGTTATCCGGATTTACTGGGCGTAAAGGGAGCGTAGGCGGATGATTAAGTG 2874041
Query 260 GGATGTGAAATACCCGGGCTCAACTCGGGTGCTGCATTCCAAACTGGTTATCTAGAGTGC 319
||||||||||||||||||||||||| ||||||||||||||||||||||||||||||||||
Sbjct 2874040 GGATGTGAAATACCCGGGCTCAACTTGGGTGCTGCATTCCAAACTGGTTATCTAGAGTGC 2873981
Query 320 AGGAGAGGAGAGTGGAATTCCTAGTGTAGCGGTGAAATGCGTAGAGATTAGGAAGAACAC 379
||||||||||||||||||||||||||||||||||||||||||||||||||||||||||||
Sbjct 2873980 AGGAGAGGAGAGTGGAATTCCTAGTGTAGCGGTGAAATGCGTAGAGATTAGGAAGAACAC 2873921
Query 380 CAGTGGCGAAGGCGACTCTCTGGACTGTAACTGACGCTGAGGCTCGAAAGCGTGGGGAGC 439
||||||||||||||||||||||||||||||||||||||||||||||||||||||||||||
Sbjct 2873920 CAGTGGCGAAGGCGACTCTCTGGACTGTAACTGACGCTGAGGCTCGAAAGCGTGGGGAGC 2873861
Query 440 AAACAGGATTAGATACCCCTGTAGTC 465
|||||||||||||||||| ||||||
Sbjct 2873860 AAACAGGATTAGATACCCTGGTAGTC 2873835
Score = 536 bits (290), Expect = 5e-151
Identities = 314/326 (96%), Gaps = 0/326 (0%)
Strand=Plus/Minus
Query 140 TGACGTTACCCGCAGAAGAAGCACCGGCTAACTCCGTGCCAGCAGCCGCGGTAATACGTA 199
||||| ||||| || ||||| ||||||||| ||||||||||||||||||||||||||
Sbjct 3121269 TGACGGTACCCAAGGAGGAAGCCACGGCTAACTACGTGCCAGCAGCCGCGGTAATACGTA 3121210
Query 200 GGTGGCGAGCGTTATCCGGATTTACTGGGCGTAGAGGGAGCGTAGGCGGATGATTAAGTG 259
||||||||||||||||||||||||||||||||| ||||||||||||||||||||||||||
Sbjct 3121209 GGTGGCGAGCGTTATCCGGATTTACTGGGCGTAAAGGGAGCGTAGGCGGATGATTAAGTG 3121150
Query 260 GGATGTGAAATACCCGGGCTCAACTCGGGTGCTGCATTCCAAACTGGTTATCTAGAGTGC 319
||||||||||||||||||||||||| ||||||||||||||||||||||||||||||||||
Sbjct 3121149 GGATGTGAAATACCCGGGCTCAACTTGGGTGCTGCATTCCAAACTGGTTATCTAGAGTGC 3121090
Query 320 AGGAGAGGAGAGTGGAATTCCTAGTGTAGCGGTGAAATGCGTAGAGATTAGGAAGAACAC 379
||||||||||||||||||||||||||||||||||||||||||||||||||||||||||||
Sbjct 3121089 AGGAGAGGAGAGTGGAATTCCTAGTGTAGCGGTGAAATGCGTAGAGATTAGGAAGAACAC 3121030
Query 380 CAGTGGCGAAGGCGACTCTCTGGACTGTAACTGACGCTGAGGCTCGAAAGCGTGGGGAGC 439
||||||||||||||||||||||||||||||||||||||||||||||||||||||||||||
Sbjct 3121029 CAGTGGCGAAGGCGACTCTCTGGACTGTAACTGACGCTGAGGCTCGAAAGCGTGGGGAGC 3120970
Query 440 AAACAGGATTAGATACCCCTGTAGTC 465
|||||||||||||||||| ||||||
Sbjct 3120969 AAACAGGATTAGATACCCTGGTAGTC 3120944
Score = 100 bits (54), Expect = 8e-20
Identities = 80/93 (86%), Gaps = 0/93 (0%)
Strand=Plus/Plus
Query 1 CCTACGGGGGGCAGCAGTGGGGAATATTGCACAATGGGCGCAAGCCTGATGCAGCCATGC 60
|||||||| ||||||||||||||||||||||||||||| | || ||||||||||| | ||
Sbjct 10096 CCTACGGGAGGCAGCAGTGGGGAATATTGCACAATGGGGGAAACCCTGATGCAGCAACGC 10155
Query 61 CGCGTGTATGAAGAAGGCCTTCGGGTTGTAAAG 93
|||||| ||| ||||| ||||| | ||||||
Sbjct 10156 CGCGTGAGTGATGAAGGTTTTCGGATCGTAAAG 10188
Score = 100 bits (54), Expect = 8e-20
Identities = 80/93 (86%), Gaps = 0/93 (0%)
Strand=Plus/Plus
Query 1 CCTACGGGGGGCAGCAGTGGGGAATATTGCACAATGGGCGCAAGCCTGATGCAGCCATGC 60
|||||||| ||||||||||||||||||||||||||||| | || ||||||||||| | ||
Sbjct 72809 CCTACGGGAGGCAGCAGTGGGGAATATTGCACAATGGGGGAAACCCTGATGCAGCAACGC 72868
Query 61 CGCGTGTATGAAGAAGGCCTTCGGGTTGTAAAG 93
|||||| ||| ||||| ||||| | ||||||
Sbjct 72869 CGCGTGAGTGATGAAGGTTTTCGGATCGTAAAG 72901
Score = 100 bits (54), Expect = 8e-20
Identities = 80/93 (86%), Gaps = 0/93 (0%)
Strand=Plus/Plus
Query 1 CCTACGGGGGGCAGCAGTGGGGAATATTGCACAATGGGCGCAAGCCTGATGCAGCCATGC 60
|||||||| ||||||||||||||||||||||||||||| | || ||||||||||| | ||
Sbjct 82684 CCTACGGGAGGCAGCAGTGGGGAATATTGCACAATGGGGGAAACCCTGATGCAGCAACGC 82743
Query 61 CGCGTGTATGAAGAAGGCCTTCGGGTTGTAAAG 93
|||||| ||| ||||| ||||| | ||||||
Sbjct 82744 CGCGTGAGTGATGAAGGTTTTCGGATCGTAAAG 82776
Score = 100 bits (54), Expect = 8e-20
Identities = 80/93 (86%), Gaps = 0/93 (0%)
Strand=Plus/Plus
Query 1 CCTACGGGGGGCAGCAGTGGGGAATATTGCACAATGGGCGCAAGCCTGATGCAGCCATGC 60
|||||||| ||||||||||||||||||||||||||||| | || ||||||||||| | ||
Sbjct 106119 CCTACGGGAGGCAGCAGTGGGGAATATTGCACAATGGGGGAAACCCTGATGCAGCAACGC 106178
Query 61 CGCGTGTATGAAGAAGGCCTTCGGGTTGTAAAG 93
|||||| ||| ||||| ||||| | ||||||
Sbjct 106179 CGCGTGAGTGATGAAGGTTTTCGGATCGTAAAG 106211
Score = 100 bits (54), Expect = 8e-20
Identities = 80/93 (86%), Gaps = 0/93 (0%)
Strand=Plus/Plus
Query 1 CCTACGGGGGGCAGCAGTGGGGAATATTGCACAATGGGCGCAAGCCTGATGCAGCCATGC 60
|||||||| ||||||||||||||||||||||||||||| | || ||||||||||| | ||
Sbjct 115951 CCTACGGGAGGCAGCAGTGGGGAATATTGCACAATGGGGGAAACCCTGATGCAGCAACGC 116010
Query 61 CGCGTGTATGAAGAAGGCCTTCGGGTTGTAAAG 93
|||||| ||| ||||| ||||| | ||||||
Sbjct 116011 CGCGTGAGTGATGAAGGTTTTCGGATCGTAAAG 116043
Score = 100 bits (54), Expect = 8e-20
Identities = 80/93 (86%), Gaps = 0/93 (0%)
Strand=Plus/Plus
Query 1 CCTACGGGGGGCAGCAGTGGGGAATATTGCACAATGGGCGCAAGCCTGATGCAGCCATGC 60
|||||||| ||||||||||||||||||||||||||||| | || ||||||||||| | ||
Sbjct 266271 CCTACGGGAGGCAGCAGTGGGGAATATTGCACAATGGGGGAAACCCTGATGCAGCAACGC 266330
Query 61 CGCGTGTATGAAGAAGGCCTTCGGGTTGTAAAG 93
|||||| ||| ||||| ||||| | ||||||
Sbjct 266331 CGCGTGAGTGATGAAGGTTTTCGGATCGTAAAG 266363
Score = 100 bits (54), Expect = 8e-20
Identities = 80/93 (86%), Gaps = 0/93 (0%)
Strand=Plus/Plus
Query 1 CCTACGGGGGGCAGCAGTGGGGAATATTGCACAATGGGCGCAAGCCTGATGCAGCCATGC 60
|||||||| ||||||||||||||||||||||||||||| | || ||||||||||| | ||
Sbjct 346014 CCTACGGGAGGCAGCAGTGGGGAATATTGCACAATGGGGGAAACCCTGATGCAGCAACGC 346073
Query 61 CGCGTGTATGAAGAAGGCCTTCGGGTTGTAAAG 93
|||||| ||| ||||| ||||| | ||||||
Sbjct 346074 CGCGTGAGTGATGAAGGTTTTCGGATCGTAAAG 346106
Score = 100 bits (54), Expect = 8e-20
Identities = 80/93 (86%), Gaps = 0/93 (0%)
Strand=Plus/Plus
Query 1 CCTACGGGGGGCAGCAGTGGGGAATATTGCACAATGGGCGCAAGCCTGATGCAGCCATGC 60
|||||||| ||||||||||||||||||||||||||||| | || ||||||||||| | ||
Sbjct 696833 CCTACGGGAGGCAGCAGTGGGGAATATTGCACAATGGGGGAAACCCTGATGCAGCAACGC 696892
Query 61 CGCGTGTATGAAGAAGGCCTTCGGGTTGTAAAG 93
|||||| ||| ||||| ||||| | ||||||
Sbjct 696893 CGCGTGAGTGATGAAGGTTTTCGGATCGTAAAG 696925
Score = 100 bits (54), Expect = 8e-20
Identities = 80/93 (86%), Gaps = 0/93 (0%)
Strand=Plus/Minus
Query 1 CCTACGGGGGGCAGCAGTGGGGAATATTGCACAATGGGCGCAAGCCTGATGCAGCCATGC 60
|||||||| ||||||||||||||||||||||||||||| | || ||||||||||| | ||
Sbjct 2874274 CCTACGGGAGGCAGCAGTGGGGAATATTGCACAATGGGGGAAACCCTGATGCAGCAACGC 2874215
Query 61 CGCGTGTATGAAGAAGGCCTTCGGGTTGTAAAG 93
|||||| ||| ||||| ||||| | ||||||
Sbjct 2874214 CGCGTGAGTGATGAAGGTTTTCGGATCGTAAAG 2874182
Score = 100 bits (54), Expect = 8e-20
Identities = 80/93 (86%), Gaps = 0/93 (0%)
Strand=Plus/Minus
Query 1 CCTACGGGGGGCAGCAGTGGGGAATATTGCACAATGGGCGCAAGCCTGATGCAGCCATGC 60
|||||||| ||||||||||||||||||||||||||||| | || ||||||||||| | ||
Sbjct 3121383 CCTACGGGAGGCAGCAGTGGGGAATATTGCACAATGGGGGAAACCCTGATGCAGCAACGC 3121324
Query 61 CGCGTGTATGAAGAAGGCCTTCGGGTTGTAAAG 93
|||||| ||| ||||| ||||| | ||||||
Sbjct 3121323 CGCGTGAGTGATGAAGGTTTTCGGATCGTAAAG 3121291
>KX986316.1 Clostridium perfringens strain SD14-02 16S ribosomal RNA gene,
partial sequence
Length=1384
Score = 536 bits (290), Expect = 5e-151
Identities = 314/326 (96%), Gaps = 0/326 (0%)
Strand=Plus/Plus
Query 140 TGACGTTACCCGCAGAAGAAGCACCGGCTAACTCCGTGCCAGCAGCCGCGGTAATACGTA 199
||||| ||||| || ||||| ||||||||| ||||||||||||||||||||||||||
Sbjct 404 TGACGGTACCCAAGGAGGAAGCCACGGCTAACTACGTGCCAGCAGCCGCGGTAATACGTA 463
Query 200 GGTGGCGAGCGTTATCCGGATTTACTGGGCGTAGAGGGAGCGTAGGCGGATGATTAAGTG 259
||||||||||||||||||||||||||||||||| ||||||||||||||||||||||||||
Sbjct 464 GGTGGCGAGCGTTATCCGGATTTACTGGGCGTAAAGGGAGCGTAGGCGGATGATTAAGTG 523
Query 260 GGATGTGAAATACCCGGGCTCAACTCGGGTGCTGCATTCCAAACTGGTTATCTAGAGTGC 319
||||||||||||||||||||||||| ||||||||||||||||||||||||||||||||||
Sbjct 524 GGATGTGAAATACCCGGGCTCAACTTGGGTGCTGCATTCCAAACTGGTTATCTAGAGTGC 583
Query 320 AGGAGAGGAGAGTGGAATTCCTAGTGTAGCGGTGAAATGCGTAGAGATTAGGAAGAACAC 379
||||||||||||||||||||||||||||||||||||||||||||||||||||||||||||
Sbjct 584 AGGAGAGGAGAGTGGAATTCCTAGTGTAGCGGTGAAATGCGTAGAGATTAGGAAGAACAC 643
Query 380 CAGTGGCGAAGGCGACTCTCTGGACTGTAACTGACGCTGAGGCTCGAAAGCGTGGGGAGC 439
||||||||||||||||||||||||||||||||||||||||||||||||||||||||||||
Sbjct 644 CAGTGGCGAAGGCGACTCTCTGGACTGTAACTGACGCTGAGGCTCGAAAGCGTGGGGAGC 703
Query 440 AAACAGGATTAGATACCCCTGTAGTC 465
|||||||||||||||||| ||||||
Sbjct 704 AAACAGGATTAGATACCCTGGTAGTC 729
Score = 100 bits (54), Expect = 8e-20
Identities = 80/93 (86%), Gaps = 0/93 (0%)
Strand=Plus/Plus
Query 1 CCTACGGGGGGCAGCAGTGGGGAATATTGCACAATGGGCGCAAGCCTGATGCAGCCATGC 60
|||||||| ||||||||||||||||||||||||||||| | || ||||||||||| | ||
Sbjct 290 CCTACGGGAGGCAGCAGTGGGGAATATTGCACAATGGGGGAAACCCTGATGCAGCAACGC 349
Query 61 CGCGTGTATGAAGAAGGCCTTCGGGTTGTAAAG 93
|||||| ||| ||||| ||||| | ||||||
Sbjct 350 CGCGTGAGTGATGAAGGTTTTCGGATCGTAAAG 382
>EF153918.1 Clostridium perfringens isolate T2_1_0703 16S ribosomal RNA gene,
partial sequence
Length=672
Score = 536 bits (290), Expect = 5e-151
Identities = 314/326 (96%), Gaps = 0/326 (0%)
Strand=Plus/Plus
Query 140 TGACGTTACCCGCAGAAGAAGCACCGGCTAACTCCGTGCCAGCAGCCGCGGTAATACGTA 199
||||| ||||| || ||||| ||||||||| ||||||||||||||||||||||||||
Sbjct 76 TGACGGTACCCAAGGAGGAAGCCACGGCTAACTACGTGCCAGCAGCCGCGGTAATACGTA 135
Query 200 GGTGGCGAGCGTTATCCGGATTTACTGGGCGTAGAGGGAGCGTAGGCGGATGATTAAGTG 259
||||||||||||||||||||||||||||||||| ||||||||||||||||||||||||||
Sbjct 136 GGTGGCGAGCGTTATCCGGATTTACTGGGCGTAAAGGGAGCGTAGGCGGATGATTAAGTG 195
Query 260 GGATGTGAAATACCCGGGCTCAACTCGGGTGCTGCATTCCAAACTGGTTATCTAGAGTGC 319
||||||||||||||||||||||||| ||||||||||||||||||||||||||||||||||
Sbjct 196 GGATGTGAAATACCCGGGCTCAACTTGGGTGCTGCATTCCAAACTGGTTATCTAGAGTGC 255
Query 320 AGGAGAGGAGAGTGGAATTCCTAGTGTAGCGGTGAAATGCGTAGAGATTAGGAAGAACAC 379
||||||||||||||||||||||||||||||||||||||||||||||||||||||||||||
Sbjct 256 AGGAGAGGAGAGTGGAATTCCTAGTGTAGCGGTGAAATGCGTAGAGATTAGGAAGAACAC 315
Query 380 CAGTGGCGAAGGCGACTCTCTGGACTGTAACTGACGCTGAGGCTCGAAAGCGTGGGGAGC 439
||||||||||||||||||||||||||||||||||||||||||||||||||||||||||||
Sbjct 316 CAGTGGCGAAGGCGACTCTCTGGACTGTAACTGACGCTGAGGCTCGAAAGCGTGGGGAGC 375
Query 440 AAACAGGATTAGATACCCCTGTAGTC 465
|||||||||||||||||| ||||||
Sbjct 376 AAACAGGATTAGATACCCTGGTAGTC 401
>EF153917.1 Clostridium perfringens isolate F2_2_0703 16S ribosomal RNA gene,
partial sequence
Length=672
Score = 536 bits (290), Expect = 5e-151
Identities = 314/326 (96%), Gaps = 0/326 (0%)
Strand=Plus/Plus
Query 140 TGACGTTACCCGCAGAAGAAGCACCGGCTAACTCCGTGCCAGCAGCCGCGGTAATACGTA 199
||||| ||||| || ||||| ||||||||| ||||||||||||||||||||||||||
Sbjct 76 TGACGGTACCCAAGGAGGAAGCCACGGCTAACTACGTGCCAGCAGCCGCGGTAATACGTA 135
Query 200 GGTGGCGAGCGTTATCCGGATTTACTGGGCGTAGAGGGAGCGTAGGCGGATGATTAAGTG 259
||||||||||||||||||||||||||||||||| ||||||||||||||||||||||||||
Sbjct 136 GGTGGCGAGCGTTATCCGGATTTACTGGGCGTAAAGGGAGCGTAGGCGGATGATTAAGTG 195
Query 260 GGATGTGAAATACCCGGGCTCAACTCGGGTGCTGCATTCCAAACTGGTTATCTAGAGTGC 319
||||||||||||||||||||||||| ||||||||||||||||||||||||||||||||||
Sbjct 196 GGATGTGAAATACCCGGGCTCAACTTGGGTGCTGCATTCCAAACTGGTTATCTAGAGTGC 255
Query 320 AGGAGAGGAGAGTGGAATTCCTAGTGTAGCGGTGAAATGCGTAGAGATTAGGAAGAACAC 379
||||||||||||||||||||||||||||||||||||||||||||||||||||||||||||
Sbjct 256 AGGAGAGGAGAGTGGAATTCCTAGTGTAGCGGTGAAATGCGTAGAGATTAGGAAGAACAC 315
Query 380 CAGTGGCGAAGGCGACTCTCTGGACTGTAACTGACGCTGAGGCTCGAAAGCGTGGGGAGC 439
||||||||||||||||||||||||||||||||||||||||||||||||||||||||||||
Sbjct 316 CAGTGGCGAAGGCGACTCTCTGGACTGTAACTGACGCTGAGGCTCGAAAGCGTGGGGAGC 375
Query 440 AAACAGGATTAGATACCCCTGTAGTC 465
|||||||||||||||||| ||||||
Sbjct 376 AAACAGGATTAGATACCCTGGTAGTC 401
>EF153916.1 Clostridium perfringens isolate A3_0202 16S ribosomal RNA gene,
partial sequence
Length=672
Score = 536 bits (290), Expect = 5e-151
Identities = 314/326 (96%), Gaps = 0/326 (0%)
Strand=Plus/Plus
Query 140 TGACGTTACCCGCAGAAGAAGCACCGGCTAACTCCGTGCCAGCAGCCGCGGTAATACGTA 199
||||| ||||| || ||||| ||||||||| ||||||||||||||||||||||||||
Sbjct 76 TGACGGTACCCAAGGAGGAAGCCACGGCTAACTACGTGCCAGCAGCCGCGGTAATACGTA 135
Query 200 GGTGGCGAGCGTTATCCGGATTTACTGGGCGTAGAGGGAGCGTAGGCGGATGATTAAGTG 259
||||||||||||||||||||||||||||||||| ||||||||||||||||||||||||||
Sbjct 136 GGTGGCGAGCGTTATCCGGATTTACTGGGCGTAAAGGGAGCGTAGGCGGATGATTAAGTG 195
Query 260 GGATGTGAAATACCCGGGCTCAACTCGGGTGCTGCATTCCAAACTGGTTATCTAGAGTGC 319
||||||||||||||||||||||||| ||||||||||||||||||||||||||||||||||
Sbjct 196 GGATGTGAAATACCCGGGCTCAACTTGGGTGCTGCATTCCAAACTGGTTATCTAGAGTGC 255
Query 320 AGGAGAGGAGAGTGGAATTCCTAGTGTAGCGGTGAAATGCGTAGAGATTAGGAAGAACAC 379
||||||||||||||||||||||||||||||||||||||||||||||||||||||||||||
Sbjct 256 AGGAGAGGAGAGTGGAATTCCTAGTGTAGCGGTGAAATGCGTAGAGATTAGGAAGAACAC 315
Query 380 CAGTGGCGAAGGCGACTCTCTGGACTGTAACTGACGCTGAGGCTCGAAAGCGTGGGGAGC 439
||||||||||||||||||||||||||||||||||||||||||||||||||||||||||||
Sbjct 316 CAGTGGCGAAGGCGACTCTCTGGACTGTAACTGACGCTGAGGCTCGAAAGCGTGGGGAGC 375
Query 440 AAACAGGATTAGATACCCCTGTAGTC 465
|||||||||||||||||| ||||||
Sbjct 376 AAACAGGATTAGATACCCTGGTAGTC 401
>EF153915.1 Clostridium perfringens isolate B2_0202 16S ribosomal RNA gene,
partial sequence
Length=672
Score = 536 bits (290), Expect = 5e-151
Identities = 314/326 (96%), Gaps = 0/326 (0%)
Strand=Plus/Plus
Query 140 TGACGTTACCCGCAGAAGAAGCACCGGCTAACTCCGTGCCAGCAGCCGCGGTAATACGTA 199
||||| ||||| || ||||| ||||||||| ||||||||||||||||||||||||||
Sbjct 76 TGACGGTACCCAAGGAGGAAGCCACGGCTAACTACGTGCCAGCAGCCGCGGTAATACGTA 135
Query 200 GGTGGCGAGCGTTATCCGGATTTACTGGGCGTAGAGGGAGCGTAGGCGGATGATTAAGTG 259
||||||||||||||||||||||||||||||||| ||||||||||||||||||||||||||
Sbjct 136 GGTGGCGAGCGTTATCCGGATTTACTGGGCGTAAAGGGAGCGTAGGCGGATGATTAAGTG 195
Query 260 GGATGTGAAATACCCGGGCTCAACTCGGGTGCTGCATTCCAAACTGGTTATCTAGAGTGC 319
||||||||||||||||||||||||| ||||||||||||||||||||||||||||||||||
Sbjct 196 GGATGTGAAATACCCGGGCTCAACTTGGGTGCTGCATTCCAAACTGGTTATCTAGAGTGC 255
Query 320 AGGAGAGGAGAGTGGAATTCCTAGTGTAGCGGTGAAATGCGTAGAGATTAGGAAGAACAC 379
||||||||||||||||||||||||||||||||||||||||||||||||||||||||||||
Sbjct 256 AGGAGAGGAGAGTGGAATTCCTAGTGTAGCGGTGAAATGCGTAGAGATTAGGAAGAACAC 315
Query 380 CAGTGGCGAAGGCGACTCTCTGGACTGTAACTGACGCTGAGGCTCGAAAGCGTGGGGAGC 439
||||||||||||||||||||||||||||||||||||||||||||||||||||||||||||
Sbjct 316 CAGTGGCGAAGGCGACTCTCTGGACTGTAACTGACGCTGAGGCTCGAAAGCGTGGGGAGC 375
Query 440 AAACAGGATTAGATACCCCTGTAGTC 465
|||||||||||||||||| ||||||
Sbjct 376 AAACAGGATTAGATACCCTGGTAGTC 401
>EF153913.1 Clostridium perfringens isolate F2_3_0703 16S ribosomal RNA gene,
partial sequence
EF153914.1 Clostridium perfringens isolate F4_1_0703 16S ribosomal RNA gene,
partial sequence
Length=672
Score = 536 bits (290), Expect = 5e-151
Identities = 314/326 (96%), Gaps = 0/326 (0%)
Strand=Plus/Plus
Query 140 TGACGTTACCCGCAGAAGAAGCACCGGCTAACTCCGTGCCAGCAGCCGCGGTAATACGTA 199
||||| ||||| || ||||| ||||||||| ||||||||||||||||||||||||||
Sbjct 76 TGACGGTACCCAAGGAGGAAGCCACGGCTAACTACGTGCCAGCAGCCGCGGTAATACGTA 135
Query 200 GGTGGCGAGCGTTATCCGGATTTACTGGGCGTAGAGGGAGCGTAGGCGGATGATTAAGTG 259
||||||||||||||||||||||||||||||||| ||||||||||||||||||||||||||
Sbjct 136 GGTGGCGAGCGTTATCCGGATTTACTGGGCGTAAAGGGAGCGTAGGCGGATGATTAAGTG 195
Query 260 GGATGTGAAATACCCGGGCTCAACTCGGGTGCTGCATTCCAAACTGGTTATCTAGAGTGC 319
||||||||||||||||||||||||| ||||||||||||||||||||||||||||||||||
Sbjct 196 GGATGTGAAATACCCGGGCTCAACTTGGGTGCTGCATTCCAAACTGGTTATCTAGAGTGC 255
Query 320 AGGAGAGGAGAGTGGAATTCCTAGTGTAGCGGTGAAATGCGTAGAGATTAGGAAGAACAC 379
||||||||||||||||||||||||||||||||||||||||||||||||||||||||||||
Sbjct 256 AGGAGAGGAGAGTGGAATTCCTAGTGTAGCGGTGAAATGCGTAGAGATTAGGAAGAACAC 315
Query 380 CAGTGGCGAAGGCGACTCTCTGGACTGTAACTGACGCTGAGGCTCGAAAGCGTGGGGAGC 439
||||||||||||||||||||||||||||||||||||||||||||||||||||||||||||
Sbjct 316 CAGTGGCGAAGGCGACTCTCTGGACTGTAACTGACGCTGAGGCTCGAAAGCGTGGGGAGC 375
Query 440 AAACAGGATTAGATACCCCTGTAGTC 465
|||||||||||||||||| ||||||
Sbjct 376 AAACAGGATTAGATACCCTGGTAGTC 401
Query= Bat.poo.6.S32_76322
Length=467
Score E
Sequences producing significant alignments: (Bits) Value
AB610568.1 Clostridium perfringens gene for 16S rRNA, partial... 534 2e-150
CP019468.1 Clostridium perfringens strain CP15 genome 531 2e-149
CP019576.1 Clostridium perfringens strain Del1 genome 531 2e-149
CP013101.1 Clostridium perfringens strain FORC_025, complete ... 531 2e-149
KX986316.1 Clostridium perfringens strain SD14-02 16S ribosom... 531 2e-149
EF153918.1 Clostridium perfringens isolate T2_1_0703 16S ribo... 531 2e-149
EF153917.1 Clostridium perfringens isolate F2_2_0703 16S ribo... 531 2e-149
EF153916.1 Clostridium perfringens isolate A3_0202 16S riboso... 531 2e-149
EF153915.1 Clostridium perfringens isolate B2_0202 16S riboso... 531 2e-149
EF153913.1 Clostridium perfringens isolate F2_3_0703 16S ribo... 531 2e-149
ALIGNMENTS
>AB610568.1 Clostridium perfringens gene for 16S rRNA, partial sequence
Length=1465
Score = 534 bits (289), Expect = 2e-150
Identities = 315/328 (96%), Gaps = 0/328 (0%)
Strand=Plus/Plus
Query 140 TGACGTTACCCGCAGAAGAAGCACCGGCTAACTCCGTGCCAGCAGCCGCGGTAATACGTA 199
||||| ||||| || ||||| ||||||||| ||||||||||||||||||||||||||
Sbjct 444 TGACGGTACCCAAGGAGGAAGCCACGGCTAACTACGTGCCAGCAGCCGCGGTAATACGTA 503
Query 200 GGTGGCGAGCGTTATCCGGATTTACTGGGCGTAGAGGGAGCGTAGGCGGATGATTAAGTG 259
||||||||||||||||||||||||||||||||| ||||||||||||||||||||||||||
Sbjct 504 GGTGGCGAGCGTTATCCGGATTTACTGGGCGTAAAGGGAGCGTAGGCGGATGATTAAGTG 563
Query 260 GGATGTGAAATACCCGGGCTCAACTCGGGTGCTGCATTCCAAACTGGTTATCTAGAGTGC 319
||||||||||||||||||||||||| ||||||||||||||||||||||||||||||||||
Sbjct 564 GGATGTGAAATACCCGGGCTCAACTTGGGTGCTGCATTCCAAACTGGTTATCTAGAGTGC 623
Query 320 AGGAGAGGGGAGTGGAATTCCTAGTGTAGCGGTGAAATGCGTAGAGATTAGGAAGAACAC 379
|||||||| |||||||||||||||||||||||||||||||||||||||||||||||||||
Sbjct 624 AGGAGAGGAGAGTGGAATTCCTAGTGTAGCGGTGAAATGCGTAGAGATTAGGAAGAACAC 683
Query 380 CAGTGGCGAAGGCGACTCTCTGGACTGTAACTGACGCTGAGGCTCGAAAGCGTGGGGAGC 439
||||||||||||||||||||||||||||||||||||||||||||||||||||||||||||
Sbjct 684 CAGTGGCGAAGGCGACTCTCTGGACTGTAACTGACGCTGAGGCTCGAAAGCGTGGGGAGC 743
Query 440 AAACAGGATTAGATACCCCTGTAGTCAC 467
|||||||||||||||||| ||||||||
Sbjct 744 AAACAGGATTAGATACCCTGGTAGTCAC 771
Score = 100 bits (54), Expect = 8e-20
Identities = 80/93 (86%), Gaps = 0/93 (0%)
Strand=Plus/Plus
Query 1 CCTACGGGGGGCAGCAGTGGGGAATATTGCACAATGGGCGCAAGCCTGATGCAGCCATGC 60
|||||||| ||||||||||||||||||||||||||||| | || ||||||||||| | ||
Sbjct 330 CCTACGGGAGGCAGCAGTGGGGAATATTGCACAATGGGGGAAACCCTGATGCAGCAACGC 389
Query 61 CGCGTGTATGAAGAAGGCCTTCGGGTTGTAAAG 93
|||||| ||| ||||| ||||| | ||||||
Sbjct 390 CGCGTGAGTGATGAAGGTTTTCGGATCGTAAAG 422
>CP019468.1 Clostridium perfringens strain CP15 genome
Length=3354441
Score = 531 bits (287), Expect = 2e-149
Identities = 313/326 (96%), Gaps = 0/326 (0%)
Strand=Plus/Plus
Query 140 TGACGTTACCCGCAGAAGAAGCACCGGCTAACTCCGTGCCAGCAGCCGCGGTAATACGTA 199
||||| ||||| || ||||| ||||||||| ||||||||||||||||||||||||||
Sbjct 10621 TGACGGTACCCAAGGAGGAAGCCACGGCTAACTACGTGCCAGCAGCCGCGGTAATACGTA 10680
Query 200 GGTGGCGAGCGTTATCCGGATTTACTGGGCGTAGAGGGAGCGTAGGCGGATGATTAAGTG 259
||||||||||||||||||||||||||||||||| ||||||||||||||||||||||||||
Sbjct 10681 GGTGGCGAGCGTTATCCGGATTTACTGGGCGTAAAGGGAGCGTAGGCGGATGATTAAGTG 10740
Query 260 GGATGTGAAATACCCGGGCTCAACTCGGGTGCTGCATTCCAAACTGGTTATCTAGAGTGC 319
||||||||||||||||||||||||| ||||||||||||||||||||||||||||||||||
Sbjct 10741 GGATGTGAAATACCCGGGCTCAACTTGGGTGCTGCATTCCAAACTGGTTATCTAGAGTGC 10800
Query 320 AGGAGAGGGGAGTGGAATTCCTAGTGTAGCGGTGAAATGCGTAGAGATTAGGAAGAACAC 379
|||||||| |||||||||||||||||||||||||||||||||||||||||||||||||||
Sbjct 10801 AGGAGAGGAGAGTGGAATTCCTAGTGTAGCGGTGAAATGCGTAGAGATTAGGAAGAACAC 10860
Query 380 CAGTGGCGAAGGCGACTCTCTGGACTGTAACTGACGCTGAGGCTCGAAAGCGTGGGGAGC 439
||||||||||||||||||||||||||||||||||||||||||||||||||||||||||||
Sbjct 10861 CAGTGGCGAAGGCGACTCTCTGGACTGTAACTGACGCTGAGGCTCGAAAGCGTGGGGAGC 10920
Query 440 AAACAGGATTAGATACCCCTGTAGTC 465
|||||||||||||||||| ||||||
Sbjct 10921 AAACAGGATTAGATACCCTGGTAGTC 10946
Score = 531 bits (287), Expect = 2e-149
Identities = 313/326 (96%), Gaps = 0/326 (0%)
Strand=Plus/Plus
Query 140 TGACGTTACCCGCAGAAGAAGCACCGGCTAACTCCGTGCCAGCAGCCGCGGTAATACGTA 199
||||| ||||| || ||||| ||||||||| ||||||||||||||||||||||||||
Sbjct 91746 TGACGGTACCCAAGGAGGAAGCCACGGCTAACTACGTGCCAGCAGCCGCGGTAATACGTA 91805
Query 200 GGTGGCGAGCGTTATCCGGATTTACTGGGCGTAGAGGGAGCGTAGGCGGATGATTAAGTG 259
||||||||||||||||||||||||||||||||| ||||||||||||||||||||||||||
Sbjct 91806 GGTGGCGAGCGTTATCCGGATTTACTGGGCGTAAAGGGAGCGTAGGCGGATGATTAAGTG 91865
Query 260 GGATGTGAAATACCCGGGCTCAACTCGGGTGCTGCATTCCAAACTGGTTATCTAGAGTGC 319
||||||||||||||||||||||||| ||||||||||||||||||||||||||||||||||
Sbjct 91866 GGATGTGAAATACCCGGGCTCAACTTGGGTGCTGCATTCCAAACTGGTTATCTAGAGTGC 91925
Query 320 AGGAGAGGGGAGTGGAATTCCTAGTGTAGCGGTGAAATGCGTAGAGATTAGGAAGAACAC 379
|||||||| |||||||||||||||||||||||||||||||||||||||||||||||||||
Sbjct 91926 AGGAGAGGAGAGTGGAATTCCTAGTGTAGCGGTGAAATGCGTAGAGATTAGGAAGAACAC 91985
Query 380 CAGTGGCGAAGGCGACTCTCTGGACTGTAACTGACGCTGAGGCTCGAAAGCGTGGGGAGC 439
||||||||||||||||||||||||||||||||||||||||||||||||||||||||||||
Sbjct 91986 CAGTGGCGAAGGCGACTCTCTGGACTGTAACTGACGCTGAGGCTCGAAAGCGTGGGGAGC 92045
Query 440 AAACAGGATTAGATACCCCTGTAGTC 465
|||||||||||||||||| ||||||
Sbjct 92046 AAACAGGATTAGATACCCTGGTAGTC 92071
Score = 531 bits (287), Expect = 2e-149
Identities = 313/326 (96%), Gaps = 0/326 (0%)
Strand=Plus/Plus
Query 140 TGACGTTACCCGCAGAAGAAGCACCGGCTAACTCCGTGCCAGCAGCCGCGGTAATACGTA 199
||||| ||||| || ||||| ||||||||| ||||||||||||||||||||||||||
Sbjct 101619 TGACGGTACCCAAGGAGGAAGCCACGGCTAACTACGTGCCAGCAGCCGCGGTAATACGTA 101678
Query 200 GGTGGCGAGCGTTATCCGGATTTACTGGGCGTAGAGGGAGCGTAGGCGGATGATTAAGTG 259
||||||||||||||||||||||||||||||||| ||||||||||||||||||||||||||
Sbjct 101679 GGTGGCGAGCGTTATCCGGATTTACTGGGCGTAAAGGGAGCGTAGGCGGATGATTAAGTG 101738
Query 260 GGATGTGAAATACCCGGGCTCAACTCGGGTGCTGCATTCCAAACTGGTTATCTAGAGTGC 319
||||||||||||||||||||||||| ||||||||||||||||||||||||||||||||||
Sbjct 101739 GGATGTGAAATACCCGGGCTCAACTTGGGTGCTGCATTCCAAACTGGTTATCTAGAGTGC 101798
Query 320 AGGAGAGGGGAGTGGAATTCCTAGTGTAGCGGTGAAATGCGTAGAGATTAGGAAGAACAC 379
|||||||| |||||||||||||||||||||||||||||||||||||||||||||||||||
Sbjct 101799 AGGAGAGGAGAGTGGAATTCCTAGTGTAGCGGTGAAATGCGTAGAGATTAGGAAGAACAC 101858
Query 380 CAGTGGCGAAGGCGACTCTCTGGACTGTAACTGACGCTGAGGCTCGAAAGCGTGGGGAGC 439
||||||||||||||||||||||||||||||||||||||||||||||||||||||||||||
Sbjct 101859 CAGTGGCGAAGGCGACTCTCTGGACTGTAACTGACGCTGAGGCTCGAAAGCGTGGGGAGC 101918
Query 440 AAACAGGATTAGATACCCCTGTAGTC 465
|||||||||||||||||| ||||||
Sbjct 101919 AAACAGGATTAGATACCCTGGTAGTC 101944
Score = 531 bits (287), Expect = 2e-149
Identities = 313/326 (96%), Gaps = 0/326 (0%)
Strand=Plus/Plus
Query 140 TGACGTTACCCGCAGAAGAAGCACCGGCTAACTCCGTGCCAGCAGCCGCGGTAATACGTA 199
||||| ||||| || ||||| ||||||||| ||||||||||||||||||||||||||
Sbjct 125121 TGACGGTACCCAAGGAGGAAGCCACGGCTAACTACGTGCCAGCAGCCGCGGTAATACGTA 125180
Query 200 GGTGGCGAGCGTTATCCGGATTTACTGGGCGTAGAGGGAGCGTAGGCGGATGATTAAGTG 259
||||||||||||||||||||||||||||||||| ||||||||||||||||||||||||||
Sbjct 125181 GGTGGCGAGCGTTATCCGGATTTACTGGGCGTAAAGGGAGCGTAGGCGGATGATTAAGTG 125240
Query 260 GGATGTGAAATACCCGGGCTCAACTCGGGTGCTGCATTCCAAACTGGTTATCTAGAGTGC 319
||||||||||||||||||||||||| ||||||||||||||||||||||||||||||||||
Sbjct 125241 GGATGTGAAATACCCGGGCTCAACTTGGGTGCTGCATTCCAAACTGGTTATCTAGAGTGC 125300
Query 320 AGGAGAGGGGAGTGGAATTCCTAGTGTAGCGGTGAAATGCGTAGAGATTAGGAAGAACAC 379
|||||||| |||||||||||||||||||||||||||||||||||||||||||||||||||
Sbjct 125301 AGGAGAGGAGAGTGGAATTCCTAGTGTAGCGGTGAAATGCGTAGAGATTAGGAAGAACAC 125360
Query 380 CAGTGGCGAAGGCGACTCTCTGGACTGTAACTGACGCTGAGGCTCGAAAGCGTGGGGAGC 439
||||||||||||||||||||||||||||||||||||||||||||||||||||||||||||
Sbjct 125361 CAGTGGCGAAGGCGACTCTCTGGACTGTAACTGACGCTGAGGCTCGAAAGCGTGGGGAGC 125420
Query 440 AAACAGGATTAGATACCCCTGTAGTC 465
|||||||||||||||||| ||||||
Sbjct 125421 AAACAGGATTAGATACCCTGGTAGTC 125446
Score = 531 bits (287), Expect = 2e-149
Identities = 313/326 (96%), Gaps = 0/326 (0%)
Strand=Plus/Plus
Query 140 TGACGTTACCCGCAGAAGAAGCACCGGCTAACTCCGTGCCAGCAGCCGCGGTAATACGTA 199
||||| ||||| || ||||| ||||||||| ||||||||||||||||||||||||||
Sbjct 134949 TGACGGTACCCAAGGAGGAAGCCACGGCTAACTACGTGCCAGCAGCCGCGGTAATACGTA 135008
Query 200 GGTGGCGAGCGTTATCCGGATTTACTGGGCGTAGAGGGAGCGTAGGCGGATGATTAAGTG 259
||||||||||||||||||||||||||||||||| ||||||||||||||||||||||||||
Sbjct 135009 GGTGGCGAGCGTTATCCGGATTTACTGGGCGTAAAGGGAGCGTAGGCGGATGATTAAGTG 135068
Query 260 GGATGTGAAATACCCGGGCTCAACTCGGGTGCTGCATTCCAAACTGGTTATCTAGAGTGC 319
||||||||||||||||||||||||| ||||||||||||||||||||||||||||||||||
Sbjct 135069 GGATGTGAAATACCCGGGCTCAACTTGGGTGCTGCATTCCAAACTGGTTATCTAGAGTGC 135128
Query 320 AGGAGAGGGGAGTGGAATTCCTAGTGTAGCGGTGAAATGCGTAGAGATTAGGAAGAACAC 379
|||||||| |||||||||||||||||||||||||||||||||||||||||||||||||||
Sbjct 135129 AGGAGAGGAGAGTGGAATTCCTAGTGTAGCGGTGAAATGCGTAGAGATTAGGAAGAACAC 135188
Query 380 CAGTGGCGAAGGCGACTCTCTGGACTGTAACTGACGCTGAGGCTCGAAAGCGTGGGGAGC 439
||||||||||||||||||||||||||||||||||||||||||||||||||||||||||||
Sbjct 135189 CAGTGGCGAAGGCGACTCTCTGGACTGTAACTGACGCTGAGGCTCGAAAGCGTGGGGAGC 135248
Query 440 AAACAGGATTAGATACCCCTGTAGTC 465
|||||||||||||||||| ||||||
Sbjct 135249 AAACAGGATTAGATACCCTGGTAGTC 135274
Score = 531 bits (287), Expect = 2e-149
Identities = 313/326 (96%), Gaps = 0/326 (0%)
Strand=Plus/Plus
Query 140 TGACGTTACCCGCAGAAGAAGCACCGGCTAACTCCGTGCCAGCAGCCGCGGTAATACGTA 199
||||| ||||| || ||||| ||||||||| ||||||||||||||||||||||||||
Sbjct 295502 TGACGGTACCCAAGGAGGAAGCCACGGCTAACTACGTGCCAGCAGCCGCGGTAATACGTA 295561
Query 200 GGTGGCGAGCGTTATCCGGATTTACTGGGCGTAGAGGGAGCGTAGGCGGATGATTAAGTG 259
||||||||||||||||||||||||||||||||| ||||||||||||||||||||||||||
Sbjct 295562 GGTGGCGAGCGTTATCCGGATTTACTGGGCGTAAAGGGAGCGTAGGCGGATGATTAAGTG 295621
Query 260 GGATGTGAAATACCCGGGCTCAACTCGGGTGCTGCATTCCAAACTGGTTATCTAGAGTGC 319
||||||||||||||||||||||||| ||||||||||||||||||||||||||||||||||
Sbjct 295622 GGATGTGAAATACCCGGGCTCAACTTGGGTGCTGCATTCCAAACTGGTTATCTAGAGTGC 295681
Query 320 AGGAGAGGGGAGTGGAATTCCTAGTGTAGCGGTGAAATGCGTAGAGATTAGGAAGAACAC 379
|||||||| |||||||||||||||||||||||||||||||||||||||||||||||||||
Sbjct 295682 AGGAGAGGAGAGTGGAATTCCTAGTGTAGCGGTGAAATGCGTAGAGATTAGGAAGAACAC 295741
Query 380 CAGTGGCGAAGGCGACTCTCTGGACTGTAACTGACGCTGAGGCTCGAAAGCGTGGGGAGC 439
||||||||||||||||||||||||||||||||||||||||||||||||||||||||||||
Sbjct 295742 CAGTGGCGAAGGCGACTCTCTGGACTGTAACTGACGCTGAGGCTCGAAAGCGTGGGGAGC 295801
Query 440 AAACAGGATTAGATACCCCTGTAGTC 465
|||||||||||||||||| ||||||
Sbjct 295802 AAACAGGATTAGATACCCTGGTAGTC 295827
Score = 531 bits (287), Expect = 2e-149
Identities = 313/326 (96%), Gaps = 0/326 (0%)
Strand=Plus/Plus
Query 140 TGACGTTACCCGCAGAAGAAGCACCGGCTAACTCCGTGCCAGCAGCCGCGGTAATACGTA 199
||||| ||||| || ||||| ||||||||| ||||||||||||||||||||||||||
Sbjct 373145 TGACGGTACCCAAGGAGGAAGCCACGGCTAACTACGTGCCAGCAGCCGCGGTAATACGTA 373204
Query 200 GGTGGCGAGCGTTATCCGGATTTACTGGGCGTAGAGGGAGCGTAGGCGGATGATTAAGTG 259
||||||||||||||||||||||||||||||||| ||||||||||||||||||||||||||
Sbjct 373205 GGTGGCGAGCGTTATCCGGATTTACTGGGCGTAAAGGGAGCGTAGGCGGATGATTAAGTG 373264
Query 260 GGATGTGAAATACCCGGGCTCAACTCGGGTGCTGCATTCCAAACTGGTTATCTAGAGTGC 319
||||||||||||||||||||||||| ||||||||||||||||||||||||||||||||||
Sbjct 373265 GGATGTGAAATACCCGGGCTCAACTTGGGTGCTGCATTCCAAACTGGTTATCTAGAGTGC 373324
Query 320 AGGAGAGGGGAGTGGAATTCCTAGTGTAGCGGTGAAATGCGTAGAGATTAGGAAGAACAC 379
|||||||| |||||||||||||||||||||||||||||||||||||||||||||||||||
Sbjct 373325 AGGAGAGGAGAGTGGAATTCCTAGTGTAGCGGTGAAATGCGTAGAGATTAGGAAGAACAC 373384
Query 380 CAGTGGCGAAGGCGACTCTCTGGACTGTAACTGACGCTGAGGCTCGAAAGCGTGGGGAGC 439
||||||||||||||||||||||||||||||||||||||||||||||||||||||||||||
Sbjct 373385 CAGTGGCGAAGGCGACTCTCTGGACTGTAACTGACGCTGAGGCTCGAAAGCGTGGGGAGC 373444
Query 440 AAACAGGATTAGATACCCCTGTAGTC 465
|||||||||||||||||| ||||||
Sbjct 373445 AAACAGGATTAGATACCCTGGTAGTC 373470
Score = 531 bits (287), Expect = 2e-149
Identities = 313/326 (96%), Gaps = 0/326 (0%)
Strand=Plus/Minus
Query 140 TGACGTTACCCGCAGAAGAAGCACCGGCTAACTCCGTGCCAGCAGCCGCGGTAATACGTA 199
||||| ||||| || ||||| ||||||||| ||||||||||||||||||||||||||
Sbjct 2888016 TGACGGTACCCAAGGAGGAAGCCACGGCTAACTACGTGCCAGCAGCCGCGGTAATACGTA 2887957
Query 200 GGTGGCGAGCGTTATCCGGATTTACTGGGCGTAGAGGGAGCGTAGGCGGATGATTAAGTG 259
||||||||||||||||||||||||||||||||| ||||||||||||||||||||||||||
Sbjct 2887956 GGTGGCGAGCGTTATCCGGATTTACTGGGCGTAAAGGGAGCGTAGGCGGATGATTAAGTG 2887897
Query 260 GGATGTGAAATACCCGGGCTCAACTCGGGTGCTGCATTCCAAACTGGTTATCTAGAGTGC 319
||||||||||||||||||||||||| ||||||||||||||||||||||||||||||||||
Sbjct 2887896 GGATGTGAAATACCCGGGCTCAACTTGGGTGCTGCATTCCAAACTGGTTATCTAGAGTGC 2887837
Query 320 AGGAGAGGGGAGTGGAATTCCTAGTGTAGCGGTGAAATGCGTAGAGATTAGGAAGAACAC 379
|||||||| |||||||||||||||||||||||||||||||||||||||||||||||||||
Sbjct 2887836 AGGAGAGGAGAGTGGAATTCCTAGTGTAGCGGTGAAATGCGTAGAGATTAGGAAGAACAC 2887777
Query 380 CAGTGGCGAAGGCGACTCTCTGGACTGTAACTGACGCTGAGGCTCGAAAGCGTGGGGAGC 439
||||||||||||||||||||||||||||||||||||||||||||||||||||||||||||
Sbjct 2887776 CAGTGGCGAAGGCGACTCTCTGGACTGTAACTGACGCTGAGGCTCGAAAGCGTGGGGAGC 2887717
Query 440 AAACAGGATTAGATACCCCTGTAGTC 465
|||||||||||||||||| ||||||
Sbjct 2887716 AAACAGGATTAGATACCCTGGTAGTC 2887691
Score = 531 bits (287), Expect = 2e-149
Identities = 313/326 (96%), Gaps = 0/326 (0%)
Strand=Plus/Minus
Query 140 TGACGTTACCCGCAGAAGAAGCACCGGCTAACTCCGTGCCAGCAGCCGCGGTAATACGTA 199
||||| ||||| || ||||| ||||||||| ||||||||||||||||||||||||||
Sbjct 3121968 TGACGGTACCCAAGGAGGAAGCCACGGCTAACTACGTGCCAGCAGCCGCGGTAATACGTA 3121909
Query 200 GGTGGCGAGCGTTATCCGGATTTACTGGGCGTAGAGGGAGCGTAGGCGGATGATTAAGTG 259
||||||||||||||||||||||||||||||||| ||||||||||||||||||||||||||
Sbjct 3121908 GGTGGCGAGCGTTATCCGGATTTACTGGGCGTAAAGGGAGCGTAGGCGGATGATTAAGTG 3121849
Query 260 GGATGTGAAATACCCGGGCTCAACTCGGGTGCTGCATTCCAAACTGGTTATCTAGAGTGC 319
||||||||||||||||||||||||| ||||||||||||||||||||||||||||||||||
Sbjct 3121848 GGATGTGAAATACCCGGGCTCAACTTGGGTGCTGCATTCCAAACTGGTTATCTAGAGTGC 3121789
Query 320 AGGAGAGGGGAGTGGAATTCCTAGTGTAGCGGTGAAATGCGTAGAGATTAGGAAGAACAC 379
|||||||| |||||||||||||||||||||||||||||||||||||||||||||||||||
Sbjct 3121788 AGGAGAGGAGAGTGGAATTCCTAGTGTAGCGGTGAAATGCGTAGAGATTAGGAAGAACAC 3121729
Query 380 CAGTGGCGAAGGCGACTCTCTGGACTGTAACTGACGCTGAGGCTCGAAAGCGTGGGGAGC 439
||||||||||||||||||||||||||||||||||||||||||||||||||||||||||||
Sbjct 3121728 CAGTGGCGAAGGCGACTCTCTGGACTGTAACTGACGCTGAGGCTCGAAAGCGTGGGGAGC 3121669
Query 440 AAACAGGATTAGATACCCCTGTAGTC 465
|||||||||||||||||| ||||||
Sbjct 3121668 AAACAGGATTAGATACCCTGGTAGTC 3121643
Score = 525 bits (284), Expect = 1e-147
Identities = 312/326 (96%), Gaps = 0/326 (0%)
Strand=Plus/Plus
Query 140 TGACGTTACCCGCAGAAGAAGCACCGGCTAACTCCGTGCCAGCAGCCGCGGTAATACGTA 199
||||| ||||| || ||||| ||||||||| ||||||||||||||||||||||||||
Sbjct 729506 TGACGGTACCCAAGGAGGAAGCCACGGCTAACTACGTGCCAGCAGCCGCGGTAATACGTA 729565
Query 200 GGTGGCGAGCGTTATCCGGATTTACTGGGCGTAGAGGGAGCGTAGGCGGATGATTAAGTG 259
||||||||||||||||||||||||||||||||| ||||||||||||||||||||||||||
Sbjct 729566 GGTGGCGAGCGTTATCCGGATTTACTGGGCGTAAAGGGAGCGTAGGCGGATGATTAAGTG 729625
Query 260 GGATGTGAAATACCCGGGCTCAACTCGGGTGCTGCATTCCAAACTGGTTATCTAGAGTGC 319
||||||||||||||||||||||||| ||||||||||||||||||||||||||||||||||
Sbjct 729626 GGATGTGAAATACCCGGGCTCAACTTGGGTGCTGCATTCCAAACTGGTTATCTAGAGTGC 729685
Query 320 AGGAGAGGGGAGTGGAATTCCTAGTGTAGCGGTGAAATGCGTAGAGATTAGGAAGAACAC 379
|||||||| ||| |||||||||||||||||||||||||||||||||||||||||||||||
Sbjct 729686 AGGAGAGGAGAGGGGAATTCCTAGTGTAGCGGTGAAATGCGTAGAGATTAGGAAGAACAC 729745
Query 380 CAGTGGCGAAGGCGACTCTCTGGACTGTAACTGACGCTGAGGCTCGAAAGCGTGGGGAGC 439
||||||||||||||||||||||||||||||||||||||||||||||||||||||||||||
Sbjct 729746 CAGTGGCGAAGGCGACTCTCTGGACTGTAACTGACGCTGAGGCTCGAAAGCGTGGGGAGC 729805
Query 440 AAACAGGATTAGATACCCCTGTAGTC 465
|||||||||||||||||| ||||||
Sbjct 729806 AAACAGGATTAGATACCCTGGTAGTC 729831
Score = 100 bits (54), Expect = 8e-20
Identities = 80/93 (86%), Gaps = 0/93 (0%)
Strand=Plus/Plus
Query 1 CCTACGGGGGGCAGCAGTGGGGAATATTGCACAATGGGCGCAAGCCTGATGCAGCCATGC 60
|||||||| ||||||||||||||||||||||||||||| | || ||||||||||| | ||
Sbjct 10507 CCTACGGGAGGCAGCAGTGGGGAATATTGCACAATGGGGGAAACCCTGATGCAGCAACGC 10566
Query 61 CGCGTGTATGAAGAAGGCCTTCGGGTTGTAAAG 93
|||||| ||| ||||| ||||| | ||||||
Sbjct 10567 CGCGTGAGTGATGAAGGTTTTCGGATCGTAAAG 10599
Score = 100 bits (54), Expect = 8e-20
Identities = 80/93 (86%), Gaps = 0/93 (0%)
Strand=Plus/Plus
Query 1 CCTACGGGGGGCAGCAGTGGGGAATATTGCACAATGGGCGCAAGCCTGATGCAGCCATGC 60
|||||||| ||||||||||||||||||||||||||||| | || ||||||||||| | ||
Sbjct 91632 CCTACGGGAGGCAGCAGTGGGGAATATTGCACAATGGGGGAAACCCTGATGCAGCAACGC 91691
Query 61 CGCGTGTATGAAGAAGGCCTTCGGGTTGTAAAG 93
|||||| ||| ||||| ||||| | ||||||
Sbjct 91692 CGCGTGAGTGATGAAGGTTTTCGGATCGTAAAG 91724
Score = 100 bits (54), Expect = 8e-20
Identities = 80/93 (86%), Gaps = 0/93 (0%)
Strand=Plus/Plus
Query 1 CCTACGGGGGGCAGCAGTGGGGAATATTGCACAATGGGCGCAAGCCTGATGCAGCCATGC 60
|||||||| ||||||||||||||||||||||||||||| | || ||||||||||| | ||
Sbjct 101505 CCTACGGGAGGCAGCAGTGGGGAATATTGCACAATGGGGGAAACCCTGATGCAGCAACGC 101564
Query 61 CGCGTGTATGAAGAAGGCCTTCGGGTTGTAAAG 93
|||||| ||| ||||| ||||| | ||||||
Sbjct 101565 CGCGTGAGTGATGAAGGTTTTCGGATCGTAAAG 101597
Score = 100 bits (54), Expect = 8e-20
Identities = 80/93 (86%), Gaps = 0/93 (0%)
Strand=Plus/Plus
Query 1 CCTACGGGGGGCAGCAGTGGGGAATATTGCACAATGGGCGCAAGCCTGATGCAGCCATGC 60
|||||||| ||||||||||||||||||||||||||||| | || ||||||||||| | ||
Sbjct 134835 CCTACGGGAGGCAGCAGTGGGGAATATTGCACAATGGGGGAAACCCTGATGCAGCAACGC 134894
Query 61 CGCGTGTATGAAGAAGGCCTTCGGGTTGTAAAG 93
|||||| ||| ||||| ||||| | ||||||
Sbjct 134895 CGCGTGAGTGATGAAGGTTTTCGGATCGTAAAG 134927
Score = 100 bits (54), Expect = 8e-20
Identities = 80/93 (86%), Gaps = 0/93 (0%)
Strand=Plus/Plus
Query 1 CCTACGGGGGGCAGCAGTGGGGAATATTGCACAATGGGCGCAAGCCTGATGCAGCCATGC 60
|||||||| ||||||||||||||||||||||||||||| | || ||||||||||| | ||
Sbjct 295388 CCTACGGGAGGCAGCAGTGGGGAATATTGCACAATGGGGGAAACCCTGATGCAGCAACGC 295447
Query 61 CGCGTGTATGAAGAAGGCCTTCGGGTTGTAAAG 93
|||||| ||| ||||| ||||| | ||||||
Sbjct 295448 CGCGTGAGTGATGAAGGTTTTCGGATCGTAAAG 295480
Score = 100 bits (54), Expect = 8e-20
Identities = 80/93 (86%), Gaps = 0/93 (0%)
Strand=Plus/Plus
Query 1 CCTACGGGGGGCAGCAGTGGGGAATATTGCACAATGGGCGCAAGCCTGATGCAGCCATGC 60
|||||||| ||||||||||||||||||||||||||||| | || ||||||||||| | ||
Sbjct 373031 CCTACGGGAGGCAGCAGTGGGGAATATTGCACAATGGGGGAAACCCTGATGCAGCAACGC 373090
Query 61 CGCGTGTATGAAGAAGGCCTTCGGGTTGTAAAG 93
|||||| ||| ||||| ||||| | ||||||
Sbjct 373091 CGCGTGAGTGATGAAGGTTTTCGGATCGTAAAG 373123
Score = 100 bits (54), Expect = 8e-20
Identities = 80/93 (86%), Gaps = 0/93 (0%)
Strand=Plus/Plus
Query 1 CCTACGGGGGGCAGCAGTGGGGAATATTGCACAATGGGCGCAAGCCTGATGCAGCCATGC 60
|||||||| ||||||||||||||||||||||||||||| | || ||||||||||| | ||
Sbjct 729392 CCTACGGGAGGCAGCAGTGGGGAATATTGCACAATGGGGGAAACCCTGATGCAGCAACGC 729451
Query 61 CGCGTGTATGAAGAAGGCCTTCGGGTTGTAAAG 93
|||||| ||| ||||| ||||| | ||||||
Sbjct 729452 CGCGTGAGTGATGAAGGTTTTCGGATCGTAAAG 729484
Score = 100 bits (54), Expect = 8e-20
Identities = 80/93 (86%), Gaps = 0/93 (0%)
Strand=Plus/Minus
Query 1 CCTACGGGGGGCAGCAGTGGGGAATATTGCACAATGGGCGCAAGCCTGATGCAGCCATGC 60
|||||||| ||||||||||||||||||||||||||||| | || ||||||||||| | ||
Sbjct 2888130 CCTACGGGAGGCAGCAGTGGGGAATATTGCACAATGGGGGAAACCCTGATGCAGCAACGC 2888071
Query 61 CGCGTGTATGAAGAAGGCCTTCGGGTTGTAAAG 93
|||||| ||| ||||| ||||| | ||||||
Sbjct 2888070 CGCGTGAGTGATGAAGGTTTTCGGATCGTAAAG 2888038
Score = 100 bits (54), Expect = 8e-20
Identities = 80/93 (86%), Gaps = 0/93 (0%)
Strand=Plus/Minus
Query 1 CCTACGGGGGGCAGCAGTGGGGAATATTGCACAATGGGCGCAAGCCTGATGCAGCCATGC 60
|||||||| ||||||||||||||||||||||||||||| | || ||||||||||| | ||
Sbjct 3122082 CCTACGGGAGGCAGCAGTGGGGAATATTGCACAATGGGGGAAACCCTGATGCAGCAACGC 3122023
Query 61 CGCGTGTATGAAGAAGGCCTTCGGGTTGTAAAG 93
|||||| ||| ||||| ||||| | ||||||
Sbjct 3122022 CGCGTGAGTGATGAAGGTTTTCGGATCGTAAAG 3121990
Score = 95.3 bits (51), Expect = 4e-18
Identities = 79/93 (85%), Gaps = 0/93 (0%)
Strand=Plus/Plus
Query 1 CCTACGGGGGGCAGCAGTGGGGAATATTGCACAATGGGCGCAAGCCTGATGCAGCCATGC 60
|||||||| ||||||||||||||||||||||||||||| | || | ||||||||| | ||
Sbjct 125007 CCTACGGGAGGCAGCAGTGGGGAATATTGCACAATGGGGGAAACCTTGATGCAGCAACGC 125066
Query 61 CGCGTGTATGAAGAAGGCCTTCGGGTTGTAAAG 93
|||||| ||| ||||| ||||| | ||||||
Sbjct 125067 CGCGTGAGTGATGAAGGTTTTCGGATCGTAAAG 125099
>CP019576.1 Clostridium perfringens strain Del1 genome
Length=3559163
Score = 531 bits (287), Expect = 2e-149
Identities = 313/326 (96%), Gaps = 0/326 (0%)
Strand=Plus/Plus
Query 140 TGACGTTACCCGCAGAAGAAGCACCGGCTAACTCCGTGCCAGCAGCCGCGGTAATACGTA 199
||||| ||||| || ||||| ||||||||| ||||||||||||||||||||||||||
Sbjct 10621 TGACGGTACCCAAGGAGGAAGCCACGGCTAACTACGTGCCAGCAGCCGCGGTAATACGTA 10680
Query 200 GGTGGCGAGCGTTATCCGGATTTACTGGGCGTAGAGGGAGCGTAGGCGGATGATTAAGTG 259
||||||||||||||||||||||||||||||||| ||||||||||||||||||||||||||
Sbjct 10681 GGTGGCGAGCGTTATCCGGATTTACTGGGCGTAAAGGGAGCGTAGGCGGATGATTAAGTG 10740
Query 260 GGATGTGAAATACCCGGGCTCAACTCGGGTGCTGCATTCCAAACTGGTTATCTAGAGTGC 319
||||||||||||||||||||||||| ||||||||||||||||||||||||||||||||||
Sbjct 10741 GGATGTGAAATACCCGGGCTCAACTTGGGTGCTGCATTCCAAACTGGTTATCTAGAGTGC 10800
Query 320 AGGAGAGGGGAGTGGAATTCCTAGTGTAGCGGTGAAATGCGTAGAGATTAGGAAGAACAC 379
|||||||| |||||||||||||||||||||||||||||||||||||||||||||||||||
Sbjct 10801 AGGAGAGGAGAGTGGAATTCCTAGTGTAGCGGTGAAATGCGTAGAGATTAGGAAGAACAC 10860
Query 380 CAGTGGCGAAGGCGACTCTCTGGACTGTAACTGACGCTGAGGCTCGAAAGCGTGGGGAGC 439
||||||||||||||||||||||||||||||||||||||||||||||||||||||||||||
Sbjct 10861 CAGTGGCGAAGGCGACTCTCTGGACTGTAACTGACGCTGAGGCTCGAAAGCGTGGGGAGC 10920
Query 440 AAACAGGATTAGATACCCCTGTAGTC 465
|||||||||||||||||| ||||||
Sbjct 10921 AAACAGGATTAGATACCCTGGTAGTC 10946
Score = 531 bits (287), Expect = 2e-149
Identities = 313/326 (96%), Gaps = 0/326 (0%)
Strand=Plus/Plus
Query 140 TGACGTTACCCGCAGAAGAAGCACCGGCTAACTCCGTGCCAGCAGCCGCGGTAATACGTA 199
||||| ||||| || ||||| ||||||||| ||||||||||||||||||||||||||
Sbjct 82879 TGACGGTACCCAAGGAGGAAGCCACGGCTAACTACGTGCCAGCAGCCGCGGTAATACGTA 82938
Query 200 GGTGGCGAGCGTTATCCGGATTTACTGGGCGTAGAGGGAGCGTAGGCGGATGATTAAGTG 259
||||||||||||||||||||||||||||||||| ||||||||||||||||||||||||||
Sbjct 82939 GGTGGCGAGCGTTATCCGGATTTACTGGGCGTAAAGGGAGCGTAGGCGGATGATTAAGTG 82998
Query 260 GGATGTGAAATACCCGGGCTCAACTCGGGTGCTGCATTCCAAACTGGTTATCTAGAGTGC 319
||||||||||||||||||||||||| ||||||||||||||||||||||||||||||||||
Sbjct 82999 GGATGTGAAATACCCGGGCTCAACTTGGGTGCTGCATTCCAAACTGGTTATCTAGAGTGC 83058
Query 320 AGGAGAGGGGAGTGGAATTCCTAGTGTAGCGGTGAAATGCGTAGAGATTAGGAAGAACAC 379
|||||||| |||||||||||||||||||||||||||||||||||||||||||||||||||
Sbjct 83059 AGGAGAGGAGAGTGGAATTCCTAGTGTAGCGGTGAAATGCGTAGAGATTAGGAAGAACAC 83118
Query 380 CAGTGGCGAAGGCGACTCTCTGGACTGTAACTGACGCTGAGGCTCGAAAGCGTGGGGAGC 439
||||||||||||||||||||||||||||||||||||||||||||||||||||||||||||
Sbjct 83119 CAGTGGCGAAGGCGACTCTCTGGACTGTAACTGACGCTGAGGCTCGAAAGCGTGGGGAGC 83178
Query 440 AAACAGGATTAGATACCCCTGTAGTC 465
|||||||||||||||||| ||||||
Sbjct 83179 AAACAGGATTAGATACCCTGGTAGTC 83204
Score = 531 bits (287), Expect = 2e-149
Identities = 313/326 (96%), Gaps = 0/326 (0%)
Strand=Plus/Plus
Query 140 TGACGTTACCCGCAGAAGAAGCACCGGCTAACTCCGTGCCAGCAGCCGCGGTAATACGTA 199
||||| ||||| || ||||| ||||||||| ||||||||||||||||||||||||||
Sbjct 292874 TGACGGTACCCAAGGAGGAAGCCACGGCTAACTACGTGCCAGCAGCCGCGGTAATACGTA 292933
Query 200 GGTGGCGAGCGTTATCCGGATTTACTGGGCGTAGAGGGAGCGTAGGCGGATGATTAAGTG 259
||||||||||||||||||||||||||||||||| ||||||||||||||||||||||||||
Sbjct 292934 GGTGGCGAGCGTTATCCGGATTTACTGGGCGTAAAGGGAGCGTAGGCGGATGATTAAGTG 292993
Query 260 GGATGTGAAATACCCGGGCTCAACTCGGGTGCTGCATTCCAAACTGGTTATCTAGAGTGC 319
||||||||||||||||||||||||| ||||||||||||||||||||||||||||||||||
Sbjct 292994 GGATGTGAAATACCCGGGCTCAACTTGGGTGCTGCATTCCAAACTGGTTATCTAGAGTGC 293053
Query 320 AGGAGAGGGGAGTGGAATTCCTAGTGTAGCGGTGAAATGCGTAGAGATTAGGAAGAACAC 379
|||||||| |||||||||||||||||||||||||||||||||||||||||||||||||||
Sbjct 293054 AGGAGAGGAGAGTGGAATTCCTAGTGTAGCGGTGAAATGCGTAGAGATTAGGAAGAACAC 293113
Query 380 CAGTGGCGAAGGCGACTCTCTGGACTGTAACTGACGCTGAGGCTCGAAAGCGTGGGGAGC 439
||||||||||||||||||||||||||||||||||||||||||||||||||||||||||||
Sbjct 293114 CAGTGGCGAAGGCGACTCTCTGGACTGTAACTGACGCTGAGGCTCGAAAGCGTGGGGAGC 293173
Query 440 AAACAGGATTAGATACCCCTGTAGTC 465
|||||||||||||||||| ||||||
Sbjct 293174 AAACAGGATTAGATACCCTGGTAGTC 293199
Score = 531 bits (287), Expect = 2e-149
Identities = 313/326 (96%), Gaps = 0/326 (0%)
Strand=Plus/Plus
Query 140 TGACGTTACCCGCAGAAGAAGCACCGGCTAACTCCGTGCCAGCAGCCGCGGTAATACGTA 199
||||| ||||| || ||||| ||||||||| ||||||||||||||||||||||||||
Sbjct 810603 TGACGGTACCCAAGGAGGAAGCCACGGCTAACTACGTGCCAGCAGCCGCGGTAATACGTA 810662
Query 200 GGTGGCGAGCGTTATCCGGATTTACTGGGCGTAGAGGGAGCGTAGGCGGATGATTAAGTG 259
||||||||||||||||||||||||||||||||| ||||||||||||||||||||||||||
Sbjct 810663 GGTGGCGAGCGTTATCCGGATTTACTGGGCGTAAAGGGAGCGTAGGCGGATGATTAAGTG 810722
Query 260 GGATGTGAAATACCCGGGCTCAACTCGGGTGCTGCATTCCAAACTGGTTATCTAGAGTGC 319
||||||||||||||||||||||||| ||||||||||||||||||||||||||||||||||
Sbjct 810723 GGATGTGAAATACCCGGGCTCAACTTGGGTGCTGCATTCCAAACTGGTTATCTAGAGTGC 810782
Query 320 AGGAGAGGGGAGTGGAATTCCTAGTGTAGCGGTGAAATGCGTAGAGATTAGGAAGAACAC 379
|||||||| |||||||||||||||||||||||||||||||||||||||||||||||||||
Sbjct 810783 AGGAGAGGAGAGTGGAATTCCTAGTGTAGCGGTGAAATGCGTAGAGATTAGGAAGAACAC 810842
Query 380 CAGTGGCGAAGGCGACTCTCTGGACTGTAACTGACGCTGAGGCTCGAAAGCGTGGGGAGC 439
||||||||||||||||||||||||||||||||||||||||||||||||||||||||||||
Sbjct 810843 CAGTGGCGAAGGCGACTCTCTGGACTGTAACTGACGCTGAGGCTCGAAAGCGTGGGGAGC 810902
Query 440 AAACAGGATTAGATACCCCTGTAGTC 465
|||||||||||||||||| ||||||
Sbjct 810903 AAACAGGATTAGATACCCTGGTAGTC 810928
Score = 531 bits (287), Expect = 2e-149
Identities = 313/326 (96%), Gaps = 0/326 (0%)
Strand=Plus/Minus
Query 140 TGACGTTACCCGCAGAAGAAGCACCGGCTAACTCCGTGCCAGCAGCCGCGGTAATACGTA 199
||||| ||||| || ||||| ||||||||| ||||||||||||||||||||||||||
Sbjct 3089346 TGACGGTACCCAAGGAGGAAGCCACGGCTAACTACGTGCCAGCAGCCGCGGTAATACGTA 3089287
Query 200 GGTGGCGAGCGTTATCCGGATTTACTGGGCGTAGAGGGAGCGTAGGCGGATGATTAAGTG 259
||||||||||||||||||||||||||||||||| ||||||||||||||||||||||||||
Sbjct 3089286 GGTGGCGAGCGTTATCCGGATTTACTGGGCGTAAAGGGAGCGTAGGCGGATGATTAAGTG 3089227
Query 260 GGATGTGAAATACCCGGGCTCAACTCGGGTGCTGCATTCCAAACTGGTTATCTAGAGTGC 319
||||||||||||||||||||||||| ||||||||||||||||||||||||||||||||||
Sbjct 3089226 GGATGTGAAATACCCGGGCTCAACTTGGGTGCTGCATTCCAAACTGGTTATCTAGAGTGC 3089167
Query 320 AGGAGAGGGGAGTGGAATTCCTAGTGTAGCGGTGAAATGCGTAGAGATTAGGAAGAACAC 379
|||||||| |||||||||||||||||||||||||||||||||||||||||||||||||||
Sbjct 3089166 AGGAGAGGAGAGTGGAATTCCTAGTGTAGCGGTGAAATGCGTAGAGATTAGGAAGAACAC 3089107
Query 380 CAGTGGCGAAGGCGACTCTCTGGACTGTAACTGACGCTGAGGCTCGAAAGCGTGGGGAGC 439
||||||||||||||||||||||||||||||||||||||||||||||||||||||||||||
Sbjct 3089106 CAGTGGCGAAGGCGACTCTCTGGACTGTAACTGACGCTGAGGCTCGAAAGCGTGGGGAGC 3089047
Query 440 AAACAGGATTAGATACCCCTGTAGTC 465
|||||||||||||||||| ||||||
Sbjct 3089046 AAACAGGATTAGATACCCTGGTAGTC 3089021
Score = 531 bits (287), Expect = 2e-149
Identities = 313/326 (96%), Gaps = 0/326 (0%)
Strand=Plus/Minus
Query 140 TGACGTTACCCGCAGAAGAAGCACCGGCTAACTCCGTGCCAGCAGCCGCGGTAATACGTA 199
||||| ||||| || ||||| ||||||||| ||||||||||||||||||||||||||
Sbjct 3340090 TGACGGTACCCAAGGAGGAAGCCACGGCTAACTACGTGCCAGCAGCCGCGGTAATACGTA 3340031
Query 200 GGTGGCGAGCGTTATCCGGATTTACTGGGCGTAGAGGGAGCGTAGGCGGATGATTAAGTG 259
||||||||||||||||||||||||||||||||| ||||||||||||||||||||||||||
Sbjct 3340030 GGTGGCGAGCGTTATCCGGATTTACTGGGCGTAAAGGGAGCGTAGGCGGATGATTAAGTG 3339971
Query 260 GGATGTGAAATACCCGGGCTCAACTCGGGTGCTGCATTCCAAACTGGTTATCTAGAGTGC 319
||||||||||||||||||||||||| ||||||||||||||||||||||||||||||||||
Sbjct 3339970 GGATGTGAAATACCCGGGCTCAACTTGGGTGCTGCATTCCAAACTGGTTATCTAGAGTGC 3339911
Query 320 AGGAGAGGGGAGTGGAATTCCTAGTGTAGCGGTGAAATGCGTAGAGATTAGGAAGAACAC 379
|||||||| |||||||||||||||||||||||||||||||||||||||||||||||||||
Sbjct 3339910 AGGAGAGGAGAGTGGAATTCCTAGTGTAGCGGTGAAATGCGTAGAGATTAGGAAGAACAC 3339851
Query 380 CAGTGGCGAAGGCGACTCTCTGGACTGTAACTGACGCTGAGGCTCGAAAGCGTGGGGAGC 439
||||||||||||||||||||||||||||||||||||||||||||||||||||||||||||
Sbjct 3339850 CAGTGGCGAAGGCGACTCTCTGGACTGTAACTGACGCTGAGGCTCGAAAGCGTGGGGAGC 3339791
Query 440 AAACAGGATTAGATACCCCTGTAGTC 465
|||||||||||||||||| ||||||
Sbjct 3339790 AAACAGGATTAGATACCCTGGTAGTC 3339765
Score = 525 bits (284), Expect = 1e-147
Identities = 312/326 (96%), Gaps = 0/326 (0%)
Strand=Plus/Plus
Query 140 TGACGTTACCCGCAGAAGAAGCACCGGCTAACTCCGTGCCAGCAGCCGCGGTAATACGTA 199
||||| ||||| || ||||| ||||||||| ||||||||||||||||||||||||||
Sbjct 72998 TGACGGTACCCAAGGAGGAAGCCACGGCTAACTACGTGCCAGCAGCCGCGGTAATACGTA 73057
Query 200 GGTGGCGAGCGTTATCCGGATTTACTGGGCGTAGAGGGAGCGTAGGCGGATGATTAAGTG 259
||||||||||||||||||||||||||||||||| ||||||||||||||||||||||||||
Sbjct 73058 GGTGGCGAGCGTTATCCGGATTTACTGGGCGTAAAGGGAGCGTAGGCGGATGATTAAGTG 73117
Query 260 GGATGTGAAATACCCGGGCTCAACTCGGGTGCTGCATTCCAAACTGGTTATCTAGAGTGC 319
||||||||||||||||||||||||| ||| ||||||||||||||||||||||||||||||
Sbjct 73118 GGATGTGAAATACCCGGGCTCAACTTGGGCGCTGCATTCCAAACTGGTTATCTAGAGTGC 73177
Query 320 AGGAGAGGGGAGTGGAATTCCTAGTGTAGCGGTGAAATGCGTAGAGATTAGGAAGAACAC 379
|||||||| |||||||||||||||||||||||||||||||||||||||||||||||||||
Sbjct 73178 AGGAGAGGAGAGTGGAATTCCTAGTGTAGCGGTGAAATGCGTAGAGATTAGGAAGAACAC 73237
Query 380 CAGTGGCGAAGGCGACTCTCTGGACTGTAACTGACGCTGAGGCTCGAAAGCGTGGGGAGC 439
||||||||||||||||||||||||||||||||||||||||||||||||||||||||||||
Sbjct 73238 CAGTGGCGAAGGCGACTCTCTGGACTGTAACTGACGCTGAGGCTCGAAAGCGTGGGGAGC 73297
Query 440 AAACAGGATTAGATACCCCTGTAGTC 465
|||||||||||||||||| ||||||
Sbjct 73298 AAACAGGATTAGATACCCTGGTAGTC 73323
Score = 525 bits (284), Expect = 1e-147
Identities = 312/326 (96%), Gaps = 0/326 (0%)
Strand=Plus/Plus
Query 140 TGACGTTACCCGCAGAAGAAGCACCGGCTAACTCCGTGCCAGCAGCCGCGGTAATACGTA 199
||||| ||||| || ||||| ||||||||| ||||||||||||||||||||||||||
Sbjct 116188 TGACGGTACCCAAGGAGGAAGCCACGGCTAACTACGTGCCAGCAGCCGCGGTAATACGTA 116247
Query 200 GGTGGCGAGCGTTATCCGGATTTACTGGGCGTAGAGGGAGCGTAGGCGGATGATTAAGTG 259
||||||||||||||||||||||||||||||||| ||||||||||||||||||||||||||
Sbjct 116248 GGTGGCGAGCGTTATCCGGATTTACTGGGCGTAAAGGGAGCGTAGGCGGATGATTAAGTG 116307
Query 260 GGATGTGAAATACCCGGGCTCAACTCGGGTGCTGCATTCCAAACTGGTTATCTAGAGTGC 319
||||||||||||||||||||||||| ||||||||||||||||||||||||||||||||||
Sbjct 116308 GGATGTGAAATACCCGGGCTCAACTTGGGTGCTGCATTCCAAACTGGTTATCTAGAGTGC 116367
Query 320 AGGAGAGGGGAGTGGAATTCCTAGTGTAGCGGTGAAATGCGTAGAGATTAGGAAGAACAC 379
|||||||| |||||||||||||||||||||||||||||||||||||||||||||||||||
Sbjct 116368 AGGAGAGGAGAGTGGAATTCCTAGTGTAGCGGTGAAATGCGTAGAGATTAGGAAGAACAC 116427
Query 380 CAGTGGCGAAGGCGACTCTCTGGACTGTAACTGACGCTGAGGCTCGAAAGCGTGGGGAGC 439
||||||||||||||||||||| ||||||||||||||||||||||||||||||||||||||
Sbjct 116428 CAGTGGCGAAGGCGACTCTCTAGACTGTAACTGACGCTGAGGCTCGAAAGCGTGGGGAGC 116487
Query 440 AAACAGGATTAGATACCCCTGTAGTC 465
|||||||||||||||||| ||||||
Sbjct 116488 AAACAGGATTAGATACCCTGGTAGTC 116513
Score = 525 bits (284), Expect = 1e-147
Identities = 312/326 (96%), Gaps = 0/326 (0%)
Strand=Plus/Plus
Query 140 TGACGTTACCCGCAGAAGAAGCACCGGCTAACTCCGTGCCAGCAGCCGCGGTAATACGTA 199
||||| ||||| || ||||| ||||||||| ||||||||||||||||||||||||||
Sbjct 370419 TGACGGTACCCAAGGAGGAAGCCACGGCTAACTACGTGCCAGCAGCCGCGGTAATACGTA 370478
Query 200 GGTGGCGAGCGTTATCCGGATTTACTGGGCGTAGAGGGAGCGTAGGCGGATGATTAAGTG 259
||||||||||||||||||||||||||||||||| ||||||||||||||||||||||||||
Sbjct 370479 GGTGGCGAGCGTTATCCGGATTTACTGGGCGTAAAGGGAGCGTAGGCGGATGATTAAGTG 370538
Query 260 GGATGTGAAATACCCGGGCTCAACTCGGGTGCTGCATTCCAAACTGGTTATCTAGAGTGC 319
||||||||||||||||||||||||| ||||||||||||||||||||||||||||||||||
Sbjct 370539 GGATGTGAAATACCCGGGCTCAACTTGGGTGCTGCATTCCAAACTGGTTATCTAGAGTGC 370598
Query 320 AGGAGAGGGGAGTGGAATTCCTAGTGTAGCGGTGAAATGCGTAGAGATTAGGAAGAACAC 379
|||||||| |||||||||||||||||||||||||||||||||||||||||||||||||||
Sbjct 370599 AGGAGAGGAGAGTGGAATTCCTAGTGTAGCGGTGAAATGCGTAGAGATTAGGAAGAACAC 370658
Query 380 CAGTGGCGAAGGCGACTCTCTGGACTGTAACTGACGCTGAGGCTCGAAAGCGTGGGGAGC 439
||||||||||||||||||||| ||||||||||||||||||||||||||||||||||||||
Sbjct 370659 CAGTGGCGAAGGCGACTCTCTAGACTGTAACTGACGCTGAGGCTCGAAAGCGTGGGGAGC 370718
Query 440 AAACAGGATTAGATACCCCTGTAGTC 465
|||||||||||||||||| ||||||
Sbjct 370719 AAACAGGATTAGATACCCTGGTAGTC 370744
Score = 521 bits (282), Expect = 1e-146
Identities = 302/312 (97%), Gaps = 0/312 (0%)
Strand=Plus/Plus
Query 154 GAAGAAGCACCGGCTAACTCCGTGCCAGCAGCCGCGGTAATACGTAGGTGGCGAGCGTTA 213
|| ||||| ||||||||| |||||||||||||||||||||||||||||||| |||||||
Sbjct 106372 GAGGAAGCCACGGCTAACTACGTGCCAGCAGCCGCGGTAATACGTAGGTGGCAAGCGTTA 106431
Query 214 TCCGGATTTACTGGGCGTAGAGGGAGCGTAGGCGGATGATTAAGTGGGATGTGAAATACC 273
||||||||||||||||||| ||||||||||||||||||||||||||||||||||||||||
Sbjct 106432 TCCGGATTTACTGGGCGTAAAGGGAGCGTAGGCGGATGATTAAGTGGGATGTGAAATACC 106491
Query 274 CGGGCTCAACTCGGGTGCTGCATTCCAAACTGGTTATCTAGAGTGCAGGAGAGGGGAGTG 333
||||||||||| |||||||||||||||||||||||||||||||||||||||||| |||||
Sbjct 106492 CGGGCTCAACTTGGGTGCTGCATTCCAAACTGGTTATCTAGAGTGCAGGAGAGGAGAGTG 106551
Query 334 GAATTCCTAGTGTAGCGGTGAAATGCGTAGAGATTAGGAAGAACACCAGTGGCGAAGGCG 393
||||||||||||||||||||||||||||||||||||||||||||||||||||||||||||
Sbjct 106552 GAATTCCTAGTGTAGCGGTGAAATGCGTAGAGATTAGGAAGAACACCAGTGGCGAAGGCG 106611
Query 394 ACTCTCTGGACTGTAACTGACGCTGAGGCTCGAAAGCGTGGGGAGCAAACAGGATTAGAT 453
||||||||||||||||||||||||||||||||||||||||||||||||||||||||||||
Sbjct 106612 ACTCTCTGGACTGTAACTGACGCTGAGGCTCGAAAGCGTGGGGAGCAAACAGGATTAGAT 106671
Query 454 ACCCCTGTAGTC 465
|||| ||||||
Sbjct 106672 ACCCTGGTAGTC 106683
Score = 100 bits (54), Expect = 8e-20
Identities = 80/93 (86%), Gaps = 0/93 (0%)
Strand=Plus/Plus
Query 1 CCTACGGGGGGCAGCAGTGGGGAATATTGCACAATGGGCGCAAGCCTGATGCAGCCATGC 60
|||||||| ||||||||||||||||||||||||||||| | || ||||||||||| | ||
Sbjct 10507 CCTACGGGAGGCAGCAGTGGGGAATATTGCACAATGGGGGAAACCCTGATGCAGCAACGC 10566
Query 61 CGCGTGTATGAAGAAGGCCTTCGGGTTGTAAAG 93
|||||| ||| ||||| ||||| | ||||||
Sbjct 10567 CGCGTGAGTGATGAAGGTTTTCGGATCGTAAAG 10599
Score = 100 bits (54), Expect = 8e-20
Identities = 80/93 (86%), Gaps = 0/93 (0%)
Strand=Plus/Plus
Query 1 CCTACGGGGGGCAGCAGTGGGGAATATTGCACAATGGGCGCAAGCCTGATGCAGCCATGC 60
|||||||| ||||||||||||||||||||||||||||| | || ||||||||||| | ||
Sbjct 72884 CCTACGGGAGGCAGCAGTGGGGAATATTGCACAATGGGGGAAACCCTGATGCAGCAACGC 72943
Query 61 CGCGTGTATGAAGAAGGCCTTCGGGTTGTAAAG 93
|||||| ||| ||||| ||||| | ||||||
Sbjct 72944 CGCGTGAGTGATGAAGGTTTTCGGATCGTAAAG 72976
Score = 100 bits (54), Expect = 8e-20
Identities = 80/93 (86%), Gaps = 0/93 (0%)
Strand=Plus/Plus
Query 1 CCTACGGGGGGCAGCAGTGGGGAATATTGCACAATGGGCGCAAGCCTGATGCAGCCATGC 60
|||||||| ||||||||||||||||||||||||||||| | || ||||||||||| | ||
Sbjct 82765 CCTACGGGAGGCAGCAGTGGGGAATATTGCACAATGGGGGAAACCCTGATGCAGCAACGC 82824
Query 61 CGCGTGTATGAAGAAGGCCTTCGGGTTGTAAAG 93
|||||| ||| ||||| ||||| | ||||||
Sbjct 82825 CGCGTGAGTGATGAAGGTTTTCGGATCGTAAAG 82857
Score = 100 bits (54), Expect = 8e-20
Identities = 80/93 (86%), Gaps = 0/93 (0%)
Strand=Plus/Plus
Query 1 CCTACGGGGGGCAGCAGTGGGGAATATTGCACAATGGGCGCAAGCCTGATGCAGCCATGC 60
|||||||| ||||||||||||||||||||||||||||| | || ||||||||||| | ||
Sbjct 106244 CCTACGGGAGGCAGCAGTGGGGAATATTGCACAATGGGGGAAACCCTGATGCAGCAACGC 106303
Query 61 CGCGTGTATGAAGAAGGCCTTCGGGTTGTAAAG 93
|||||| ||| ||||| ||||| | ||||||
Sbjct 106304 CGCGTGAGTGATGAAGGTTTTCGGATCGTAAAG 106336
Score = 100 bits (54), Expect = 8e-20
Identities = 80/93 (86%), Gaps = 0/93 (0%)
Strand=Plus/Plus
Query 1 CCTACGGGGGGCAGCAGTGGGGAATATTGCACAATGGGCGCAAGCCTGATGCAGCCATGC 60
|||||||| ||||||||||||||||||||||||||||| | || ||||||||||| | ||
Sbjct 116074 CCTACGGGAGGCAGCAGTGGGGAATATTGCACAATGGGGGAAACCCTGATGCAGCAACGC 116133
Query 61 CGCGTGTATGAAGAAGGCCTTCGGGTTGTAAAG 93
|||||| ||| ||||| ||||| | ||||||
Sbjct 116134 CGCGTGAGTGATGAAGGTTTTCGGATCGTAAAG 116166
Score = 100 bits (54), Expect = 8e-20
Identities = 80/93 (86%), Gaps = 0/93 (0%)
Strand=Plus/Plus
Query 1 CCTACGGGGGGCAGCAGTGGGGAATATTGCACAATGGGCGCAAGCCTGATGCAGCCATGC 60
|||||||| ||||||||||||||||||||||||||||| | || ||||||||||| | ||
Sbjct 370305 CCTACGGGAGGCAGCAGTGGGGAATATTGCACAATGGGGGAAACCCTGATGCAGCAACGC 370364
Query 61 CGCGTGTATGAAGAAGGCCTTCGGGTTGTAAAG 93
|||||| ||| ||||| ||||| | ||||||
Sbjct 370365 CGCGTGAGTGATGAAGGTTTTCGGATCGTAAAG 370397
Score = 100 bits (54), Expect = 8e-20
Identities = 80/93 (86%), Gaps = 0/93 (0%)
Strand=Plus/Plus
Query 1 CCTACGGGGGGCAGCAGTGGGGAATATTGCACAATGGGCGCAAGCCTGATGCAGCCATGC 60
|||||||| ||||||||||||||||||||||||||||| | || ||||||||||| | ||
Sbjct 810489 CCTACGGGAGGCAGCAGTGGGGAATATTGCACAATGGGGGAAACCCTGATGCAGCAACGC 810548
Query 61 CGCGTGTATGAAGAAGGCCTTCGGGTTGTAAAG 93
|||||| ||| ||||| ||||| | ||||||
Sbjct 810549 CGCGTGAGTGATGAAGGTTTTCGGATCGTAAAG 810581
Score = 100 bits (54), Expect = 8e-20
Identities = 80/93 (86%), Gaps = 0/93 (0%)
Strand=Plus/Minus
Query 1 CCTACGGGGGGCAGCAGTGGGGAATATTGCACAATGGGCGCAAGCCTGATGCAGCCATGC 60
|||||||| ||||||||||||||||||||||||||||| | || ||||||||||| | ||
Sbjct 3089460 CCTACGGGAGGCAGCAGTGGGGAATATTGCACAATGGGGGAAACCCTGATGCAGCAACGC 3089401
Query 61 CGCGTGTATGAAGAAGGCCTTCGGGTTGTAAAG 93
|||||| ||| ||||| ||||| | ||||||
Sbjct 3089400 CGCGTGAGTGATGAAGGTTTTCGGATCGTAAAG 3089368
Score = 100 bits (54), Expect = 8e-20
Identities = 80/93 (86%), Gaps = 0/93 (0%)
Strand=Plus/Minus
Query 1 CCTACGGGGGGCAGCAGTGGGGAATATTGCACAATGGGCGCAAGCCTGATGCAGCCATGC 60
|||||||| ||||||||||||||||||||||||||||| | || ||||||||||| | ||
Sbjct 3340204 CCTACGGGAGGCAGCAGTGGGGAATATTGCACAATGGGGGAAACCCTGATGCAGCAACGC 3340145
Query 61 CGCGTGTATGAAGAAGGCCTTCGGGTTGTAAAG 93
|||||| ||| ||||| ||||| | ||||||
Sbjct 3340144 CGCGTGAGTGATGAAGGTTTTCGGATCGTAAAG 3340112
Score = 97.1 bits (52), Expect = 1e-18
Identities = 78/91 (86%), Gaps = 0/91 (0%)
Strand=Plus/Plus
Query 3 TACGGGGGGCAGCAGTGGGGAATATTGCACAATGGGCGCAAGCCTGATGCAGCCATGCCG 62
|||||| ||||||||||||||||||||||||||||| | || ||||||||||| | ||||
Sbjct 292762 TACGGGAGGCAGCAGTGGGGAATATTGCACAATGGGGGAAACCCTGATGCAGCAACGCCG 292821
Query 63 CGTGTATGAAGAAGGCCTTCGGGTTGTAAAG 93
|||| ||| ||||| ||||| | ||||||
Sbjct 292822 CGTGAGTGATGAAGGTTTTCGGATCGTAAAG 292852
>CP013101.1 Clostridium perfringens strain FORC_025, complete genome
Length=3343822
Score = 531 bits (287), Expect = 2e-149
Identities = 313/326 (96%), Gaps = 0/326 (0%)
Strand=Plus/Plus
Query 140 TGACGTTACCCGCAGAAGAAGCACCGGCTAACTCCGTGCCAGCAGCCGCGGTAATACGTA 199
||||| ||||| || ||||| ||||||||| ||||||||||||||||||||||||||
Sbjct 10210 TGACGGTACCCAAGGAGGAAGCCACGGCTAACTACGTGCCAGCAGCCGCGGTAATACGTA 10269
Query 200 GGTGGCGAGCGTTATCCGGATTTACTGGGCGTAGAGGGAGCGTAGGCGGATGATTAAGTG 259
||||||||||||||||||||||||||||||||| ||||||||||||||||||||||||||
Sbjct 10270 GGTGGCGAGCGTTATCCGGATTTACTGGGCGTAAAGGGAGCGTAGGCGGATGATTAAGTG 10329
Query 260 GGATGTGAAATACCCGGGCTCAACTCGGGTGCTGCATTCCAAACTGGTTATCTAGAGTGC 319
||||||||||||||||||||||||| ||||||||||||||||||||||||||||||||||
Sbjct 10330 GGATGTGAAATACCCGGGCTCAACTTGGGTGCTGCATTCCAAACTGGTTATCTAGAGTGC 10389
Query 320 AGGAGAGGGGAGTGGAATTCCTAGTGTAGCGGTGAAATGCGTAGAGATTAGGAAGAACAC 379
|||||||| |||||||||||||||||||||||||||||||||||||||||||||||||||
Sbjct 10390 AGGAGAGGAGAGTGGAATTCCTAGTGTAGCGGTGAAATGCGTAGAGATTAGGAAGAACAC 10449
Query 380 CAGTGGCGAAGGCGACTCTCTGGACTGTAACTGACGCTGAGGCTCGAAAGCGTGGGGAGC 439
||||||||||||||||||||||||||||||||||||||||||||||||||||||||||||
Sbjct 10450 CAGTGGCGAAGGCGACTCTCTGGACTGTAACTGACGCTGAGGCTCGAAAGCGTGGGGAGC 10509
Query 440 AAACAGGATTAGATACCCCTGTAGTC 465
|||||||||||||||||| ||||||
Sbjct 10510 AAACAGGATTAGATACCCTGGTAGTC 10535
Score = 531 bits (287), Expect = 2e-149
Identities = 313/326 (96%), Gaps = 0/326 (0%)
Strand=Plus/Plus
Query 140 TGACGTTACCCGCAGAAGAAGCACCGGCTAACTCCGTGCCAGCAGCCGCGGTAATACGTA 199
||||| ||||| || ||||| ||||||||| ||||||||||||||||||||||||||
Sbjct 72923 TGACGGTACCCAAGGAGGAAGCCACGGCTAACTACGTGCCAGCAGCCGCGGTAATACGTA 72982
Query 200 GGTGGCGAGCGTTATCCGGATTTACTGGGCGTAGAGGGAGCGTAGGCGGATGATTAAGTG 259
||||||||||||||||||||||||||||||||| ||||||||||||||||||||||||||
Sbjct 72983 GGTGGCGAGCGTTATCCGGATTTACTGGGCGTAAAGGGAGCGTAGGCGGATGATTAAGTG 73042
Query 260 GGATGTGAAATACCCGGGCTCAACTCGGGTGCTGCATTCCAAACTGGTTATCTAGAGTGC 319
||||||||||||||||||||||||| ||||||||||||||||||||||||||||||||||
Sbjct 73043 GGATGTGAAATACCCGGGCTCAACTTGGGTGCTGCATTCCAAACTGGTTATCTAGAGTGC 73102
Query 320 AGGAGAGGGGAGTGGAATTCCTAGTGTAGCGGTGAAATGCGTAGAGATTAGGAAGAACAC 379
|||||||| |||||||||||||||||||||||||||||||||||||||||||||||||||
Sbjct 73103 AGGAGAGGAGAGTGGAATTCCTAGTGTAGCGGTGAAATGCGTAGAGATTAGGAAGAACAC 73162
Query 380 CAGTGGCGAAGGCGACTCTCTGGACTGTAACTGACGCTGAGGCTCGAAAGCGTGGGGAGC 439
||||||||||||||||||||||||||||||||||||||||||||||||||||||||||||
Sbjct 73163 CAGTGGCGAAGGCGACTCTCTGGACTGTAACTGACGCTGAGGCTCGAAAGCGTGGGGAGC 73222
Query 440 AAACAGGATTAGATACCCCTGTAGTC 465
|||||||||||||||||| ||||||
Sbjct 73223 AAACAGGATTAGATACCCTGGTAGTC 73248
Score = 531 bits (287), Expect = 2e-149
Identities = 313/326 (96%), Gaps = 0/326 (0%)
Strand=Plus/Plus
Query 140 TGACGTTACCCGCAGAAGAAGCACCGGCTAACTCCGTGCCAGCAGCCGCGGTAATACGTA 199
||||| ||||| || ||||| ||||||||| ||||||||||||||||||||||||||
Sbjct 82798 TGACGGTACCCAAGGAGGAAGCCACGGCTAACTACGTGCCAGCAGCCGCGGTAATACGTA 82857
Query 200 GGTGGCGAGCGTTATCCGGATTTACTGGGCGTAGAGGGAGCGTAGGCGGATGATTAAGTG 259
||||||||||||||||||||||||||||||||| ||||||||||||||||||||||||||
Sbjct 82858 GGTGGCGAGCGTTATCCGGATTTACTGGGCGTAAAGGGAGCGTAGGCGGATGATTAAGTG 82917
Query 260 GGATGTGAAATACCCGGGCTCAACTCGGGTGCTGCATTCCAAACTGGTTATCTAGAGTGC 319
||||||||||||||||||||||||| ||||||||||||||||||||||||||||||||||
Sbjct 82918 GGATGTGAAATACCCGGGCTCAACTTGGGTGCTGCATTCCAAACTGGTTATCTAGAGTGC 82977
Query 320 AGGAGAGGGGAGTGGAATTCCTAGTGTAGCGGTGAAATGCGTAGAGATTAGGAAGAACAC 379
|||||||| |||||||||||||||||||||||||||||||||||||||||||||||||||
Sbjct 82978 AGGAGAGGAGAGTGGAATTCCTAGTGTAGCGGTGAAATGCGTAGAGATTAGGAAGAACAC 83037
Query 380 CAGTGGCGAAGGCGACTCTCTGGACTGTAACTGACGCTGAGGCTCGAAAGCGTGGGGAGC 439
||||||||||||||||||||||||||||||||||||||||||||||||||||||||||||
Sbjct 83038 CAGTGGCGAAGGCGACTCTCTGGACTGTAACTGACGCTGAGGCTCGAAAGCGTGGGGAGC 83097
Query 440 AAACAGGATTAGATACCCCTGTAGTC 465
|||||||||||||||||| ||||||
Sbjct 83098 AAACAGGATTAGATACCCTGGTAGTC 83123
Score = 531 bits (287), Expect = 2e-149
Identities = 313/326 (96%), Gaps = 0/326 (0%)
Strand=Plus/Plus
Query 140 TGACGTTACCCGCAGAAGAAGCACCGGCTAACTCCGTGCCAGCAGCCGCGGTAATACGTA 199
||||| ||||| || ||||| ||||||||| ||||||||||||||||||||||||||
Sbjct 106233 TGACGGTACCCAAGGAGGAAGCCACGGCTAACTACGTGCCAGCAGCCGCGGTAATACGTA 106292
Query 200 GGTGGCGAGCGTTATCCGGATTTACTGGGCGTAGAGGGAGCGTAGGCGGATGATTAAGTG 259
||||||||||||||||||||||||||||||||| ||||||||||||||||||||||||||
Sbjct 106293 GGTGGCGAGCGTTATCCGGATTTACTGGGCGTAAAGGGAGCGTAGGCGGATGATTAAGTG 106352
Query 260 GGATGTGAAATACCCGGGCTCAACTCGGGTGCTGCATTCCAAACTGGTTATCTAGAGTGC 319
||||||||||||||||||||||||| ||||||||||||||||||||||||||||||||||
Sbjct 106353 GGATGTGAAATACCCGGGCTCAACTTGGGTGCTGCATTCCAAACTGGTTATCTAGAGTGC 106412
Query 320 AGGAGAGGGGAGTGGAATTCCTAGTGTAGCGGTGAAATGCGTAGAGATTAGGAAGAACAC 379
|||||||| |||||||||||||||||||||||||||||||||||||||||||||||||||
Sbjct 106413 AGGAGAGGAGAGTGGAATTCCTAGTGTAGCGGTGAAATGCGTAGAGATTAGGAAGAACAC 106472
Query 380 CAGTGGCGAAGGCGACTCTCTGGACTGTAACTGACGCTGAGGCTCGAAAGCGTGGGGAGC 439
||||||||||||||||||||||||||||||||||||||||||||||||||||||||||||
Sbjct 106473 CAGTGGCGAAGGCGACTCTCTGGACTGTAACTGACGCTGAGGCTCGAAAGCGTGGGGAGC 106532
Query 440 AAACAGGATTAGATACCCCTGTAGTC 465
|||||||||||||||||| ||||||
Sbjct 106533 AAACAGGATTAGATACCCTGGTAGTC 106558
Score = 531 bits (287), Expect = 2e-149
Identities = 313/326 (96%), Gaps = 0/326 (0%)
Strand=Plus/Plus
Query 140 TGACGTTACCCGCAGAAGAAGCACCGGCTAACTCCGTGCCAGCAGCCGCGGTAATACGTA 199
||||| ||||| || ||||| ||||||||| ||||||||||||||||||||||||||
Sbjct 116065 TGACGGTACCCAAGGAGGAAGCCACGGCTAACTACGTGCCAGCAGCCGCGGTAATACGTA 116124
Query 200 GGTGGCGAGCGTTATCCGGATTTACTGGGCGTAGAGGGAGCGTAGGCGGATGATTAAGTG 259
||||||||||||||||||||||||||||||||| ||||||||||||||||||||||||||
Sbjct 116125 GGTGGCGAGCGTTATCCGGATTTACTGGGCGTAAAGGGAGCGTAGGCGGATGATTAAGTG 116184
Query 260 GGATGTGAAATACCCGGGCTCAACTCGGGTGCTGCATTCCAAACTGGTTATCTAGAGTGC 319
||||||||||||||||||||||||| ||||||||||||||||||||||||||||||||||
Sbjct 116185 GGATGTGAAATACCCGGGCTCAACTTGGGTGCTGCATTCCAAACTGGTTATCTAGAGTGC 116244
Query 320 AGGAGAGGGGAGTGGAATTCCTAGTGTAGCGGTGAAATGCGTAGAGATTAGGAAGAACAC 379
|||||||| |||||||||||||||||||||||||||||||||||||||||||||||||||
Sbjct 116245 AGGAGAGGAGAGTGGAATTCCTAGTGTAGCGGTGAAATGCGTAGAGATTAGGAAGAACAC 116304
Query 380 CAGTGGCGAAGGCGACTCTCTGGACTGTAACTGACGCTGAGGCTCGAAAGCGTGGGGAGC 439
||||||||||||||||||||||||||||||||||||||||||||||||||||||||||||
Sbjct 116305 CAGTGGCGAAGGCGACTCTCTGGACTGTAACTGACGCTGAGGCTCGAAAGCGTGGGGAGC 116364
Query 440 AAACAGGATTAGATACCCCTGTAGTC 465
|||||||||||||||||| ||||||
Sbjct 116365 AAACAGGATTAGATACCCTGGTAGTC 116390
Score = 531 bits (287), Expect = 2e-149
Identities = 313/326 (96%), Gaps = 0/326 (0%)
Strand=Plus/Plus
Query 140 TGACGTTACCCGCAGAAGAAGCACCGGCTAACTCCGTGCCAGCAGCCGCGGTAATACGTA 199
||||| ||||| || ||||| ||||||||| ||||||||||||||||||||||||||
Sbjct 266385 TGACGGTACCCAAGGAGGAAGCCACGGCTAACTACGTGCCAGCAGCCGCGGTAATACGTA 266444
Query 200 GGTGGCGAGCGTTATCCGGATTTACTGGGCGTAGAGGGAGCGTAGGCGGATGATTAAGTG 259
||||||||||||||||||||||||||||||||| ||||||||||||||||||||||||||
Sbjct 266445 GGTGGCGAGCGTTATCCGGATTTACTGGGCGTAAAGGGAGCGTAGGCGGATGATTAAGTG 266504
Query 260 GGATGTGAAATACCCGGGCTCAACTCGGGTGCTGCATTCCAAACTGGTTATCTAGAGTGC 319
||||||||||||||||||||||||| ||||||||||||||||||||||||||||||||||
Sbjct 266505 GGATGTGAAATACCCGGGCTCAACTTGGGTGCTGCATTCCAAACTGGTTATCTAGAGTGC 266564
Query 320 AGGAGAGGGGAGTGGAATTCCTAGTGTAGCGGTGAAATGCGTAGAGATTAGGAAGAACAC 379
|||||||| |||||||||||||||||||||||||||||||||||||||||||||||||||
Sbjct 266565 AGGAGAGGAGAGTGGAATTCCTAGTGTAGCGGTGAAATGCGTAGAGATTAGGAAGAACAC 266624
Query 380 CAGTGGCGAAGGCGACTCTCTGGACTGTAACTGACGCTGAGGCTCGAAAGCGTGGGGAGC 439
||||||||||||||||||||||||||||||||||||||||||||||||||||||||||||
Sbjct 266625 CAGTGGCGAAGGCGACTCTCTGGACTGTAACTGACGCTGAGGCTCGAAAGCGTGGGGAGC 266684
Query 440 AAACAGGATTAGATACCCCTGTAGTC 465
|||||||||||||||||| ||||||
Sbjct 266685 AAACAGGATTAGATACCCTGGTAGTC 266710
Score = 531 bits (287), Expect = 2e-149
Identities = 313/326 (96%), Gaps = 0/326 (0%)
Strand=Plus/Plus
Query 140 TGACGTTACCCGCAGAAGAAGCACCGGCTAACTCCGTGCCAGCAGCCGCGGTAATACGTA 199
||||| ||||| || ||||| ||||||||| ||||||||||||||||||||||||||
Sbjct 346128 TGACGGTACCCAAGGAGGAAGCCACGGCTAACTACGTGCCAGCAGCCGCGGTAATACGTA 346187
Query 200 GGTGGCGAGCGTTATCCGGATTTACTGGGCGTAGAGGGAGCGTAGGCGGATGATTAAGTG 259
||||||||||||||||||||||||||||||||| ||||||||||||||||||||||||||
Sbjct 346188 GGTGGCGAGCGTTATCCGGATTTACTGGGCGTAAAGGGAGCGTAGGCGGATGATTAAGTG 346247
Query 260 GGATGTGAAATACCCGGGCTCAACTCGGGTGCTGCATTCCAAACTGGTTATCTAGAGTGC 319
||||||||||||||||||||||||| ||||||||||||||||||||||||||||||||||
Sbjct 346248 GGATGTGAAATACCCGGGCTCAACTTGGGTGCTGCATTCCAAACTGGTTATCTAGAGTGC 346307
Query 320 AGGAGAGGGGAGTGGAATTCCTAGTGTAGCGGTGAAATGCGTAGAGATTAGGAAGAACAC 379
|||||||| |||||||||||||||||||||||||||||||||||||||||||||||||||
Sbjct 346308 AGGAGAGGAGAGTGGAATTCCTAGTGTAGCGGTGAAATGCGTAGAGATTAGGAAGAACAC 346367
Query 380 CAGTGGCGAAGGCGACTCTCTGGACTGTAACTGACGCTGAGGCTCGAAAGCGTGGGGAGC 439
||||||||||||||||||||||||||||||||||||||||||||||||||||||||||||
Sbjct 346368 CAGTGGCGAAGGCGACTCTCTGGACTGTAACTGACGCTGAGGCTCGAAAGCGTGGGGAGC 346427
Query 440 AAACAGGATTAGATACCCCTGTAGTC 465
|||||||||||||||||| ||||||
Sbjct 346428 AAACAGGATTAGATACCCTGGTAGTC 346453
Score = 531 bits (287), Expect = 2e-149
Identities = 313/326 (96%), Gaps = 0/326 (0%)
Strand=Plus/Plus
Query 140 TGACGTTACCCGCAGAAGAAGCACCGGCTAACTCCGTGCCAGCAGCCGCGGTAATACGTA 199
||||| ||||| || ||||| ||||||||| ||||||||||||||||||||||||||
Sbjct 696947 TGACGGTACCCAAGGAGGAAGCCACGGCTAACTACGTGCCAGCAGCCGCGGTAATACGTA 697006
Query 200 GGTGGCGAGCGTTATCCGGATTTACTGGGCGTAGAGGGAGCGTAGGCGGATGATTAAGTG 259
||||||||||||||||||||||||||||||||| ||||||||||||||||||||||||||
Sbjct 697007 GGTGGCGAGCGTTATCCGGATTTACTGGGCGTAAAGGGAGCGTAGGCGGATGATTAAGTG 697066
Query 260 GGATGTGAAATACCCGGGCTCAACTCGGGTGCTGCATTCCAAACTGGTTATCTAGAGTGC 319
||||||||||||||||||||||||| ||||||||||||||||||||||||||||||||||
Sbjct 697067 GGATGTGAAATACCCGGGCTCAACTTGGGTGCTGCATTCCAAACTGGTTATCTAGAGTGC 697126
Query 320 AGGAGAGGGGAGTGGAATTCCTAGTGTAGCGGTGAAATGCGTAGAGATTAGGAAGAACAC 379
|||||||| |||||||||||||||||||||||||||||||||||||||||||||||||||
Sbjct 697127 AGGAGAGGAGAGTGGAATTCCTAGTGTAGCGGTGAAATGCGTAGAGATTAGGAAGAACAC 697186
Query 380 CAGTGGCGAAGGCGACTCTCTGGACTGTAACTGACGCTGAGGCTCGAAAGCGTGGGGAGC 439
||||||||||||||||||||||||||||||||||||||||||||||||||||||||||||
Sbjct 697187 CAGTGGCGAAGGCGACTCTCTGGACTGTAACTGACGCTGAGGCTCGAAAGCGTGGGGAGC 697246
Query 440 AAACAGGATTAGATACCCCTGTAGTC 465
|||||||||||||||||| ||||||
Sbjct 697247 AAACAGGATTAGATACCCTGGTAGTC 697272
Score = 531 bits (287), Expect = 2e-149
Identities = 313/326 (96%), Gaps = 0/326 (0%)
Strand=Plus/Minus
Query 140 TGACGTTACCCGCAGAAGAAGCACCGGCTAACTCCGTGCCAGCAGCCGCGGTAATACGTA 199
||||| ||||| || ||||| ||||||||| ||||||||||||||||||||||||||
Sbjct 2874160 TGACGGTACCCAAGGAGGAAGCCACGGCTAACTACGTGCCAGCAGCCGCGGTAATACGTA 2874101
Query 200 GGTGGCGAGCGTTATCCGGATTTACTGGGCGTAGAGGGAGCGTAGGCGGATGATTAAGTG 259
||||||||||||||||||||||||||||||||| ||||||||||||||||||||||||||
Sbjct 2874100 GGTGGCGAGCGTTATCCGGATTTACTGGGCGTAAAGGGAGCGTAGGCGGATGATTAAGTG 2874041
Query 260 GGATGTGAAATACCCGGGCTCAACTCGGGTGCTGCATTCCAAACTGGTTATCTAGAGTGC 319
||||||||||||||||||||||||| ||||||||||||||||||||||||||||||||||
Sbjct 2874040 GGATGTGAAATACCCGGGCTCAACTTGGGTGCTGCATTCCAAACTGGTTATCTAGAGTGC 2873981
Query 320 AGGAGAGGGGAGTGGAATTCCTAGTGTAGCGGTGAAATGCGTAGAGATTAGGAAGAACAC 379
|||||||| |||||||||||||||||||||||||||||||||||||||||||||||||||
Sbjct 2873980 AGGAGAGGAGAGTGGAATTCCTAGTGTAGCGGTGAAATGCGTAGAGATTAGGAAGAACAC 2873921
Query 380 CAGTGGCGAAGGCGACTCTCTGGACTGTAACTGACGCTGAGGCTCGAAAGCGTGGGGAGC 439
||||||||||||||||||||||||||||||||||||||||||||||||||||||||||||
Sbjct 2873920 CAGTGGCGAAGGCGACTCTCTGGACTGTAACTGACGCTGAGGCTCGAAAGCGTGGGGAGC 2873861
Query 440 AAACAGGATTAGATACCCCTGTAGTC 465
|||||||||||||||||| ||||||
Sbjct 2873860 AAACAGGATTAGATACCCTGGTAGTC 2873835
Score = 531 bits (287), Expect = 2e-149
Identities = 313/326 (96%), Gaps = 0/326 (0%)
Strand=Plus/Minus
Query 140 TGACGTTACCCGCAGAAGAAGCACCGGCTAACTCCGTGCCAGCAGCCGCGGTAATACGTA 199
||||| ||||| || ||||| ||||||||| ||||||||||||||||||||||||||
Sbjct 3121269 TGACGGTACCCAAGGAGGAAGCCACGGCTAACTACGTGCCAGCAGCCGCGGTAATACGTA 3121210
Query 200 GGTGGCGAGCGTTATCCGGATTTACTGGGCGTAGAGGGAGCGTAGGCGGATGATTAAGTG 259
||||||||||||||||||||||||||||||||| ||||||||||||||||||||||||||
Sbjct 3121209 GGTGGCGAGCGTTATCCGGATTTACTGGGCGTAAAGGGAGCGTAGGCGGATGATTAAGTG 3121150
Query 260 GGATGTGAAATACCCGGGCTCAACTCGGGTGCTGCATTCCAAACTGGTTATCTAGAGTGC 319
||||||||||||||||||||||||| ||||||||||||||||||||||||||||||||||
Sbjct 3121149 GGATGTGAAATACCCGGGCTCAACTTGGGTGCTGCATTCCAAACTGGTTATCTAGAGTGC 3121090
Query 320 AGGAGAGGGGAGTGGAATTCCTAGTGTAGCGGTGAAATGCGTAGAGATTAGGAAGAACAC 379
|||||||| |||||||||||||||||||||||||||||||||||||||||||||||||||
Sbjct 3121089 AGGAGAGGAGAGTGGAATTCCTAGTGTAGCGGTGAAATGCGTAGAGATTAGGAAGAACAC 3121030
Query 380 CAGTGGCGAAGGCGACTCTCTGGACTGTAACTGACGCTGAGGCTCGAAAGCGTGGGGAGC 439
||||||||||||||||||||||||||||||||||||||||||||||||||||||||||||
Sbjct 3121029 CAGTGGCGAAGGCGACTCTCTGGACTGTAACTGACGCTGAGGCTCGAAAGCGTGGGGAGC 3120970
Query 440 AAACAGGATTAGATACCCCTGTAGTC 465
|||||||||||||||||| ||||||
Sbjct 3120969 AAACAGGATTAGATACCCTGGTAGTC 3120944
Score = 100 bits (54), Expect = 8e-20
Identities = 80/93 (86%), Gaps = 0/93 (0%)
Strand=Plus/Plus
Query 1 CCTACGGGGGGCAGCAGTGGGGAATATTGCACAATGGGCGCAAGCCTGATGCAGCCATGC 60
|||||||| ||||||||||||||||||||||||||||| | || ||||||||||| | ||
Sbjct 10096 CCTACGGGAGGCAGCAGTGGGGAATATTGCACAATGGGGGAAACCCTGATGCAGCAACGC 10155
Query 61 CGCGTGTATGAAGAAGGCCTTCGGGTTGTAAAG 93
|||||| ||| ||||| ||||| | ||||||
Sbjct 10156 CGCGTGAGTGATGAAGGTTTTCGGATCGTAAAG 10188
Score = 100 bits (54), Expect = 8e-20
Identities = 80/93 (86%), Gaps = 0/93 (0%)
Strand=Plus/Plus
Query 1 CCTACGGGGGGCAGCAGTGGGGAATATTGCACAATGGGCGCAAGCCTGATGCAGCCATGC 60
|||||||| ||||||||||||||||||||||||||||| | || ||||||||||| | ||
Sbjct 72809 CCTACGGGAGGCAGCAGTGGGGAATATTGCACAATGGGGGAAACCCTGATGCAGCAACGC 72868
Query 61 CGCGTGTATGAAGAAGGCCTTCGGGTTGTAAAG 93
|||||| ||| ||||| ||||| | ||||||
Sbjct 72869 CGCGTGAGTGATGAAGGTTTTCGGATCGTAAAG 72901
Score = 100 bits (54), Expect = 8e-20
Identities = 80/93 (86%), Gaps = 0/93 (0%)
Strand=Plus/Plus
Query 1 CCTACGGGGGGCAGCAGTGGGGAATATTGCACAATGGGCGCAAGCCTGATGCAGCCATGC 60
[truncated: 41,564 more rows]

## Sheet: Clostridia 3
BLASTN 2.7.0+
Reference: Zheng Zhang, Scott Schwartz, Lukas Wagner, and
Webb Miller (2000), "A greedy algorithm for aligning DNA
sequences", J Comput Biol 2000; 7(1-2):203-14.
RID: ZCWEDXMA01N
Database: Nucleotide collection (nt)
45,120,998 sequences; 160,964,883,637 total letters
Query= Bat.poo.6.S32_56376
Length=446
Score E
Sequences producing significant alignments: (Bits) Value
JN048950.1 Clostridium perfringens strain 371_1 16S ribosomal... 795 0.0
CP019468.1 Clostridium perfringens strain CP15 genome 791 0.0
CP019576.1 Clostridium perfringens strain Del1 genome 791 0.0
CP013101.1 Clostridium perfringens strain FORC_025, complete ... 791 0.0
KX986316.1 Clostridium perfringens strain SD14-02 16S ribosom... 791 0.0
FM865932.1 Clostridium sp. AG04-18 partial 16S rRNA gene, iso... 791 0.0
AM889034.1 Clostridium perfringens partial 16S rRNA gene, iso... 791 0.0
AM889033.1 Clostridium perfringens partial 16S rRNA gene, iso... 791 0.0
AM889029.1 Clostridium perfringens partial 16S rRNA gene, iso... 791 0.0
AM889028.1 Clostridium perfringens partial 16S rRNA gene, iso... 791 0.0
ALIGNMENTS
>JN048950.1 Clostridium perfringens strain 371_1 16S ribosomal RNA gene,
partial sequence
Length=1315
Score = 795 bits (430), Expect = 0.0
Identities = 438/442 (99%), Gaps = 0/442 (0%)
Strand=Plus/Plus
Query 5 CCTACGGGCGGCAGCAGTGGGGAATATTGCACAATGGGGGAAACCCTGATGCAGCAACGC 64
|||||||| |||||||||||||||||||||||||||||||||||||||||||||||||||
Sbjct 298 CCTACGGGAGGCAGCAGTGGGGAATATTGCACAATGGGGGAAACCCTGATGCAGCAACGC 357
Query 65 CGCGTGAGTGATGAAGGTTTTCGGATCGTAAAGCTCTGTCTTTGGGGAAGATAATGACGG 124
||||||||||||||||||||||||||||||||||||||||||||||||||||||||||||
Sbjct 358 CGCGTGAGTGATGAAGGTTTTCGGATCGTAAAGCTCTGTCTTTGGGGAAGATAATGACGG 417
Query 125 TACCCAAGGAGGAAGCCACGGCTAACTACGTGCCAGCAGCCGCGGTAATACGTAGGTGGC 184
||||||||||||||||||||||||||||||||||||||||||||||||||||||||||||
Sbjct 418 TACCCAAGGAGGAAGCCACGGCTAACTACGTGCCAGCAGCCGCGGTAATACGTAGGTGGC 477
Query 185 GAGCGTTATCCGGATTTACTGGGCGTAAAGGGAGCGTAGGCGGATGATTAAGTGGGATGT 244
||||||||||||||||||||||||||||||||||||||||||||||||||||||||||||
Sbjct 478 GAGCGTTATCCGGATTTACTGGGCGTAAAGGGAGCGTAGGCGGATGATTAAGTGGGATGT 537
Query 245 GAAATACCCGGGCTCAACTTGGGTGCTGCATTCCAAACTGGTTATCTAGAGTGCAGGAGA 304
||||||||||||||||||||||||||||||||||||||||||||||||||||||||||||
Sbjct 538 GAAATACCCGGGCTCAACTTGGGTGCTGCATTCCAAACTGGTTATCTAGAGTGCAGGAGA 597
Query 305 GGAGAGTGGAATTCCTAGTGTAGCGGTGAAATGCGTAGAGATTAGGAAGAACACCAGTGG 364
||||||||||||||||||||||||||||||||||||||||||||||||||||||||||||
Sbjct 598 GGAGAGTGGAATTCCTAGTGTAGCGGTGAAATGCGTAGAGATTAGGAAGAACACCAGTGG 657
Query 365 CGAAGGCGACTCTCTGGACTGTAACTGACGCTGAGGCTCGAAAGCGTGGGGAGCAAACGG 424
|||||||||||||||||||||||||||||||||||||||||||||||||||||||||| |
Sbjct 658 CGAAGGCGACTCTCTGGACTGTAACTGACGCTGAGGCTCGAAAGCGTGGGGAGCAAACAG 717
Query 425 GATTAGATACCCGAGTAGTCGA 446
|||||||||||| ||||||||
Sbjct 718 GATTAGATACCCTGGTAGTCGA 739
>CP019468.1 Clostridium perfringens strain CP15 genome
Length=3354441
Score = 791 bits (428), Expect = 0.0
Identities = 436/440 (99%), Gaps = 0/440 (0%)
Strand=Plus/Plus
Query 5 CCTACGGGCGGCAGCAGTGGGGAATATTGCACAATGGGGGAAACCCTGATGCAGCAACGC 64
|||||||| |||||||||||||||||||||||||||||||||||||||||||||||||||
Sbjct 10507 CCTACGGGAGGCAGCAGTGGGGAATATTGCACAATGGGGGAAACCCTGATGCAGCAACGC 10566
Query 65 CGCGTGAGTGATGAAGGTTTTCGGATCGTAAAGCTCTGTCTTTGGGGAAGATAATGACGG 124
||||||||||||||||||||||||||||||||||||||||||||||||||||||||||||
Sbjct 10567 CGCGTGAGTGATGAAGGTTTTCGGATCGTAAAGCTCTGTCTTTGGGGAAGATAATGACGG 10626
Query 125 TACCCAAGGAGGAAGCCACGGCTAACTACGTGCCAGCAGCCGCGGTAATACGTAGGTGGC 184
||||||||||||||||||||||||||||||||||||||||||||||||||||||||||||
Sbjct 10627 TACCCAAGGAGGAAGCCACGGCTAACTACGTGCCAGCAGCCGCGGTAATACGTAGGTGGC 10686
Query 185 GAGCGTTATCCGGATTTACTGGGCGTAAAGGGAGCGTAGGCGGATGATTAAGTGGGATGT 244
||||||||||||||||||||||||||||||||||||||||||||||||||||||||||||
Sbjct 10687 GAGCGTTATCCGGATTTACTGGGCGTAAAGGGAGCGTAGGCGGATGATTAAGTGGGATGT 10746
Query 245 GAAATACCCGGGCTCAACTTGGGTGCTGCATTCCAAACTGGTTATCTAGAGTGCAGGAGA 304
||||||||||||||||||||||||||||||||||||||||||||||||||||||||||||
Sbjct 10747 GAAATACCCGGGCTCAACTTGGGTGCTGCATTCCAAACTGGTTATCTAGAGTGCAGGAGA 10806
Query 305 GGAGAGTGGAATTCCTAGTGTAGCGGTGAAATGCGTAGAGATTAGGAAGAACACCAGTGG 364
||||||||||||||||||||||||||||||||||||||||||||||||||||||||||||
Sbjct 10807 GGAGAGTGGAATTCCTAGTGTAGCGGTGAAATGCGTAGAGATTAGGAAGAACACCAGTGG 10866
Query 365 CGAAGGCGACTCTCTGGACTGTAACTGACGCTGAGGCTCGAAAGCGTGGGGAGCAAACGG 424
|||||||||||||||||||||||||||||||||||||||||||||||||||||||||| |
Sbjct 10867 CGAAGGCGACTCTCTGGACTGTAACTGACGCTGAGGCTCGAAAGCGTGGGGAGCAAACAG 10926
Query 425 GATTAGATACCCGAGTAGTC 444
|||||||||||| ||||||
Sbjct 10927 GATTAGATACCCTGGTAGTC 10946
Score = 791 bits (428), Expect = 0.0
Identities = 436/440 (99%), Gaps = 0/440 (0%)
Strand=Plus/Plus
Query 5 CCTACGGGCGGCAGCAGTGGGGAATATTGCACAATGGGGGAAACCCTGATGCAGCAACGC 64
|||||||| |||||||||||||||||||||||||||||||||||||||||||||||||||
Sbjct 91632 CCTACGGGAGGCAGCAGTGGGGAATATTGCACAATGGGGGAAACCCTGATGCAGCAACGC 91691
Query 65 CGCGTGAGTGATGAAGGTTTTCGGATCGTAAAGCTCTGTCTTTGGGGAAGATAATGACGG 124
||||||||||||||||||||||||||||||||||||||||||||||||||||||||||||
Sbjct 91692 CGCGTGAGTGATGAAGGTTTTCGGATCGTAAAGCTCTGTCTTTGGGGAAGATAATGACGG 91751
Query 125 TACCCAAGGAGGAAGCCACGGCTAACTACGTGCCAGCAGCCGCGGTAATACGTAGGTGGC 184
||||||||||||||||||||||||||||||||||||||||||||||||||||||||||||
Sbjct 91752 TACCCAAGGAGGAAGCCACGGCTAACTACGTGCCAGCAGCCGCGGTAATACGTAGGTGGC 91811
Query 185 GAGCGTTATCCGGATTTACTGGGCGTAAAGGGAGCGTAGGCGGATGATTAAGTGGGATGT 244
||||||||||||||||||||||||||||||||||||||||||||||||||||||||||||
Sbjct 91812 GAGCGTTATCCGGATTTACTGGGCGTAAAGGGAGCGTAGGCGGATGATTAAGTGGGATGT 91871
Query 245 GAAATACCCGGGCTCAACTTGGGTGCTGCATTCCAAACTGGTTATCTAGAGTGCAGGAGA 304
||||||||||||||||||||||||||||||||||||||||||||||||||||||||||||
Sbjct 91872 GAAATACCCGGGCTCAACTTGGGTGCTGCATTCCAAACTGGTTATCTAGAGTGCAGGAGA 91931
Query 305 GGAGAGTGGAATTCCTAGTGTAGCGGTGAAATGCGTAGAGATTAGGAAGAACACCAGTGG 364
||||||||||||||||||||||||||||||||||||||||||||||||||||||||||||
Sbjct 91932 GGAGAGTGGAATTCCTAGTGTAGCGGTGAAATGCGTAGAGATTAGGAAGAACACCAGTGG 91991
Query 365 CGAAGGCGACTCTCTGGACTGTAACTGACGCTGAGGCTCGAAAGCGTGGGGAGCAAACGG 424
|||||||||||||||||||||||||||||||||||||||||||||||||||||||||| |
Sbjct 91992 CGAAGGCGACTCTCTGGACTGTAACTGACGCTGAGGCTCGAAAGCGTGGGGAGCAAACAG 92051
Query 425 GATTAGATACCCGAGTAGTC 444
|||||||||||| ||||||
Sbjct 92052 GATTAGATACCCTGGTAGTC 92071
Score = 791 bits (428), Expect = 0.0
Identities = 436/440 (99%), Gaps = 0/440 (0%)
Strand=Plus/Plus
Query 5 CCTACGGGCGGCAGCAGTGGGGAATATTGCACAATGGGGGAAACCCTGATGCAGCAACGC 64
|||||||| |||||||||||||||||||||||||||||||||||||||||||||||||||
Sbjct 101505 CCTACGGGAGGCAGCAGTGGGGAATATTGCACAATGGGGGAAACCCTGATGCAGCAACGC 101564
Query 65 CGCGTGAGTGATGAAGGTTTTCGGATCGTAAAGCTCTGTCTTTGGGGAAGATAATGACGG 124
||||||||||||||||||||||||||||||||||||||||||||||||||||||||||||
Sbjct 101565 CGCGTGAGTGATGAAGGTTTTCGGATCGTAAAGCTCTGTCTTTGGGGAAGATAATGACGG 101624
Query 125 TACCCAAGGAGGAAGCCACGGCTAACTACGTGCCAGCAGCCGCGGTAATACGTAGGTGGC 184
||||||||||||||||||||||||||||||||||||||||||||||||||||||||||||
Sbjct 101625 TACCCAAGGAGGAAGCCACGGCTAACTACGTGCCAGCAGCCGCGGTAATACGTAGGTGGC 101684
Query 185 GAGCGTTATCCGGATTTACTGGGCGTAAAGGGAGCGTAGGCGGATGATTAAGTGGGATGT 244
||||||||||||||||||||||||||||||||||||||||||||||||||||||||||||
Sbjct 101685 GAGCGTTATCCGGATTTACTGGGCGTAAAGGGAGCGTAGGCGGATGATTAAGTGGGATGT 101744
Query 245 GAAATACCCGGGCTCAACTTGGGTGCTGCATTCCAAACTGGTTATCTAGAGTGCAGGAGA 304
||||||||||||||||||||||||||||||||||||||||||||||||||||||||||||
Sbjct 101745 GAAATACCCGGGCTCAACTTGGGTGCTGCATTCCAAACTGGTTATCTAGAGTGCAGGAGA 101804
Query 305 GGAGAGTGGAATTCCTAGTGTAGCGGTGAAATGCGTAGAGATTAGGAAGAACACCAGTGG 364
||||||||||||||||||||||||||||||||||||||||||||||||||||||||||||
Sbjct 101805 GGAGAGTGGAATTCCTAGTGTAGCGGTGAAATGCGTAGAGATTAGGAAGAACACCAGTGG 101864
Query 365 CGAAGGCGACTCTCTGGACTGTAACTGACGCTGAGGCTCGAAAGCGTGGGGAGCAAACGG 424
|||||||||||||||||||||||||||||||||||||||||||||||||||||||||| |
Sbjct 101865 CGAAGGCGACTCTCTGGACTGTAACTGACGCTGAGGCTCGAAAGCGTGGGGAGCAAACAG 101924
Query 425 GATTAGATACCCGAGTAGTC 444
|||||||||||| ||||||
Sbjct 101925 GATTAGATACCCTGGTAGTC 101944
Score = 791 bits (428), Expect = 0.0
Identities = 436/440 (99%), Gaps = 0/440 (0%)
Strand=Plus/Plus
Query 5 CCTACGGGCGGCAGCAGTGGGGAATATTGCACAATGGGGGAAACCCTGATGCAGCAACGC 64
|||||||| |||||||||||||||||||||||||||||||||||||||||||||||||||
Sbjct 134835 CCTACGGGAGGCAGCAGTGGGGAATATTGCACAATGGGGGAAACCCTGATGCAGCAACGC 134894
Query 65 CGCGTGAGTGATGAAGGTTTTCGGATCGTAAAGCTCTGTCTTTGGGGAAGATAATGACGG 124
||||||||||||||||||||||||||||||||||||||||||||||||||||||||||||
Sbjct 134895 CGCGTGAGTGATGAAGGTTTTCGGATCGTAAAGCTCTGTCTTTGGGGAAGATAATGACGG 134954
Query 125 TACCCAAGGAGGAAGCCACGGCTAACTACGTGCCAGCAGCCGCGGTAATACGTAGGTGGC 184
||||||||||||||||||||||||||||||||||||||||||||||||||||||||||||
Sbjct 134955 TACCCAAGGAGGAAGCCACGGCTAACTACGTGCCAGCAGCCGCGGTAATACGTAGGTGGC 135014
Query 185 GAGCGTTATCCGGATTTACTGGGCGTAAAGGGAGCGTAGGCGGATGATTAAGTGGGATGT 244
||||||||||||||||||||||||||||||||||||||||||||||||||||||||||||
Sbjct 135015 GAGCGTTATCCGGATTTACTGGGCGTAAAGGGAGCGTAGGCGGATGATTAAGTGGGATGT 135074
Query 245 GAAATACCCGGGCTCAACTTGGGTGCTGCATTCCAAACTGGTTATCTAGAGTGCAGGAGA 304
||||||||||||||||||||||||||||||||||||||||||||||||||||||||||||
Sbjct 135075 GAAATACCCGGGCTCAACTTGGGTGCTGCATTCCAAACTGGTTATCTAGAGTGCAGGAGA 135134
Query 305 GGAGAGTGGAATTCCTAGTGTAGCGGTGAAATGCGTAGAGATTAGGAAGAACACCAGTGG 364
||||||||||||||||||||||||||||||||||||||||||||||||||||||||||||
Sbjct 135135 GGAGAGTGGAATTCCTAGTGTAGCGGTGAAATGCGTAGAGATTAGGAAGAACACCAGTGG 135194
Query 365 CGAAGGCGACTCTCTGGACTGTAACTGACGCTGAGGCTCGAAAGCGTGGGGAGCAAACGG 424
|||||||||||||||||||||||||||||||||||||||||||||||||||||||||| |
Sbjct 135195 CGAAGGCGACTCTCTGGACTGTAACTGACGCTGAGGCTCGAAAGCGTGGGGAGCAAACAG 135254
Query 425 GATTAGATACCCGAGTAGTC 444
|||||||||||| ||||||
Sbjct 135255 GATTAGATACCCTGGTAGTC 135274
Score = 791 bits (428), Expect = 0.0
Identities = 436/440 (99%), Gaps = 0/440 (0%)
Strand=Plus/Plus
Query 5 CCTACGGGCGGCAGCAGTGGGGAATATTGCACAATGGGGGAAACCCTGATGCAGCAACGC 64
|||||||| |||||||||||||||||||||||||||||||||||||||||||||||||||
Sbjct 295388 CCTACGGGAGGCAGCAGTGGGGAATATTGCACAATGGGGGAAACCCTGATGCAGCAACGC 295447
Query 65 CGCGTGAGTGATGAAGGTTTTCGGATCGTAAAGCTCTGTCTTTGGGGAAGATAATGACGG 124
||||||||||||||||||||||||||||||||||||||||||||||||||||||||||||
Sbjct 295448 CGCGTGAGTGATGAAGGTTTTCGGATCGTAAAGCTCTGTCTTTGGGGAAGATAATGACGG 295507
Query 125 TACCCAAGGAGGAAGCCACGGCTAACTACGTGCCAGCAGCCGCGGTAATACGTAGGTGGC 184
||||||||||||||||||||||||||||||||||||||||||||||||||||||||||||
Sbjct 295508 TACCCAAGGAGGAAGCCACGGCTAACTACGTGCCAGCAGCCGCGGTAATACGTAGGTGGC 295567
Query 185 GAGCGTTATCCGGATTTACTGGGCGTAAAGGGAGCGTAGGCGGATGATTAAGTGGGATGT 244
||||||||||||||||||||||||||||||||||||||||||||||||||||||||||||
Sbjct 295568 GAGCGTTATCCGGATTTACTGGGCGTAAAGGGAGCGTAGGCGGATGATTAAGTGGGATGT 295627
Query 245 GAAATACCCGGGCTCAACTTGGGTGCTGCATTCCAAACTGGTTATCTAGAGTGCAGGAGA 304
||||||||||||||||||||||||||||||||||||||||||||||||||||||||||||
Sbjct 295628 GAAATACCCGGGCTCAACTTGGGTGCTGCATTCCAAACTGGTTATCTAGAGTGCAGGAGA 295687
Query 305 GGAGAGTGGAATTCCTAGTGTAGCGGTGAAATGCGTAGAGATTAGGAAGAACACCAGTGG 364
||||||||||||||||||||||||||||||||||||||||||||||||||||||||||||
Sbjct 295688 GGAGAGTGGAATTCCTAGTGTAGCGGTGAAATGCGTAGAGATTAGGAAGAACACCAGTGG 295747
Query 365 CGAAGGCGACTCTCTGGACTGTAACTGACGCTGAGGCTCGAAAGCGTGGGGAGCAAACGG 424
|||||||||||||||||||||||||||||||||||||||||||||||||||||||||| |
Sbjct 295748 CGAAGGCGACTCTCTGGACTGTAACTGACGCTGAGGCTCGAAAGCGTGGGGAGCAAACAG 295807
Query 425 GATTAGATACCCGAGTAGTC 444
|||||||||||| ||||||
Sbjct 295808 GATTAGATACCCTGGTAGTC 295827
Score = 791 bits (428), Expect = 0.0
Identities = 436/440 (99%), Gaps = 0/440 (0%)
Strand=Plus/Plus
Query 5 CCTACGGGCGGCAGCAGTGGGGAATATTGCACAATGGGGGAAACCCTGATGCAGCAACGC 64
|||||||| |||||||||||||||||||||||||||||||||||||||||||||||||||
Sbjct 373031 CCTACGGGAGGCAGCAGTGGGGAATATTGCACAATGGGGGAAACCCTGATGCAGCAACGC 373090
Query 65 CGCGTGAGTGATGAAGGTTTTCGGATCGTAAAGCTCTGTCTTTGGGGAAGATAATGACGG 124
||||||||||||||||||||||||||||||||||||||||||||||||||||||||||||
Sbjct 373091 CGCGTGAGTGATGAAGGTTTTCGGATCGTAAAGCTCTGTCTTTGGGGAAGATAATGACGG 373150
Query 125 TACCCAAGGAGGAAGCCACGGCTAACTACGTGCCAGCAGCCGCGGTAATACGTAGGTGGC 184
||||||||||||||||||||||||||||||||||||||||||||||||||||||||||||
Sbjct 373151 TACCCAAGGAGGAAGCCACGGCTAACTACGTGCCAGCAGCCGCGGTAATACGTAGGTGGC 373210
Query 185 GAGCGTTATCCGGATTTACTGGGCGTAAAGGGAGCGTAGGCGGATGATTAAGTGGGATGT 244
||||||||||||||||||||||||||||||||||||||||||||||||||||||||||||
Sbjct 373211 GAGCGTTATCCGGATTTACTGGGCGTAAAGGGAGCGTAGGCGGATGATTAAGTGGGATGT 373270
Query 245 GAAATACCCGGGCTCAACTTGGGTGCTGCATTCCAAACTGGTTATCTAGAGTGCAGGAGA 304
||||||||||||||||||||||||||||||||||||||||||||||||||||||||||||
Sbjct 373271 GAAATACCCGGGCTCAACTTGGGTGCTGCATTCCAAACTGGTTATCTAGAGTGCAGGAGA 373330
Query 305 GGAGAGTGGAATTCCTAGTGTAGCGGTGAAATGCGTAGAGATTAGGAAGAACACCAGTGG 364
||||||||||||||||||||||||||||||||||||||||||||||||||||||||||||
Sbjct 373331 GGAGAGTGGAATTCCTAGTGTAGCGGTGAAATGCGTAGAGATTAGGAAGAACACCAGTGG 373390
Query 365 CGAAGGCGACTCTCTGGACTGTAACTGACGCTGAGGCTCGAAAGCGTGGGGAGCAAACGG 424
|||||||||||||||||||||||||||||||||||||||||||||||||||||||||| |
Sbjct 373391 CGAAGGCGACTCTCTGGACTGTAACTGACGCTGAGGCTCGAAAGCGTGGGGAGCAAACAG 373450
Query 425 GATTAGATACCCGAGTAGTC 444
|||||||||||| ||||||
Sbjct 373451 GATTAGATACCCTGGTAGTC 373470
Score = 791 bits (428), Expect = 0.0
Identities = 436/440 (99%), Gaps = 0/440 (0%)
Strand=Plus/Minus
Query 5 CCTACGGGCGGCAGCAGTGGGGAATATTGCACAATGGGGGAAACCCTGATGCAGCAACGC 64
|||||||| |||||||||||||||||||||||||||||||||||||||||||||||||||
Sbjct 2888130 CCTACGGGAGGCAGCAGTGGGGAATATTGCACAATGGGGGAAACCCTGATGCAGCAACGC 2888071
Query 65 CGCGTGAGTGATGAAGGTTTTCGGATCGTAAAGCTCTGTCTTTGGGGAAGATAATGACGG 124
||||||||||||||||||||||||||||||||||||||||||||||||||||||||||||
Sbjct 2888070 CGCGTGAGTGATGAAGGTTTTCGGATCGTAAAGCTCTGTCTTTGGGGAAGATAATGACGG 2888011
Query 125 TACCCAAGGAGGAAGCCACGGCTAACTACGTGCCAGCAGCCGCGGTAATACGTAGGTGGC 184
||||||||||||||||||||||||||||||||||||||||||||||||||||||||||||
Sbjct 2888010 TACCCAAGGAGGAAGCCACGGCTAACTACGTGCCAGCAGCCGCGGTAATACGTAGGTGGC 2887951
Query 185 GAGCGTTATCCGGATTTACTGGGCGTAAAGGGAGCGTAGGCGGATGATTAAGTGGGATGT 244
||||||||||||||||||||||||||||||||||||||||||||||||||||||||||||
Sbjct 2887950 GAGCGTTATCCGGATTTACTGGGCGTAAAGGGAGCGTAGGCGGATGATTAAGTGGGATGT 2887891
Query 245 GAAATACCCGGGCTCAACTTGGGTGCTGCATTCCAAACTGGTTATCTAGAGTGCAGGAGA 304
||||||||||||||||||||||||||||||||||||||||||||||||||||||||||||
Sbjct 2887890 GAAATACCCGGGCTCAACTTGGGTGCTGCATTCCAAACTGGTTATCTAGAGTGCAGGAGA 2887831
Query 305 GGAGAGTGGAATTCCTAGTGTAGCGGTGAAATGCGTAGAGATTAGGAAGAACACCAGTGG 364
||||||||||||||||||||||||||||||||||||||||||||||||||||||||||||
Sbjct 2887830 GGAGAGTGGAATTCCTAGTGTAGCGGTGAAATGCGTAGAGATTAGGAAGAACACCAGTGG 2887771
Query 365 CGAAGGCGACTCTCTGGACTGTAACTGACGCTGAGGCTCGAAAGCGTGGGGAGCAAACGG 424
|||||||||||||||||||||||||||||||||||||||||||||||||||||||||| |
Sbjct 2887770 CGAAGGCGACTCTCTGGACTGTAACTGACGCTGAGGCTCGAAAGCGTGGGGAGCAAACAG 2887711
Query 425 GATTAGATACCCGAGTAGTC 444
|||||||||||| ||||||
Sbjct 2887710 GATTAGATACCCTGGTAGTC 2887691
Score = 791 bits (428), Expect = 0.0
Identities = 436/440 (99%), Gaps = 0/440 (0%)
Strand=Plus/Minus
Query 5 CCTACGGGCGGCAGCAGTGGGGAATATTGCACAATGGGGGAAACCCTGATGCAGCAACGC 64
|||||||| |||||||||||||||||||||||||||||||||||||||||||||||||||
Sbjct 3122082 CCTACGGGAGGCAGCAGTGGGGAATATTGCACAATGGGGGAAACCCTGATGCAGCAACGC 3122023
Query 65 CGCGTGAGTGATGAAGGTTTTCGGATCGTAAAGCTCTGTCTTTGGGGAAGATAATGACGG 124
||||||||||||||||||||||||||||||||||||||||||||||||||||||||||||
Sbjct 3122022 CGCGTGAGTGATGAAGGTTTTCGGATCGTAAAGCTCTGTCTTTGGGGAAGATAATGACGG 3121963
Query 125 TACCCAAGGAGGAAGCCACGGCTAACTACGTGCCAGCAGCCGCGGTAATACGTAGGTGGC 184
||||||||||||||||||||||||||||||||||||||||||||||||||||||||||||
Sbjct 3121962 TACCCAAGGAGGAAGCCACGGCTAACTACGTGCCAGCAGCCGCGGTAATACGTAGGTGGC 3121903
Query 185 GAGCGTTATCCGGATTTACTGGGCGTAAAGGGAGCGTAGGCGGATGATTAAGTGGGATGT 244
||||||||||||||||||||||||||||||||||||||||||||||||||||||||||||
Sbjct 3121902 GAGCGTTATCCGGATTTACTGGGCGTAAAGGGAGCGTAGGCGGATGATTAAGTGGGATGT 3121843
Query 245 GAAATACCCGGGCTCAACTTGGGTGCTGCATTCCAAACTGGTTATCTAGAGTGCAGGAGA 304
||||||||||||||||||||||||||||||||||||||||||||||||||||||||||||
Sbjct 3121842 GAAATACCCGGGCTCAACTTGGGTGCTGCATTCCAAACTGGTTATCTAGAGTGCAGGAGA 3121783
Query 305 GGAGAGTGGAATTCCTAGTGTAGCGGTGAAATGCGTAGAGATTAGGAAGAACACCAGTGG 364
||||||||||||||||||||||||||||||||||||||||||||||||||||||||||||
Sbjct 3121782 GGAGAGTGGAATTCCTAGTGTAGCGGTGAAATGCGTAGAGATTAGGAAGAACACCAGTGG 3121723
Query 365 CGAAGGCGACTCTCTGGACTGTAACTGACGCTGAGGCTCGAAAGCGTGGGGAGCAAACGG 424
|||||||||||||||||||||||||||||||||||||||||||||||||||||||||| |
Sbjct 3121722 CGAAGGCGACTCTCTGGACTGTAACTGACGCTGAGGCTCGAAAGCGTGGGGAGCAAACAG 3121663
Query 425 GATTAGATACCCGAGTAGTC 444
|||||||||||| ||||||
Sbjct 3121662 GATTAGATACCCTGGTAGTC 3121643
Score = 785 bits (425), Expect = 0.0
Identities = 435/440 (99%), Gaps = 0/440 (0%)
Strand=Plus/Plus
Query 5 CCTACGGGCGGCAGCAGTGGGGAATATTGCACAATGGGGGAAACCCTGATGCAGCAACGC 64
|||||||| |||||||||||||||||||||||||||||||||||| ||||||||||||||
Sbjct 125007 CCTACGGGAGGCAGCAGTGGGGAATATTGCACAATGGGGGAAACCTTGATGCAGCAACGC 125066
Query 65 CGCGTGAGTGATGAAGGTTTTCGGATCGTAAAGCTCTGTCTTTGGGGAAGATAATGACGG 124
||||||||||||||||||||||||||||||||||||||||||||||||||||||||||||
Sbjct 125067 CGCGTGAGTGATGAAGGTTTTCGGATCGTAAAGCTCTGTCTTTGGGGAAGATAATGACGG 125126
Query 125 TACCCAAGGAGGAAGCCACGGCTAACTACGTGCCAGCAGCCGCGGTAATACGTAGGTGGC 184
||||||||||||||||||||||||||||||||||||||||||||||||||||||||||||
Sbjct 125127 TACCCAAGGAGGAAGCCACGGCTAACTACGTGCCAGCAGCCGCGGTAATACGTAGGTGGC 125186
Query 185 GAGCGTTATCCGGATTTACTGGGCGTAAAGGGAGCGTAGGCGGATGATTAAGTGGGATGT 244
||||||||||||||||||||||||||||||||||||||||||||||||||||||||||||
Sbjct 125187 GAGCGTTATCCGGATTTACTGGGCGTAAAGGGAGCGTAGGCGGATGATTAAGTGGGATGT 125246
Query 245 GAAATACCCGGGCTCAACTTGGGTGCTGCATTCCAAACTGGTTATCTAGAGTGCAGGAGA 304
||||||||||||||||||||||||||||||||||||||||||||||||||||||||||||
Sbjct 125247 GAAATACCCGGGCTCAACTTGGGTGCTGCATTCCAAACTGGTTATCTAGAGTGCAGGAGA 125306
Query 305 GGAGAGTGGAATTCCTAGTGTAGCGGTGAAATGCGTAGAGATTAGGAAGAACACCAGTGG 364
||||||||||||||||||||||||||||||||||||||||||||||||||||||||||||
Sbjct 125307 GGAGAGTGGAATTCCTAGTGTAGCGGTGAAATGCGTAGAGATTAGGAAGAACACCAGTGG 125366
Query 365 CGAAGGCGACTCTCTGGACTGTAACTGACGCTGAGGCTCGAAAGCGTGGGGAGCAAACGG 424
|||||||||||||||||||||||||||||||||||||||||||||||||||||||||| |
Sbjct 125367 CGAAGGCGACTCTCTGGACTGTAACTGACGCTGAGGCTCGAAAGCGTGGGGAGCAAACAG 125426
Query 425 GATTAGATACCCGAGTAGTC 444
|||||||||||| ||||||
Sbjct 125427 GATTAGATACCCTGGTAGTC 125446
Score = 785 bits (425), Expect = 0.0
Identities = 435/440 (99%), Gaps = 0/440 (0%)
Strand=Plus/Plus
Query 5 CCTACGGGCGGCAGCAGTGGGGAATATTGCACAATGGGGGAAACCCTGATGCAGCAACGC 64
|||||||| |||||||||||||||||||||||||||||||||||||||||||||||||||
Sbjct 729392 CCTACGGGAGGCAGCAGTGGGGAATATTGCACAATGGGGGAAACCCTGATGCAGCAACGC 729451
Query 65 CGCGTGAGTGATGAAGGTTTTCGGATCGTAAAGCTCTGTCTTTGGGGAAGATAATGACGG 124
||||||||||||||||||||||||||||||||||||||||||||||||||||||||||||
Sbjct 729452 CGCGTGAGTGATGAAGGTTTTCGGATCGTAAAGCTCTGTCTTTGGGGAAGATAATGACGG 729511
Query 125 TACCCAAGGAGGAAGCCACGGCTAACTACGTGCCAGCAGCCGCGGTAATACGTAGGTGGC 184
||||||||||||||||||||||||||||||||||||||||||||||||||||||||||||
Sbjct 729512 TACCCAAGGAGGAAGCCACGGCTAACTACGTGCCAGCAGCCGCGGTAATACGTAGGTGGC 729571
Query 185 GAGCGTTATCCGGATTTACTGGGCGTAAAGGGAGCGTAGGCGGATGATTAAGTGGGATGT 244
||||||||||||||||||||||||||||||||||||||||||||||||||||||||||||
Sbjct 729572 GAGCGTTATCCGGATTTACTGGGCGTAAAGGGAGCGTAGGCGGATGATTAAGTGGGATGT 729631
Query 245 GAAATACCCGGGCTCAACTTGGGTGCTGCATTCCAAACTGGTTATCTAGAGTGCAGGAGA 304
||||||||||||||||||||||||||||||||||||||||||||||||||||||||||||
Sbjct 729632 GAAATACCCGGGCTCAACTTGGGTGCTGCATTCCAAACTGGTTATCTAGAGTGCAGGAGA 729691
Query 305 GGAGAGTGGAATTCCTAGTGTAGCGGTGAAATGCGTAGAGATTAGGAAGAACACCAGTGG 364
|||||| |||||||||||||||||||||||||||||||||||||||||||||||||||||
Sbjct 729692 GGAGAGGGGAATTCCTAGTGTAGCGGTGAAATGCGTAGAGATTAGGAAGAACACCAGTGG 729751
Query 365 CGAAGGCGACTCTCTGGACTGTAACTGACGCTGAGGCTCGAAAGCGTGGGGAGCAAACGG 424
|||||||||||||||||||||||||||||||||||||||||||||||||||||||||| |
Sbjct 729752 CGAAGGCGACTCTCTGGACTGTAACTGACGCTGAGGCTCGAAAGCGTGGGGAGCAAACAG 729811
Query 425 GATTAGATACCCGAGTAGTC 444
|||||||||||| ||||||
Sbjct 729812 GATTAGATACCCTGGTAGTC 729831
>CP019576.1 Clostridium perfringens strain Del1 genome
Length=3559163
Score = 791 bits (428), Expect = 0.0
Identities = 436/440 (99%), Gaps = 0/440 (0%)
Strand=Plus/Plus
Query 5 CCTACGGGCGGCAGCAGTGGGGAATATTGCACAATGGGGGAAACCCTGATGCAGCAACGC 64
|||||||| |||||||||||||||||||||||||||||||||||||||||||||||||||
Sbjct 10507 CCTACGGGAGGCAGCAGTGGGGAATATTGCACAATGGGGGAAACCCTGATGCAGCAACGC 10566
Query 65 CGCGTGAGTGATGAAGGTTTTCGGATCGTAAAGCTCTGTCTTTGGGGAAGATAATGACGG 124
||||||||||||||||||||||||||||||||||||||||||||||||||||||||||||
Sbjct 10567 CGCGTGAGTGATGAAGGTTTTCGGATCGTAAAGCTCTGTCTTTGGGGAAGATAATGACGG 10626
Query 125 TACCCAAGGAGGAAGCCACGGCTAACTACGTGCCAGCAGCCGCGGTAATACGTAGGTGGC 184
||||||||||||||||||||||||||||||||||||||||||||||||||||||||||||
Sbjct 10627 TACCCAAGGAGGAAGCCACGGCTAACTACGTGCCAGCAGCCGCGGTAATACGTAGGTGGC 10686
Query 185 GAGCGTTATCCGGATTTACTGGGCGTAAAGGGAGCGTAGGCGGATGATTAAGTGGGATGT 244
||||||||||||||||||||||||||||||||||||||||||||||||||||||||||||
Sbjct 10687 GAGCGTTATCCGGATTTACTGGGCGTAAAGGGAGCGTAGGCGGATGATTAAGTGGGATGT 10746
Query 245 GAAATACCCGGGCTCAACTTGGGTGCTGCATTCCAAACTGGTTATCTAGAGTGCAGGAGA 304
||||||||||||||||||||||||||||||||||||||||||||||||||||||||||||
Sbjct 10747 GAAATACCCGGGCTCAACTTGGGTGCTGCATTCCAAACTGGTTATCTAGAGTGCAGGAGA 10806
Query 305 GGAGAGTGGAATTCCTAGTGTAGCGGTGAAATGCGTAGAGATTAGGAAGAACACCAGTGG 364
||||||||||||||||||||||||||||||||||||||||||||||||||||||||||||
Sbjct 10807 GGAGAGTGGAATTCCTAGTGTAGCGGTGAAATGCGTAGAGATTAGGAAGAACACCAGTGG 10866
Query 365 CGAAGGCGACTCTCTGGACTGTAACTGACGCTGAGGCTCGAAAGCGTGGGGAGCAAACGG 424
|||||||||||||||||||||||||||||||||||||||||||||||||||||||||| |
Sbjct 10867 CGAAGGCGACTCTCTGGACTGTAACTGACGCTGAGGCTCGAAAGCGTGGGGAGCAAACAG 10926
Query 425 GATTAGATACCCGAGTAGTC 444
|||||||||||| ||||||
Sbjct 10927 GATTAGATACCCTGGTAGTC 10946
Score = 791 bits (428), Expect = 0.0
Identities = 436/440 (99%), Gaps = 0/440 (0%)
Strand=Plus/Plus
Query 5 CCTACGGGCGGCAGCAGTGGGGAATATTGCACAATGGGGGAAACCCTGATGCAGCAACGC 64
|||||||| |||||||||||||||||||||||||||||||||||||||||||||||||||
Sbjct 82765 CCTACGGGAGGCAGCAGTGGGGAATATTGCACAATGGGGGAAACCCTGATGCAGCAACGC 82824
Query 65 CGCGTGAGTGATGAAGGTTTTCGGATCGTAAAGCTCTGTCTTTGGGGAAGATAATGACGG 124
||||||||||||||||||||||||||||||||||||||||||||||||||||||||||||
Sbjct 82825 CGCGTGAGTGATGAAGGTTTTCGGATCGTAAAGCTCTGTCTTTGGGGAAGATAATGACGG 82884
Query 125 TACCCAAGGAGGAAGCCACGGCTAACTACGTGCCAGCAGCCGCGGTAATACGTAGGTGGC 184
||||||||||||||||||||||||||||||||||||||||||||||||||||||||||||
Sbjct 82885 TACCCAAGGAGGAAGCCACGGCTAACTACGTGCCAGCAGCCGCGGTAATACGTAGGTGGC 82944
Query 185 GAGCGTTATCCGGATTTACTGGGCGTAAAGGGAGCGTAGGCGGATGATTAAGTGGGATGT 244
||||||||||||||||||||||||||||||||||||||||||||||||||||||||||||
Sbjct 82945 GAGCGTTATCCGGATTTACTGGGCGTAAAGGGAGCGTAGGCGGATGATTAAGTGGGATGT 83004
Query 245 GAAATACCCGGGCTCAACTTGGGTGCTGCATTCCAAACTGGTTATCTAGAGTGCAGGAGA 304
||||||||||||||||||||||||||||||||||||||||||||||||||||||||||||
Sbjct 83005 GAAATACCCGGGCTCAACTTGGGTGCTGCATTCCAAACTGGTTATCTAGAGTGCAGGAGA 83064
Query 305 GGAGAGTGGAATTCCTAGTGTAGCGGTGAAATGCGTAGAGATTAGGAAGAACACCAGTGG 364
||||||||||||||||||||||||||||||||||||||||||||||||||||||||||||
Sbjct 83065 GGAGAGTGGAATTCCTAGTGTAGCGGTGAAATGCGTAGAGATTAGGAAGAACACCAGTGG 83124
Query 365 CGAAGGCGACTCTCTGGACTGTAACTGACGCTGAGGCTCGAAAGCGTGGGGAGCAAACGG 424
|||||||||||||||||||||||||||||||||||||||||||||||||||||||||| |
Sbjct 83125 CGAAGGCGACTCTCTGGACTGTAACTGACGCTGAGGCTCGAAAGCGTGGGGAGCAAACAG 83184
Query 425 GATTAGATACCCGAGTAGTC 444
|||||||||||| ||||||
Sbjct 83185 GATTAGATACCCTGGTAGTC 83204
Score = 791 bits (428), Expect = 0.0
Identities = 436/440 (99%), Gaps = 0/440 (0%)
Strand=Plus/Plus
Query 5 CCTACGGGCGGCAGCAGTGGGGAATATTGCACAATGGGGGAAACCCTGATGCAGCAACGC 64
|||||||| |||||||||||||||||||||||||||||||||||||||||||||||||||
Sbjct 810489 CCTACGGGAGGCAGCAGTGGGGAATATTGCACAATGGGGGAAACCCTGATGCAGCAACGC 810548
Query 65 CGCGTGAGTGATGAAGGTTTTCGGATCGTAAAGCTCTGTCTTTGGGGAAGATAATGACGG 124
||||||||||||||||||||||||||||||||||||||||||||||||||||||||||||
Sbjct 810549 CGCGTGAGTGATGAAGGTTTTCGGATCGTAAAGCTCTGTCTTTGGGGAAGATAATGACGG 810608
Query 125 TACCCAAGGAGGAAGCCACGGCTAACTACGTGCCAGCAGCCGCGGTAATACGTAGGTGGC 184
||||||||||||||||||||||||||||||||||||||||||||||||||||||||||||
Sbjct 810609 TACCCAAGGAGGAAGCCACGGCTAACTACGTGCCAGCAGCCGCGGTAATACGTAGGTGGC 810668
Query 185 GAGCGTTATCCGGATTTACTGGGCGTAAAGGGAGCGTAGGCGGATGATTAAGTGGGATGT 244
||||||||||||||||||||||||||||||||||||||||||||||||||||||||||||
Sbjct 810669 GAGCGTTATCCGGATTTACTGGGCGTAAAGGGAGCGTAGGCGGATGATTAAGTGGGATGT 810728
Query 245 GAAATACCCGGGCTCAACTTGGGTGCTGCATTCCAAACTGGTTATCTAGAGTGCAGGAGA 304
||||||||||||||||||||||||||||||||||||||||||||||||||||||||||||
Sbjct 810729 GAAATACCCGGGCTCAACTTGGGTGCTGCATTCCAAACTGGTTATCTAGAGTGCAGGAGA 810788
Query 305 GGAGAGTGGAATTCCTAGTGTAGCGGTGAAATGCGTAGAGATTAGGAAGAACACCAGTGG 364
||||||||||||||||||||||||||||||||||||||||||||||||||||||||||||
Sbjct 810789 GGAGAGTGGAATTCCTAGTGTAGCGGTGAAATGCGTAGAGATTAGGAAGAACACCAGTGG 810848
Query 365 CGAAGGCGACTCTCTGGACTGTAACTGACGCTGAGGCTCGAAAGCGTGGGGAGCAAACGG 424
|||||||||||||||||||||||||||||||||||||||||||||||||||||||||| |
Sbjct 810849 CGAAGGCGACTCTCTGGACTGTAACTGACGCTGAGGCTCGAAAGCGTGGGGAGCAAACAG 810908
Query 425 GATTAGATACCCGAGTAGTC 444
|||||||||||| ||||||
Sbjct 810909 GATTAGATACCCTGGTAGTC 810928
Score = 791 bits (428), Expect = 0.0
Identities = 436/440 (99%), Gaps = 0/440 (0%)
Strand=Plus/Minus
Query 5 CCTACGGGCGGCAGCAGTGGGGAATATTGCACAATGGGGGAAACCCTGATGCAGCAACGC 64
|||||||| |||||||||||||||||||||||||||||||||||||||||||||||||||
Sbjct 3089460 CCTACGGGAGGCAGCAGTGGGGAATATTGCACAATGGGGGAAACCCTGATGCAGCAACGC 3089401
Query 65 CGCGTGAGTGATGAAGGTTTTCGGATCGTAAAGCTCTGTCTTTGGGGAAGATAATGACGG 124
||||||||||||||||||||||||||||||||||||||||||||||||||||||||||||
Sbjct 3089400 CGCGTGAGTGATGAAGGTTTTCGGATCGTAAAGCTCTGTCTTTGGGGAAGATAATGACGG 3089341
Query 125 TACCCAAGGAGGAAGCCACGGCTAACTACGTGCCAGCAGCCGCGGTAATACGTAGGTGGC 184
||||||||||||||||||||||||||||||||||||||||||||||||||||||||||||
Sbjct 3089340 TACCCAAGGAGGAAGCCACGGCTAACTACGTGCCAGCAGCCGCGGTAATACGTAGGTGGC 3089281
Query 185 GAGCGTTATCCGGATTTACTGGGCGTAAAGGGAGCGTAGGCGGATGATTAAGTGGGATGT 244
||||||||||||||||||||||||||||||||||||||||||||||||||||||||||||
Sbjct 3089280 GAGCGTTATCCGGATTTACTGGGCGTAAAGGGAGCGTAGGCGGATGATTAAGTGGGATGT 3089221
Query 245 GAAATACCCGGGCTCAACTTGGGTGCTGCATTCCAAACTGGTTATCTAGAGTGCAGGAGA 304
||||||||||||||||||||||||||||||||||||||||||||||||||||||||||||
Sbjct 3089220 GAAATACCCGGGCTCAACTTGGGTGCTGCATTCCAAACTGGTTATCTAGAGTGCAGGAGA 3089161
Query 305 GGAGAGTGGAATTCCTAGTGTAGCGGTGAAATGCGTAGAGATTAGGAAGAACACCAGTGG 364
||||||||||||||||||||||||||||||||||||||||||||||||||||||||||||
Sbjct 3089160 GGAGAGTGGAATTCCTAGTGTAGCGGTGAAATGCGTAGAGATTAGGAAGAACACCAGTGG 3089101
Query 365 CGAAGGCGACTCTCTGGACTGTAACTGACGCTGAGGCTCGAAAGCGTGGGGAGCAAACGG 424
|||||||||||||||||||||||||||||||||||||||||||||||||||||||||| |
Sbjct 3089100 CGAAGGCGACTCTCTGGACTGTAACTGACGCTGAGGCTCGAAAGCGTGGGGAGCAAACAG 3089041
Query 425 GATTAGATACCCGAGTAGTC 444
|||||||||||| ||||||
Sbjct 3089040 GATTAGATACCCTGGTAGTC 3089021
Score = 791 bits (428), Expect = 0.0
Identities = 436/440 (99%), Gaps = 0/440 (0%)
Strand=Plus/Minus
Query 5 CCTACGGGCGGCAGCAGTGGGGAATATTGCACAATGGGGGAAACCCTGATGCAGCAACGC 64
|||||||| |||||||||||||||||||||||||||||||||||||||||||||||||||
Sbjct 3340204 CCTACGGGAGGCAGCAGTGGGGAATATTGCACAATGGGGGAAACCCTGATGCAGCAACGC 3340145
Query 65 CGCGTGAGTGATGAAGGTTTTCGGATCGTAAAGCTCTGTCTTTGGGGAAGATAATGACGG 124
||||||||||||||||||||||||||||||||||||||||||||||||||||||||||||
Sbjct 3340144 CGCGTGAGTGATGAAGGTTTTCGGATCGTAAAGCTCTGTCTTTGGGGAAGATAATGACGG 3340085
Query 125 TACCCAAGGAGGAAGCCACGGCTAACTACGTGCCAGCAGCCGCGGTAATACGTAGGTGGC 184
||||||||||||||||||||||||||||||||||||||||||||||||||||||||||||
Sbjct 3340084 TACCCAAGGAGGAAGCCACGGCTAACTACGTGCCAGCAGCCGCGGTAATACGTAGGTGGC 3340025
Query 185 GAGCGTTATCCGGATTTACTGGGCGTAAAGGGAGCGTAGGCGGATGATTAAGTGGGATGT 244
||||||||||||||||||||||||||||||||||||||||||||||||||||||||||||
Sbjct 3340024 GAGCGTTATCCGGATTTACTGGGCGTAAAGGGAGCGTAGGCGGATGATTAAGTGGGATGT 3339965
Query 245 GAAATACCCGGGCTCAACTTGGGTGCTGCATTCCAAACTGGTTATCTAGAGTGCAGGAGA 304
||||||||||||||||||||||||||||||||||||||||||||||||||||||||||||
Sbjct 3339964 GAAATACCCGGGCTCAACTTGGGTGCTGCATTCCAAACTGGTTATCTAGAGTGCAGGAGA 3339905
Query 305 GGAGAGTGGAATTCCTAGTGTAGCGGTGAAATGCGTAGAGATTAGGAAGAACACCAGTGG 364
||||||||||||||||||||||||||||||||||||||||||||||||||||||||||||
Sbjct 3339904 GGAGAGTGGAATTCCTAGTGTAGCGGTGAAATGCGTAGAGATTAGGAAGAACACCAGTGG 3339845
Query 365 CGAAGGCGACTCTCTGGACTGTAACTGACGCTGAGGCTCGAAAGCGTGGGGAGCAAACGG 424
|||||||||||||||||||||||||||||||||||||||||||||||||||||||||| |
Sbjct 3339844 CGAAGGCGACTCTCTGGACTGTAACTGACGCTGAGGCTCGAAAGCGTGGGGAGCAAACAG 3339785
Query 425 GATTAGATACCCGAGTAGTC 444
|||||||||||| ||||||
Sbjct 3339784 GATTAGATACCCTGGTAGTC 3339765
Score = 789 bits (427), Expect = 0.0
Identities = 440/446 (99%), Gaps = 2/446 (0%)
Strand=Plus/Plus
Query 1 CAGAC-C-TACGGGCGGCAGCAGTGGGGAATATTGCACAATGGGGGAAACCCTGATGCAG 58
||||| | |||||| |||||||||||||||||||||||||||||||||||||||||||||
Sbjct 292754 CAGACTCTTACGGGAGGCAGCAGTGGGGAATATTGCACAATGGGGGAAACCCTGATGCAG 292813
Query 59 CAACGCCGCGTGAGTGATGAAGGTTTTCGGATCGTAAAGCTCTGTCTTTGGGGAAGATAA 118
||||||||||||||||||||||||||||||||||||||||||||||||||||||||||||
Sbjct 292814 CAACGCCGCGTGAGTGATGAAGGTTTTCGGATCGTAAAGCTCTGTCTTTGGGGAAGATAA 292873
Query 119 TGACGGTACCCAAGGAGGAAGCCACGGCTAACTACGTGCCAGCAGCCGCGGTAATACGTA 178
||||||||||||||||||||||||||||||||||||||||||||||||||||||||||||
Sbjct 292874 TGACGGTACCCAAGGAGGAAGCCACGGCTAACTACGTGCCAGCAGCCGCGGTAATACGTA 292933
Query 179 GGTGGCGAGCGTTATCCGGATTTACTGGGCGTAAAGGGAGCGTAGGCGGATGATTAAGTG 238
||||||||||||||||||||||||||||||||||||||||||||||||||||||||||||
Sbjct 292934 GGTGGCGAGCGTTATCCGGATTTACTGGGCGTAAAGGGAGCGTAGGCGGATGATTAAGTG 292993
Query 239 GGATGTGAAATACCCGGGCTCAACTTGGGTGCTGCATTCCAAACTGGTTATCTAGAGTGC 298
||||||||||||||||||||||||||||||||||||||||||||||||||||||||||||
Sbjct 292994 GGATGTGAAATACCCGGGCTCAACTTGGGTGCTGCATTCCAAACTGGTTATCTAGAGTGC 293053
Query 299 AGGAGAGGAGAGTGGAATTCCTAGTGTAGCGGTGAAATGCGTAGAGATTAGGAAGAACAC 358
||||||||||||||||||||||||||||||||||||||||||||||||||||||||||||
Sbjct 293054 AGGAGAGGAGAGTGGAATTCCTAGTGTAGCGGTGAAATGCGTAGAGATTAGGAAGAACAC 293113
Query 359 CAGTGGCGAAGGCGACTCTCTGGACTGTAACTGACGCTGAGGCTCGAAAGCGTGGGGAGC 418
||||||||||||||||||||||||||||||||||||||||||||||||||||||||||||
Sbjct 293114 CAGTGGCGAAGGCGACTCTCTGGACTGTAACTGACGCTGAGGCTCGAAAGCGTGGGGAGC 293173
Query 419 AAACGGGATTAGATACCCGAGTAGTC 444
|||| ||||||||||||| ||||||
Sbjct 293174 AAACAGGATTAGATACCCTGGTAGTC 293199
Score = 785 bits (425), Expect = 0.0
Identities = 435/440 (99%), Gaps = 0/440 (0%)
Strand=Plus/Plus
Query 5 CCTACGGGCGGCAGCAGTGGGGAATATTGCACAATGGGGGAAACCCTGATGCAGCAACGC 64
|||||||| |||||||||||||||||||||||||||||||||||||||||||||||||||
Sbjct 72884 CCTACGGGAGGCAGCAGTGGGGAATATTGCACAATGGGGGAAACCCTGATGCAGCAACGC 72943
Query 65 CGCGTGAGTGATGAAGGTTTTCGGATCGTAAAGCTCTGTCTTTGGGGAAGATAATGACGG 124
||||||||||||||||||||||||||||||||||||||||||||||||||||||||||||
Sbjct 72944 CGCGTGAGTGATGAAGGTTTTCGGATCGTAAAGCTCTGTCTTTGGGGAAGATAATGACGG 73003
Query 125 TACCCAAGGAGGAAGCCACGGCTAACTACGTGCCAGCAGCCGCGGTAATACGTAGGTGGC 184
||||||||||||||||||||||||||||||||||||||||||||||||||||||||||||
Sbjct 73004 TACCCAAGGAGGAAGCCACGGCTAACTACGTGCCAGCAGCCGCGGTAATACGTAGGTGGC 73063
Query 185 GAGCGTTATCCGGATTTACTGGGCGTAAAGGGAGCGTAGGCGGATGATTAAGTGGGATGT 244
||||||||||||||||||||||||||||||||||||||||||||||||||||||||||||
Sbjct 73064 GAGCGTTATCCGGATTTACTGGGCGTAAAGGGAGCGTAGGCGGATGATTAAGTGGGATGT 73123
Query 245 GAAATACCCGGGCTCAACTTGGGTGCTGCATTCCAAACTGGTTATCTAGAGTGCAGGAGA 304
||||||||||||||||||||||| ||||||||||||||||||||||||||||||||||||
Sbjct 73124 GAAATACCCGGGCTCAACTTGGGCGCTGCATTCCAAACTGGTTATCTAGAGTGCAGGAGA 73183
Query 305 GGAGAGTGGAATTCCTAGTGTAGCGGTGAAATGCGTAGAGATTAGGAAGAACACCAGTGG 364
||||||||||||||||||||||||||||||||||||||||||||||||||||||||||||
Sbjct 73184 GGAGAGTGGAATTCCTAGTGTAGCGGTGAAATGCGTAGAGATTAGGAAGAACACCAGTGG 73243
Query 365 CGAAGGCGACTCTCTGGACTGTAACTGACGCTGAGGCTCGAAAGCGTGGGGAGCAAACGG 424
|||||||||||||||||||||||||||||||||||||||||||||||||||||||||| |
Sbjct 73244 CGAAGGCGACTCTCTGGACTGTAACTGACGCTGAGGCTCGAAAGCGTGGGGAGCAAACAG 73303
Query 425 GATTAGATACCCGAGTAGTC 444
|||||||||||| ||||||
Sbjct 73304 GATTAGATACCCTGGTAGTC 73323
Score = 785 bits (425), Expect = 0.0
Identities = 435/440 (99%), Gaps = 0/440 (0%)
Strand=Plus/Plus
Query 5 CCTACGGGCGGCAGCAGTGGGGAATATTGCACAATGGGGGAAACCCTGATGCAGCAACGC 64
|||||||| |||||||||||||||||||||||||||||||||||||||||||||||||||
Sbjct 116074 CCTACGGGAGGCAGCAGTGGGGAATATTGCACAATGGGGGAAACCCTGATGCAGCAACGC 116133
Query 65 CGCGTGAGTGATGAAGGTTTTCGGATCGTAAAGCTCTGTCTTTGGGGAAGATAATGACGG 124
||||||||||||||||||||||||||||||||||||||||||||||||||||||||||||
Sbjct 116134 CGCGTGAGTGATGAAGGTTTTCGGATCGTAAAGCTCTGTCTTTGGGGAAGATAATGACGG 116193
Query 125 TACCCAAGGAGGAAGCCACGGCTAACTACGTGCCAGCAGCCGCGGTAATACGTAGGTGGC 184
||||||||||||||||||||||||||||||||||||||||||||||||||||||||||||
Sbjct 116194 TACCCAAGGAGGAAGCCACGGCTAACTACGTGCCAGCAGCCGCGGTAATACGTAGGTGGC 116253
Query 185 GAGCGTTATCCGGATTTACTGGGCGTAAAGGGAGCGTAGGCGGATGATTAAGTGGGATGT 244
||||||||||||||||||||||||||||||||||||||||||||||||||||||||||||
Sbjct 116254 GAGCGTTATCCGGATTTACTGGGCGTAAAGGGAGCGTAGGCGGATGATTAAGTGGGATGT 116313
Query 245 GAAATACCCGGGCTCAACTTGGGTGCTGCATTCCAAACTGGTTATCTAGAGTGCAGGAGA 304
||||||||||||||||||||||||||||||||||||||||||||||||||||||||||||
Sbjct 116314 GAAATACCCGGGCTCAACTTGGGTGCTGCATTCCAAACTGGTTATCTAGAGTGCAGGAGA 116373
Query 305 GGAGAGTGGAATTCCTAGTGTAGCGGTGAAATGCGTAGAGATTAGGAAGAACACCAGTGG 364
||||||||||||||||||||||||||||||||||||||||||||||||||||||||||||
Sbjct 116374 GGAGAGTGGAATTCCTAGTGTAGCGGTGAAATGCGTAGAGATTAGGAAGAACACCAGTGG 116433
Query 365 CGAAGGCGACTCTCTGGACTGTAACTGACGCTGAGGCTCGAAAGCGTGGGGAGCAAACGG 424
||||||||||||||| |||||||||||||||||||||||||||||||||||||||||| |
Sbjct 116434 CGAAGGCGACTCTCTAGACTGTAACTGACGCTGAGGCTCGAAAGCGTGGGGAGCAAACAG 116493
Query 425 GATTAGATACCCGAGTAGTC 444
|||||||||||| ||||||
Sbjct 116494 GATTAGATACCCTGGTAGTC 116513
Score = 785 bits (425), Expect = 0.0
Identities = 435/440 (99%), Gaps = 0/440 (0%)
Strand=Plus/Plus
Query 5 CCTACGGGCGGCAGCAGTGGGGAATATTGCACAATGGGGGAAACCCTGATGCAGCAACGC 64
|||||||| |||||||||||||||||||||||||||||||||||||||||||||||||||
Sbjct 370305 CCTACGGGAGGCAGCAGTGGGGAATATTGCACAATGGGGGAAACCCTGATGCAGCAACGC 370364
Query 65 CGCGTGAGTGATGAAGGTTTTCGGATCGTAAAGCTCTGTCTTTGGGGAAGATAATGACGG 124
||||||||||||||||||||||||||||||||||||||||||||||||||||||||||||
Sbjct 370365 CGCGTGAGTGATGAAGGTTTTCGGATCGTAAAGCTCTGTCTTTGGGGAAGATAATGACGG 370424
Query 125 TACCCAAGGAGGAAGCCACGGCTAACTACGTGCCAGCAGCCGCGGTAATACGTAGGTGGC 184
||||||||||||||||||||||||||||||||||||||||||||||||||||||||||||
Sbjct 370425 TACCCAAGGAGGAAGCCACGGCTAACTACGTGCCAGCAGCCGCGGTAATACGTAGGTGGC 370484
Query 185 GAGCGTTATCCGGATTTACTGGGCGTAAAGGGAGCGTAGGCGGATGATTAAGTGGGATGT 244
||||||||||||||||||||||||||||||||||||||||||||||||||||||||||||
Sbjct 370485 GAGCGTTATCCGGATTTACTGGGCGTAAAGGGAGCGTAGGCGGATGATTAAGTGGGATGT 370544
Query 245 GAAATACCCGGGCTCAACTTGGGTGCTGCATTCCAAACTGGTTATCTAGAGTGCAGGAGA 304
||||||||||||||||||||||||||||||||||||||||||||||||||||||||||||
Sbjct 370545 GAAATACCCGGGCTCAACTTGGGTGCTGCATTCCAAACTGGTTATCTAGAGTGCAGGAGA 370604
Query 305 GGAGAGTGGAATTCCTAGTGTAGCGGTGAAATGCGTAGAGATTAGGAAGAACACCAGTGG 364
||||||||||||||||||||||||||||||||||||||||||||||||||||||||||||
Sbjct 370605 GGAGAGTGGAATTCCTAGTGTAGCGGTGAAATGCGTAGAGATTAGGAAGAACACCAGTGG 370664
Query 365 CGAAGGCGACTCTCTGGACTGTAACTGACGCTGAGGCTCGAAAGCGTGGGGAGCAAACGG 424
||||||||||||||| |||||||||||||||||||||||||||||||||||||||||| |
Sbjct 370665 CGAAGGCGACTCTCTAGACTGTAACTGACGCTGAGGCTCGAAAGCGTGGGGAGCAAACAG 370724
Query 425 GATTAGATACCCGAGTAGTC 444
|||||||||||| ||||||
Sbjct 370725 GATTAGATACCCTGGTAGTC 370744
Score = 780 bits (422), Expect = 0.0
Identities = 434/440 (99%), Gaps = 0/440 (0%)
Strand=Plus/Plus
Query 5 CCTACGGGCGGCAGCAGTGGGGAATATTGCACAATGGGGGAAACCCTGATGCAGCAACGC 64
|||||||| |||||||||||||||||||||||||||||||||||||||||||||||||||
Sbjct 106244 CCTACGGGAGGCAGCAGTGGGGAATATTGCACAATGGGGGAAACCCTGATGCAGCAACGC 106303
Query 65 CGCGTGAGTGATGAAGGTTTTCGGATCGTAAAGCTCTGTCTTTGGGGAAGATAATGACGG 124
||||||||||||||||||||||||||||||||||||||||||||||||||||||||||||
Sbjct 106304 CGCGTGAGTGATGAAGGTTTTCGGATCGTAAAGCTCTGTCTTTGGGGAAGATAATGACGG 106363
Query 125 TACCCAAGGAGGAAGCCACGGCTAACTACGTGCCAGCAGCCGCGGTAATACGTAGGTGGC 184
||| ||||||||||||||||||||||||||||||||||||||||||||||||||||||||
Sbjct 106364 TACTCAAGGAGGAAGCCACGGCTAACTACGTGCCAGCAGCCGCGGTAATACGTAGGTGGC 106423
Query 185 GAGCGTTATCCGGATTTACTGGGCGTAAAGGGAGCGTAGGCGGATGATTAAGTGGGATGT 244
|||||||||||||||||||||||||||||||||||||||||||||||||||||||||||
Sbjct 106424 AAGCGTTATCCGGATTTACTGGGCGTAAAGGGAGCGTAGGCGGATGATTAAGTGGGATGT 106483
Query 245 GAAATACCCGGGCTCAACTTGGGTGCTGCATTCCAAACTGGTTATCTAGAGTGCAGGAGA 304
||||||||||||||||||||||||||||||||||||||||||||||||||||||||||||
Sbjct 106484 GAAATACCCGGGCTCAACTTGGGTGCTGCATTCCAAACTGGTTATCTAGAGTGCAGGAGA 106543
Query 305 GGAGAGTGGAATTCCTAGTGTAGCGGTGAAATGCGTAGAGATTAGGAAGAACACCAGTGG 364
||||||||||||||||||||||||||||||||||||||||||||||||||||||||||||
Sbjct 106544 GGAGAGTGGAATTCCTAGTGTAGCGGTGAAATGCGTAGAGATTAGGAAGAACACCAGTGG 106603
Query 365 CGAAGGCGACTCTCTGGACTGTAACTGACGCTGAGGCTCGAAAGCGTGGGGAGCAAACGG 424
|||||||||||||||||||||||||||||||||||||||||||||||||||||||||| |
Sbjct 106604 CGAAGGCGACTCTCTGGACTGTAACTGACGCTGAGGCTCGAAAGCGTGGGGAGCAAACAG 106663
Query 425 GATTAGATACCCGAGTAGTC 444
|||||||||||| ||||||
Sbjct 106664 GATTAGATACCCTGGTAGTC 106683
>CP013101.1 Clostridium perfringens strain FORC_025, complete genome
Length=3343822
Score = 791 bits (428), Expect = 0.0
Identities = 436/440 (99%), Gaps = 0/440 (0%)
Strand=Plus/Plus
Query 5 CCTACGGGCGGCAGCAGTGGGGAATATTGCACAATGGGGGAAACCCTGATGCAGCAACGC 64
|||||||| |||||||||||||||||||||||||||||||||||||||||||||||||||
Sbjct 10096 CCTACGGGAGGCAGCAGTGGGGAATATTGCACAATGGGGGAAACCCTGATGCAGCAACGC 10155
Query 65 CGCGTGAGTGATGAAGGTTTTCGGATCGTAAAGCTCTGTCTTTGGGGAAGATAATGACGG 124
||||||||||||||||||||||||||||||||||||||||||||||||||||||||||||
Sbjct 10156 CGCGTGAGTGATGAAGGTTTTCGGATCGTAAAGCTCTGTCTTTGGGGAAGATAATGACGG 10215
Query 125 TACCCAAGGAGGAAGCCACGGCTAACTACGTGCCAGCAGCCGCGGTAATACGTAGGTGGC 184
||||||||||||||||||||||||||||||||||||||||||||||||||||||||||||
Sbjct 10216 TACCCAAGGAGGAAGCCACGGCTAACTACGTGCCAGCAGCCGCGGTAATACGTAGGTGGC 10275
Query 185 GAGCGTTATCCGGATTTACTGGGCGTAAAGGGAGCGTAGGCGGATGATTAAGTGGGATGT 244
||||||||||||||||||||||||||||||||||||||||||||||||||||||||||||
Sbjct 10276 GAGCGTTATCCGGATTTACTGGGCGTAAAGGGAGCGTAGGCGGATGATTAAGTGGGATGT 10335
Query 245 GAAATACCCGGGCTCAACTTGGGTGCTGCATTCCAAACTGGTTATCTAGAGTGCAGGAGA 304
||||||||||||||||||||||||||||||||||||||||||||||||||||||||||||
Sbjct 10336 GAAATACCCGGGCTCAACTTGGGTGCTGCATTCCAAACTGGTTATCTAGAGTGCAGGAGA 10395
Query 305 GGAGAGTGGAATTCCTAGTGTAGCGGTGAAATGCGTAGAGATTAGGAAGAACACCAGTGG 364
||||||||||||||||||||||||||||||||||||||||||||||||||||||||||||
Sbjct 10396 GGAGAGTGGAATTCCTAGTGTAGCGGTGAAATGCGTAGAGATTAGGAAGAACACCAGTGG 10455
Query 365 CGAAGGCGACTCTCTGGACTGTAACTGACGCTGAGGCTCGAAAGCGTGGGGAGCAAACGG 424
|||||||||||||||||||||||||||||||||||||||||||||||||||||||||| |
Sbjct 10456 CGAAGGCGACTCTCTGGACTGTAACTGACGCTGAGGCTCGAAAGCGTGGGGAGCAAACAG 10515
Query 425 GATTAGATACCCGAGTAGTC 444
|||||||||||| ||||||
Sbjct 10516 GATTAGATACCCTGGTAGTC 10535
Score = 791 bits (428), Expect = 0.0
Identities = 436/440 (99%), Gaps = 0/440 (0%)
Strand=Plus/Plus
Query 5 CCTACGGGCGGCAGCAGTGGGGAATATTGCACAATGGGGGAAACCCTGATGCAGCAACGC 64
|||||||| |||||||||||||||||||||||||||||||||||||||||||||||||||
Sbjct 72809 CCTACGGGAGGCAGCAGTGGGGAATATTGCACAATGGGGGAAACCCTGATGCAGCAACGC 72868
Query 65 CGCGTGAGTGATGAAGGTTTTCGGATCGTAAAGCTCTGTCTTTGGGGAAGATAATGACGG 124
||||||||||||||||||||||||||||||||||||||||||||||||||||||||||||
Sbjct 72869 CGCGTGAGTGATGAAGGTTTTCGGATCGTAAAGCTCTGTCTTTGGGGAAGATAATGACGG 72928
Query 125 TACCCAAGGAGGAAGCCACGGCTAACTACGTGCCAGCAGCCGCGGTAATACGTAGGTGGC 184
||||||||||||||||||||||||||||||||||||||||||||||||||||||||||||
Sbjct 72929 TACCCAAGGAGGAAGCCACGGCTAACTACGTGCCAGCAGCCGCGGTAATACGTAGGTGGC 72988
Query 185 GAGCGTTATCCGGATTTACTGGGCGTAAAGGGAGCGTAGGCGGATGATTAAGTGGGATGT 244
||||||||||||||||||||||||||||||||||||||||||||||||||||||||||||
Sbjct 72989 GAGCGTTATCCGGATTTACTGGGCGTAAAGGGAGCGTAGGCGGATGATTAAGTGGGATGT 73048
Query 245 GAAATACCCGGGCTCAACTTGGGTGCTGCATTCCAAACTGGTTATCTAGAGTGCAGGAGA 304
||||||||||||||||||||||||||||||||||||||||||||||||||||||||||||
Sbjct 73049 GAAATACCCGGGCTCAACTTGGGTGCTGCATTCCAAACTGGTTATCTAGAGTGCAGGAGA 73108
Query 305 GGAGAGTGGAATTCCTAGTGTAGCGGTGAAATGCGTAGAGATTAGGAAGAACACCAGTGG 364
||||||||||||||||||||||||||||||||||||||||||||||||||||||||||||
Sbjct 73109 GGAGAGTGGAATTCCTAGTGTAGCGGTGAAATGCGTAGAGATTAGGAAGAACACCAGTGG 73168
Query 365 CGAAGGCGACTCTCTGGACTGTAACTGACGCTGAGGCTCGAAAGCGTGGGGAGCAAACGG 424
|||||||||||||||||||||||||||||||||||||||||||||||||||||||||| |
Sbjct 73169 CGAAGGCGACTCTCTGGACTGTAACTGACGCTGAGGCTCGAAAGCGTGGGGAGCAAACAG 73228
Query 425 GATTAGATACCCGAGTAGTC 444
|||||||||||| ||||||
Sbjct 73229 GATTAGATACCCTGGTAGTC 73248
Score = 791 bits (428), Expect = 0.0
Identities = 436/440 (99%), Gaps = 0/440 (0%)
Strand=Plus/Plus
Query 5 CCTACGGGCGGCAGCAGTGGGGAATATTGCACAATGGGGGAAACCCTGATGCAGCAACGC 64
|||||||| |||||||||||||||||||||||||||||||||||||||||||||||||||
Sbjct 82684 CCTACGGGAGGCAGCAGTGGGGAATATTGCACAATGGGGGAAACCCTGATGCAGCAACGC 82743
Query 65 CGCGTGAGTGATGAAGGTTTTCGGATCGTAAAGCTCTGTCTTTGGGGAAGATAATGACGG 124
||||||||||||||||||||||||||||||||||||||||||||||||||||||||||||
Sbjct 82744 CGCGTGAGTGATGAAGGTTTTCGGATCGTAAAGCTCTGTCTTTGGGGAAGATAATGACGG 82803
Query 125 TACCCAAGGAGGAAGCCACGGCTAACTACGTGCCAGCAGCCGCGGTAATACGTAGGTGGC 184
||||||||||||||||||||||||||||||||||||||||||||||||||||||||||||
Sbjct 82804 TACCCAAGGAGGAAGCCACGGCTAACTACGTGCCAGCAGCCGCGGTAATACGTAGGTGGC 82863
Query 185 GAGCGTTATCCGGATTTACTGGGCGTAAAGGGAGCGTAGGCGGATGATTAAGTGGGATGT 244
||||||||||||||||||||||||||||||||||||||||||||||||||||||||||||
Sbjct 82864 GAGCGTTATCCGGATTTACTGGGCGTAAAGGGAGCGTAGGCGGATGATTAAGTGGGATGT 82923
Query 245 GAAATACCCGGGCTCAACTTGGGTGCTGCATTCCAAACTGGTTATCTAGAGTGCAGGAGA 304
||||||||||||||||||||||||||||||||||||||||||||||||||||||||||||
Sbjct 82924 GAAATACCCGGGCTCAACTTGGGTGCTGCATTCCAAACTGGTTATCTAGAGTGCAGGAGA 82983
Query 305 GGAGAGTGGAATTCCTAGTGTAGCGGTGAAATGCGTAGAGATTAGGAAGAACACCAGTGG 364
||||||||||||||||||||||||||||||||||||||||||||||||||||||||||||
Sbjct 82984 GGAGAGTGGAATTCCTAGTGTAGCGGTGAAATGCGTAGAGATTAGGAAGAACACCAGTGG 83043
Query 365 CGAAGGCGACTCTCTGGACTGTAACTGACGCTGAGGCTCGAAAGCGTGGGGAGCAAACGG 424
|||||||||||||||||||||||||||||||||||||||||||||||||||||||||| |
Sbjct 83044 CGAAGGCGACTCTCTGGACTGTAACTGACGCTGAGGCTCGAAAGCGTGGGGAGCAAACAG 83103
Query 425 GATTAGATACCCGAGTAGTC 444
|||||||||||| ||||||
Sbjct 83104 GATTAGATACCCTGGTAGTC 83123
Score = 791 bits (428), Expect = 0.0
Identities = 436/440 (99%), Gaps = 0/440 (0%)
Strand=Plus/Plus
Query 5 CCTACGGGCGGCAGCAGTGGGGAATATTGCACAATGGGGGAAACCCTGATGCAGCAACGC 64
|||||||| |||||||||||||||||||||||||||||||||||||||||||||||||||
Sbjct 106119 CCTACGGGAGGCAGCAGTGGGGAATATTGCACAATGGGGGAAACCCTGATGCAGCAACGC 106178
Query 65 CGCGTGAGTGATGAAGGTTTTCGGATCGTAAAGCTCTGTCTTTGGGGAAGATAATGACGG 124
||||||||||||||||||||||||||||||||||||||||||||||||||||||||||||
Sbjct 106179 CGCGTGAGTGATGAAGGTTTTCGGATCGTAAAGCTCTGTCTTTGGGGAAGATAATGACGG 106238
Query 125 TACCCAAGGAGGAAGCCACGGCTAACTACGTGCCAGCAGCCGCGGTAATACGTAGGTGGC 184
||||||||||||||||||||||||||||||||||||||||||||||||||||||||||||
Sbjct 106239 TACCCAAGGAGGAAGCCACGGCTAACTACGTGCCAGCAGCCGCGGTAATACGTAGGTGGC 106298
Query 185 GAGCGTTATCCGGATTTACTGGGCGTAAAGGGAGCGTAGGCGGATGATTAAGTGGGATGT 244
||||||||||||||||||||||||||||||||||||||||||||||||||||||||||||
Sbjct 106299 GAGCGTTATCCGGATTTACTGGGCGTAAAGGGAGCGTAGGCGGATGATTAAGTGGGATGT 106358
Query 245 GAAATACCCGGGCTCAACTTGGGTGCTGCATTCCAAACTGGTTATCTAGAGTGCAGGAGA 304
||||||||||||||||||||||||||||||||||||||||||||||||||||||||||||
Sbjct 106359 GAAATACCCGGGCTCAACTTGGGTGCTGCATTCCAAACTGGTTATCTAGAGTGCAGGAGA 106418
Query 305 GGAGAGTGGAATTCCTAGTGTAGCGGTGAAATGCGTAGAGATTAGGAAGAACACCAGTGG 364
||||||||||||||||||||||||||||||||||||||||||||||||||||||||||||
Sbjct 106419 GGAGAGTGGAATTCCTAGTGTAGCGGTGAAATGCGTAGAGATTAGGAAGAACACCAGTGG 106478
Query 365 CGAAGGCGACTCTCTGGACTGTAACTGACGCTGAGGCTCGAAAGCGTGGGGAGCAAACGG 424
|||||||||||||||||||||||||||||||||||||||||||||||||||||||||| |
Sbjct 106479 CGAAGGCGACTCTCTGGACTGTAACTGACGCTGAGGCTCGAAAGCGTGGGGAGCAAACAG 106538
Query 425 GATTAGATACCCGAGTAGTC 444
|||||||||||| ||||||
Sbjct 106539 GATTAGATACCCTGGTAGTC 106558
Score = 791 bits (428), Expect = 0.0
Identities = 436/440 (99%), Gaps = 0/440 (0%)
Strand=Plus/Plus
Query 5 CCTACGGGCGGCAGCAGTGGGGAATATTGCACAATGGGGGAAACCCTGATGCAGCAACGC 64
|||||||| |||||||||||||||||||||||||||||||||||||||||||||||||||
Sbjct 115951 CCTACGGGAGGCAGCAGTGGGGAATATTGCACAATGGGGGAAACCCTGATGCAGCAACGC 116010
Query 65 CGCGTGAGTGATGAAGGTTTTCGGATCGTAAAGCTCTGTCTTTGGGGAAGATAATGACGG 124
||||||||||||||||||||||||||||||||||||||||||||||||||||||||||||
Sbjct 116011 CGCGTGAGTGATGAAGGTTTTCGGATCGTAAAGCTCTGTCTTTGGGGAAGATAATGACGG 116070
Query 125 TACCCAAGGAGGAAGCCACGGCTAACTACGTGCCAGCAGCCGCGGTAATACGTAGGTGGC 184
||||||||||||||||||||||||||||||||||||||||||||||||||||||||||||
Sbjct 116071 TACCCAAGGAGGAAGCCACGGCTAACTACGTGCCAGCAGCCGCGGTAATACGTAGGTGGC 116130
Query 185 GAGCGTTATCCGGATTTACTGGGCGTAAAGGGAGCGTAGGCGGATGATTAAGTGGGATGT 244
||||||||||||||||||||||||||||||||||||||||||||||||||||||||||||
Sbjct 116131 GAGCGTTATCCGGATTTACTGGGCGTAAAGGGAGCGTAGGCGGATGATTAAGTGGGATGT 116190
Query 245 GAAATACCCGGGCTCAACTTGGGTGCTGCATTCCAAACTGGTTATCTAGAGTGCAGGAGA 304
||||||||||||||||||||||||||||||||||||||||||||||||||||||||||||
Sbjct 116191 GAAATACCCGGGCTCAACTTGGGTGCTGCATTCCAAACTGGTTATCTAGAGTGCAGGAGA 116250
Query 305 GGAGAGTGGAATTCCTAGTGTAGCGGTGAAATGCGTAGAGATTAGGAAGAACACCAGTGG 364
||||||||||||||||||||||||||||||||||||||||||||||||||||||||||||
Sbjct 116251 GGAGAGTGGAATTCCTAGTGTAGCGGTGAAATGCGTAGAGATTAGGAAGAACACCAGTGG 116310
Query 365 CGAAGGCGACTCTCTGGACTGTAACTGACGCTGAGGCTCGAAAGCGTGGGGAGCAAACGG 424
|||||||||||||||||||||||||||||||||||||||||||||||||||||||||| |
Sbjct 116311 CGAAGGCGACTCTCTGGACTGTAACTGACGCTGAGGCTCGAAAGCGTGGGGAGCAAACAG 116370
Query 425 GATTAGATACCCGAGTAGTC 444
|||||||||||| ||||||
Sbjct 116371 GATTAGATACCCTGGTAGTC 116390
Score = 791 bits (428), Expect = 0.0
Identities = 436/440 (99%), Gaps = 0/440 (0%)
Strand=Plus/Plus
Query 5 CCTACGGGCGGCAGCAGTGGGGAATATTGCACAATGGGGGAAACCCTGATGCAGCAACGC 64
|||||||| |||||||||||||||||||||||||||||||||||||||||||||||||||
Sbjct 266271 CCTACGGGAGGCAGCAGTGGGGAATATTGCACAATGGGGGAAACCCTGATGCAGCAACGC 266330
Query 65 CGCGTGAGTGATGAAGGTTTTCGGATCGTAAAGCTCTGTCTTTGGGGAAGATAATGACGG 124
||||||||||||||||||||||||||||||||||||||||||||||||||||||||||||
Sbjct 266331 CGCGTGAGTGATGAAGGTTTTCGGATCGTAAAGCTCTGTCTTTGGGGAAGATAATGACGG 266390
Query 125 TACCCAAGGAGGAAGCCACGGCTAACTACGTGCCAGCAGCCGCGGTAATACGTAGGTGGC 184
||||||||||||||||||||||||||||||||||||||||||||||||||||||||||||
Sbjct 266391 TACCCAAGGAGGAAGCCACGGCTAACTACGTGCCAGCAGCCGCGGTAATACGTAGGTGGC 266450
Query 185 GAGCGTTATCCGGATTTACTGGGCGTAAAGGGAGCGTAGGCGGATGATTAAGTGGGATGT 244
||||||||||||||||||||||||||||||||||||||||||||||||||||||||||||
Sbjct 266451 GAGCGTTATCCGGATTTACTGGGCGTAAAGGGAGCGTAGGCGGATGATTAAGTGGGATGT 266510
Query 245 GAAATACCCGGGCTCAACTTGGGTGCTGCATTCCAAACTGGTTATCTAGAGTGCAGGAGA 304
||||||||||||||||||||||||||||||||||||||||||||||||||||||||||||
Sbjct 266511 GAAATACCCGGGCTCAACTTGGGTGCTGCATTCCAAACTGGTTATCTAGAGTGCAGGAGA 266570
Query 305 GGAGAGTGGAATTCCTAGTGTAGCGGTGAAATGCGTAGAGATTAGGAAGAACACCAGTGG 364
||||||||||||||||||||||||||||||||||||||||||||||||||||||||||||
Sbjct 266571 GGAGAGTGGAATTCCTAGTGTAGCGGTGAAATGCGTAGAGATTAGGAAGAACACCAGTGG 266630
Query 365 CGAAGGCGACTCTCTGGACTGTAACTGACGCTGAGGCTCGAAAGCGTGGGGAGCAAACGG 424
|||||||||||||||||||||||||||||||||||||||||||||||||||||||||| |
Sbjct 266631 CGAAGGCGACTCTCTGGACTGTAACTGACGCTGAGGCTCGAAAGCGTGGGGAGCAAACAG 266690
Query 425 GATTAGATACCCGAGTAGTC 444
|||||||||||| ||||||
Sbjct 266691 GATTAGATACCCTGGTAGTC 266710
Score = 791 bits (428), Expect = 0.0
Identities = 436/440 (99%), Gaps = 0/440 (0%)
Strand=Plus/Plus
Query 5 CCTACGGGCGGCAGCAGTGGGGAATATTGCACAATGGGGGAAACCCTGATGCAGCAACGC 64
|||||||| |||||||||||||||||||||||||||||||||||||||||||||||||||
Sbjct 346014 CCTACGGGAGGCAGCAGTGGGGAATATTGCACAATGGGGGAAACCCTGATGCAGCAACGC 346073
Query 65 CGCGTGAGTGATGAAGGTTTTCGGATCGTAAAGCTCTGTCTTTGGGGAAGATAATGACGG 124
||||||||||||||||||||||||||||||||||||||||||||||||||||||||||||
Sbjct 346074 CGCGTGAGTGATGAAGGTTTTCGGATCGTAAAGCTCTGTCTTTGGGGAAGATAATGACGG 346133
Query 125 TACCCAAGGAGGAAGCCACGGCTAACTACGTGCCAGCAGCCGCGGTAATACGTAGGTGGC 184
||||||||||||||||||||||||||||||||||||||||||||||||||||||||||||
Sbjct 346134 TACCCAAGGAGGAAGCCACGGCTAACTACGTGCCAGCAGCCGCGGTAATACGTAGGTGGC 346193
Query 185 GAGCGTTATCCGGATTTACTGGGCGTAAAGGGAGCGTAGGCGGATGATTAAGTGGGATGT 244
||||||||||||||||||||||||||||||||||||||||||||||||||||||||||||
Sbjct 346194 GAGCGTTATCCGGATTTACTGGGCGTAAAGGGAGCGTAGGCGGATGATTAAGTGGGATGT 346253
Query 245 GAAATACCCGGGCTCAACTTGGGTGCTGCATTCCAAACTGGTTATCTAGAGTGCAGGAGA 304
||||||||||||||||||||||||||||||||||||||||||||||||||||||||||||
Sbjct 346254 GAAATACCCGGGCTCAACTTGGGTGCTGCATTCCAAACTGGTTATCTAGAGTGCAGGAGA 346313
Query 305 GGAGAGTGGAATTCCTAGTGTAGCGGTGAAATGCGTAGAGATTAGGAAGAACACCAGTGG 364
||||||||||||||||||||||||||||||||||||||||||||||||||||||||||||
Sbjct 346314 GGAGAGTGGAATTCCTAGTGTAGCGGTGAAATGCGTAGAGATTAGGAAGAACACCAGTGG 346373
Query 365 CGAAGGCGACTCTCTGGACTGTAACTGACGCTGAGGCTCGAAAGCGTGGGGAGCAAACGG 424
|||||||||||||||||||||||||||||||||||||||||||||||||||||||||| |
Sbjct 346374 CGAAGGCGACTCTCTGGACTGTAACTGACGCTGAGGCTCGAAAGCGTGGGGAGCAAACAG 346433
Query 425 GATTAGATACCCGAGTAGTC 444
|||||||||||| ||||||
Sbjct 346434 GATTAGATACCCTGGTAGTC 346453
Score = 791 bits (428), Expect = 0.0
Identities = 436/440 (99%), Gaps = 0/440 (0%)
Strand=Plus/Plus
Query 5 CCTACGGGCGGCAGCAGTGGGGAATATTGCACAATGGGGGAAACCCTGATGCAGCAACGC 64
|||||||| |||||||||||||||||||||||||||||||||||||||||||||||||||
Sbjct 696833 CCTACGGGAGGCAGCAGTGGGGAATATTGCACAATGGGGGAAACCCTGATGCAGCAACGC 696892
Query 65 CGCGTGAGTGATGAAGGTTTTCGGATCGTAAAGCTCTGTCTTTGGGGAAGATAATGACGG 124
||||||||||||||||||||||||||||||||||||||||||||||||||||||||||||
Sbjct 696893 CGCGTGAGTGATGAAGGTTTTCGGATCGTAAAGCTCTGTCTTTGGGGAAGATAATGACGG 696952
Query 125 TACCCAAGGAGGAAGCCACGGCTAACTACGTGCCAGCAGCCGCGGTAATACGTAGGTGGC 184
||||||||||||||||||||||||||||||||||||||||||||||||||||||||||||
Sbjct 696953 TACCCAAGGAGGAAGCCACGGCTAACTACGTGCCAGCAGCCGCGGTAATACGTAGGTGGC 697012
Query 185 GAGCGTTATCCGGATTTACTGGGCGTAAAGGGAGCGTAGGCGGATGATTAAGTGGGATGT 244
||||||||||||||||||||||||||||||||||||||||||||||||||||||||||||
Sbjct 697013 GAGCGTTATCCGGATTTACTGGGCGTAAAGGGAGCGTAGGCGGATGATTAAGTGGGATGT 697072
Query 245 GAAATACCCGGGCTCAACTTGGGTGCTGCATTCCAAACTGGTTATCTAGAGTGCAGGAGA 304
||||||||||||||||||||||||||||||||||||||||||||||||||||||||||||
Sbjct 697073 GAAATACCCGGGCTCAACTTGGGTGCTGCATTCCAAACTGGTTATCTAGAGTGCAGGAGA 697132
Query 305 GGAGAGTGGAATTCCTAGTGTAGCGGTGAAATGCGTAGAGATTAGGAAGAACACCAGTGG 364
||||||||||||||||||||||||||||||||||||||||||||||||||||||||||||
Sbjct 697133 GGAGAGTGGAATTCCTAGTGTAGCGGTGAAATGCGTAGAGATTAGGAAGAACACCAGTGG 697192
Query 365 CGAAGGCGACTCTCTGGACTGTAACTGACGCTGAGGCTCGAAAGCGTGGGGAGCAAACGG 424
|||||||||||||||||||||||||||||||||||||||||||||||||||||||||| |
Sbjct 697193 CGAAGGCGACTCTCTGGACTGTAACTGACGCTGAGGCTCGAAAGCGTGGGGAGCAAACAG 697252
Query 425 GATTAGATACCCGAGTAGTC 444
|||||||||||| ||||||
Sbjct 697253 GATTAGATACCCTGGTAGTC 697272
Score = 791 bits (428), Expect = 0.0
Identities = 436/440 (99%), Gaps = 0/440 (0%)
Strand=Plus/Minus
Query 5 CCTACGGGCGGCAGCAGTGGGGAATATTGCACAATGGGGGAAACCCTGATGCAGCAACGC 64
|||||||| |||||||||||||||||||||||||||||||||||||||||||||||||||
Sbjct 2874274 CCTACGGGAGGCAGCAGTGGGGAATATTGCACAATGGGGGAAACCCTGATGCAGCAACGC 2874215
Query 65 CGCGTGAGTGATGAAGGTTTTCGGATCGTAAAGCTCTGTCTTTGGGGAAGATAATGACGG 124
||||||||||||||||||||||||||||||||||||||||||||||||||||||||||||
Sbjct 2874214 CGCGTGAGTGATGAAGGTTTTCGGATCGTAAAGCTCTGTCTTTGGGGAAGATAATGACGG 2874155
Query 125 TACCCAAGGAGGAAGCCACGGCTAACTACGTGCCAGCAGCCGCGGTAATACGTAGGTGGC 184
||||||||||||||||||||||||||||||||||||||||||||||||||||||||||||
Sbjct 2874154 TACCCAAGGAGGAAGCCACGGCTAACTACGTGCCAGCAGCCGCGGTAATACGTAGGTGGC 2874095
Query 185 GAGCGTTATCCGGATTTACTGGGCGTAAAGGGAGCGTAGGCGGATGATTAAGTGGGATGT 244
||||||||||||||||||||||||||||||||||||||||||||||||||||||||||||
Sbjct 2874094 GAGCGTTATCCGGATTTACTGGGCGTAAAGGGAGCGTAGGCGGATGATTAAGTGGGATGT 2874035
Query 245 GAAATACCCGGGCTCAACTTGGGTGCTGCATTCCAAACTGGTTATCTAGAGTGCAGGAGA 304
||||||||||||||||||||||||||||||||||||||||||||||||||||||||||||
Sbjct 2874034 GAAATACCCGGGCTCAACTTGGGTGCTGCATTCCAAACTGGTTATCTAGAGTGCAGGAGA 2873975
Query 305 GGAGAGTGGAATTCCTAGTGTAGCGGTGAAATGCGTAGAGATTAGGAAGAACACCAGTGG 364
||||||||||||||||||||||||||||||||||||||||||||||||||||||||||||
Sbjct 2873974 GGAGAGTGGAATTCCTAGTGTAGCGGTGAAATGCGTAGAGATTAGGAAGAACACCAGTGG 2873915
Query 365 CGAAGGCGACTCTCTGGACTGTAACTGACGCTGAGGCTCGAAAGCGTGGGGAGCAAACGG 424
|||||||||||||||||||||||||||||||||||||||||||||||||||||||||| |
Sbjct 2873914 CGAAGGCGACTCTCTGGACTGTAACTGACGCTGAGGCTCGAAAGCGTGGGGAGCAAACAG 2873855
Query 425 GATTAGATACCCGAGTAGTC 444
|||||||||||| ||||||
Sbjct 2873854 GATTAGATACCCTGGTAGTC 2873835
Score = 791 bits (428), Expect = 0.0
Identities = 436/440 (99%), Gaps = 0/440 (0%)
Strand=Plus/Minus
Query 5 CCTACGGGCGGCAGCAGTGGGGAATATTGCACAATGGGGGAAACCCTGATGCAGCAACGC 64
|||||||| |||||||||||||||||||||||||||||||||||||||||||||||||||
Sbjct 3121383 CCTACGGGAGGCAGCAGTGGGGAATATTGCACAATGGGGGAAACCCTGATGCAGCAACGC 3121324
Query 65 CGCGTGAGTGATGAAGGTTTTCGGATCGTAAAGCTCTGTCTTTGGGGAAGATAATGACGG 124
||||||||||||||||||||||||||||||||||||||||||||||||||||||||||||
Sbjct 3121323 CGCGTGAGTGATGAAGGTTTTCGGATCGTAAAGCTCTGTCTTTGGGGAAGATAATGACGG 3121264
Query 125 TACCCAAGGAGGAAGCCACGGCTAACTACGTGCCAGCAGCCGCGGTAATACGTAGGTGGC 184
||||||||||||||||||||||||||||||||||||||||||||||||||||||||||||
Sbjct 3121263 TACCCAAGGAGGAAGCCACGGCTAACTACGTGCCAGCAGCCGCGGTAATACGTAGGTGGC 3121204
Query 185 GAGCGTTATCCGGATTTACTGGGCGTAAAGGGAGCGTAGGCGGATGATTAAGTGGGATGT 244
||||||||||||||||||||||||||||||||||||||||||||||||||||||||||||
Sbjct 3121203 GAGCGTTATCCGGATTTACTGGGCGTAAAGGGAGCGTAGGCGGATGATTAAGTGGGATGT 3121144
Query 245 GAAATACCCGGGCTCAACTTGGGTGCTGCATTCCAAACTGGTTATCTAGAGTGCAGGAGA 304
||||||||||||||||||||||||||||||||||||||||||||||||||||||||||||
Sbjct 3121143 GAAATACCCGGGCTCAACTTGGGTGCTGCATTCCAAACTGGTTATCTAGAGTGCAGGAGA 3121084
Query 305 GGAGAGTGGAATTCCTAGTGTAGCGGTGAAATGCGTAGAGATTAGGAAGAACACCAGTGG 364
||||||||||||||||||||||||||||||||||||||||||||||||||||||||||||
Sbjct 3121083 GGAGAGTGGAATTCCTAGTGTAGCGGTGAAATGCGTAGAGATTAGGAAGAACACCAGTGG 3121024
Query 365 CGAAGGCGACTCTCTGGACTGTAACTGACGCTGAGGCTCGAAAGCGTGGGGAGCAAACGG 424
|||||||||||||||||||||||||||||||||||||||||||||||||||||||||| |
Sbjct 3121023 CGAAGGCGACTCTCTGGACTGTAACTGACGCTGAGGCTCGAAAGCGTGGGGAGCAAACAG 3120964
Query 425 GATTAGATACCCGAGTAGTC 444
|||||||||||| ||||||
Sbjct 3120963 GATTAGATACCCTGGTAGTC 3120944
>KX986316.1 Clostridium perfringens strain SD14-02 16S ribosomal RNA gene,
partial sequence
Length=1384
Score = 791 bits (428), Expect = 0.0
Identities = 436/440 (99%), Gaps = 0/440 (0%)
Strand=Plus/Plus
Query 5 CCTACGGGCGGCAGCAGTGGGGAATATTGCACAATGGGGGAAACCCTGATGCAGCAACGC 64
|||||||| |||||||||||||||||||||||||||||||||||||||||||||||||||
Sbjct 290 CCTACGGGAGGCAGCAGTGGGGAATATTGCACAATGGGGGAAACCCTGATGCAGCAACGC 349
Query 65 CGCGTGAGTGATGAAGGTTTTCGGATCGTAAAGCTCTGTCTTTGGGGAAGATAATGACGG 124
||||||||||||||||||||||||||||||||||||||||||||||||||||||||||||
Sbjct 350 CGCGTGAGTGATGAAGGTTTTCGGATCGTAAAGCTCTGTCTTTGGGGAAGATAATGACGG 409
Query 125 TACCCAAGGAGGAAGCCACGGCTAACTACGTGCCAGCAGCCGCGGTAATACGTAGGTGGC 184
||||||||||||||||||||||||||||||||||||||||||||||||||||||||||||
Sbjct 410 TACCCAAGGAGGAAGCCACGGCTAACTACGTGCCAGCAGCCGCGGTAATACGTAGGTGGC 469
Query 185 GAGCGTTATCCGGATTTACTGGGCGTAAAGGGAGCGTAGGCGGATGATTAAGTGGGATGT 244
||||||||||||||||||||||||||||||||||||||||||||||||||||||||||||
Sbjct 470 GAGCGTTATCCGGATTTACTGGGCGTAAAGGGAGCGTAGGCGGATGATTAAGTGGGATGT 529
Query 245 GAAATACCCGGGCTCAACTTGGGTGCTGCATTCCAAACTGGTTATCTAGAGTGCAGGAGA 304
||||||||||||||||||||||||||||||||||||||||||||||||||||||||||||
Sbjct 530 GAAATACCCGGGCTCAACTTGGGTGCTGCATTCCAAACTGGTTATCTAGAGTGCAGGAGA 589
Query 305 GGAGAGTGGAATTCCTAGTGTAGCGGTGAAATGCGTAGAGATTAGGAAGAACACCAGTGG 364
||||||||||||||||||||||||||||||||||||||||||||||||||||||||||||
Sbjct 590 GGAGAGTGGAATTCCTAGTGTAGCGGTGAAATGCGTAGAGATTAGGAAGAACACCAGTGG 649
Query 365 CGAAGGCGACTCTCTGGACTGTAACTGACGCTGAGGCTCGAAAGCGTGGGGAGCAAACGG 424
|||||||||||||||||||||||||||||||||||||||||||||||||||||||||| |
Sbjct 650 CGAAGGCGACTCTCTGGACTGTAACTGACGCTGAGGCTCGAAAGCGTGGGGAGCAAACAG 709
Query 425 GATTAGATACCCGAGTAGTC 444
|||||||||||| ||||||
Sbjct 710 GATTAGATACCCTGGTAGTC 729
>FM865932.1 Clostridium sp. AG04-18 partial 16S rRNA gene, isolate AG04-18
Length=801
Score = 791 bits (428), Expect = 0.0
Identities = 436/440 (99%), Gaps = 0/440 (0%)
Strand=Plus/Plus
Query 5 CCTACGGGCGGCAGCAGTGGGGAATATTGCACAATGGGGGAAACCCTGATGCAGCAACGC 64
|||||||| |||||||||||||||||||||||||||||||||||||||||||||||||||
Sbjct 268 CCTACGGGAGGCAGCAGTGGGGAATATTGCACAATGGGGGAAACCCTGATGCAGCAACGC 327
Query 65 CGCGTGAGTGATGAAGGTTTTCGGATCGTAAAGCTCTGTCTTTGGGGAAGATAATGACGG 124
||||||||||||||||||||||||||||||||||||||||||||||||||||||||||||
Sbjct 328 CGCGTGAGTGATGAAGGTTTTCGGATCGTAAAGCTCTGTCTTTGGGGAAGATAATGACGG 387
Query 125 TACCCAAGGAGGAAGCCACGGCTAACTACGTGCCAGCAGCCGCGGTAATACGTAGGTGGC 184
||||||||||||||||||||||||||||||||||||||||||||||||||||||||||||
Sbjct 388 TACCCAAGGAGGAAGCCACGGCTAACTACGTGCCAGCAGCCGCGGTAATACGTAGGTGGC 447
Query 185 GAGCGTTATCCGGATTTACTGGGCGTAAAGGGAGCGTAGGCGGATGATTAAGTGGGATGT 244
||||||||||||||||||||||||||||||||||||||||||||||||||||||||||||
Sbjct 448 GAGCGTTATCCGGATTTACTGGGCGTAAAGGGAGCGTAGGCGGATGATTAAGTGGGATGT 507
Query 245 GAAATACCCGGGCTCAACTTGGGTGCTGCATTCCAAACTGGTTATCTAGAGTGCAGGAGA 304
||||||||||||||||||||||||||||||||||||||||||||||||||||||||||||
Sbjct 508 GAAATACCCGGGCTCAACTTGGGTGCTGCATTCCAAACTGGTTATCTAGAGTGCAGGAGA 567
Query 305 GGAGAGTGGAATTCCTAGTGTAGCGGTGAAATGCGTAGAGATTAGGAAGAACACCAGTGG 364
||||||||||||||||||||||||||||||||||||||||||||||||||||||||||||
Sbjct 568 GGAGAGTGGAATTCCTAGTGTAGCGGTGAAATGCGTAGAGATTAGGAAGAACACCAGTGG 627
Query 365 CGAAGGCGACTCTCTGGACTGTAACTGACGCTGAGGCTCGAAAGCGTGGGGAGCAAACGG 424
|||||||||||||||||||||||||||||||||||||||||||||||||||||||||| |
Sbjct 628 CGAAGGCGACTCTCTGGACTGTAACTGACGCTGAGGCTCGAAAGCGTGGGGAGCAAACAG 687
Query 425 GATTAGATACCCGAGTAGTC 444
|||||||||||| ||||||
Sbjct 688 GATTAGATACCCTGGTAGTC 707
>AM889034.1 Clostridium perfringens partial 16S rRNA gene, isolate JS9
Length=1402
Score = 791 bits (428), Expect = 0.0
Identities = 436/440 (99%), Gaps = 0/440 (0%)
Strand=Plus/Plus
Query 5 CCTACGGGCGGCAGCAGTGGGGAATATTGCACAATGGGGGAAACCCTGATGCAGCAACGC 64
|||||||| |||||||||||||||||||||||||||||||||||||||||||||||||||
Sbjct 324 CCTACGGGAGGCAGCAGTGGGGAATATTGCACAATGGGGGAAACCCTGATGCAGCAACGC 383
Query 65 CGCGTGAGTGATGAAGGTTTTCGGATCGTAAAGCTCTGTCTTTGGGGAAGATAATGACGG 124
||||||||||||||||||||||||||||||||||||||||||||||||||||||||||||
Sbjct 384 CGCGTGAGTGATGAAGGTTTTCGGATCGTAAAGCTCTGTCTTTGGGGAAGATAATGACGG 443
Query 125 TACCCAAGGAGGAAGCCACGGCTAACTACGTGCCAGCAGCCGCGGTAATACGTAGGTGGC 184
||||||||||||||||||||||||||||||||||||||||||||||||||||||||||||
Sbjct 444 TACCCAAGGAGGAAGCCACGGCTAACTACGTGCCAGCAGCCGCGGTAATACGTAGGTGGC 503
Query 185 GAGCGTTATCCGGATTTACTGGGCGTAAAGGGAGCGTAGGCGGATGATTAAGTGGGATGT 244
||||||||||||||||||||||||||||||||||||||||||||||||||||||||||||
Sbjct 504 GAGCGTTATCCGGATTTACTGGGCGTAAAGGGAGCGTAGGCGGATGATTAAGTGGGATGT 563
Query 245 GAAATACCCGGGCTCAACTTGGGTGCTGCATTCCAAACTGGTTATCTAGAGTGCAGGAGA 304
||||||||||||||||||||||||||||||||||||||||||||||||||||||||||||
Sbjct 564 GAAATACCCGGGCTCAACTTGGGTGCTGCATTCCAAACTGGTTATCTAGAGTGCAGGAGA 623
Query 305 GGAGAGTGGAATTCCTAGTGTAGCGGTGAAATGCGTAGAGATTAGGAAGAACACCAGTGG 364
||||||||||||||||||||||||||||||||||||||||||||||||||||||||||||
Sbjct 624 GGAGAGTGGAATTCCTAGTGTAGCGGTGAAATGCGTAGAGATTAGGAAGAACACCAGTGG 683
Query 365 CGAAGGCGACTCTCTGGACTGTAACTGACGCTGAGGCTCGAAAGCGTGGGGAGCAAACGG 424
|||||||||||||||||||||||||||||||||||||||||||||||||||||||||| |
Sbjct 684 CGAAGGCGACTCTCTGGACTGTAACTGACGCTGAGGCTCGAAAGCGTGGGGAGCAAACAG 743
Query 425 GATTAGATACCCGAGTAGTC 444
|||||||||||| ||||||
Sbjct 744 GATTAGATACCCTGGTAGTC 763
>AM889033.1 Clostridium perfringens partial 16S rRNA gene, isolate JS8
Length=1460
Score = 791 bits (428), Expect = 0.0
Identities = 436/440 (99%), Gaps = 0/440 (0%)
Strand=Plus/Plus
Query 5 CCTACGGGCGGCAGCAGTGGGGAATATTGCACAATGGGGGAAACCCTGATGCAGCAACGC 64
|||||||| |||||||||||||||||||||||||||||||||||||||||||||||||||
Sbjct 323 CCTACGGGAGGCAGCAGTGGGGAATATTGCACAATGGGGGAAACCCTGATGCAGCAACGC 382
Query 65 CGCGTGAGTGATGAAGGTTTTCGGATCGTAAAGCTCTGTCTTTGGGGAAGATAATGACGG 124
||||||||||||||||||||||||||||||||||||||||||||||||||||||||||||
Sbjct 383 CGCGTGAGTGATGAAGGTTTTCGGATCGTAAAGCTCTGTCTTTGGGGAAGATAATGACGG 442
Query 125 TACCCAAGGAGGAAGCCACGGCTAACTACGTGCCAGCAGCCGCGGTAATACGTAGGTGGC 184
||||||||||||||||||||||||||||||||||||||||||||||||||||||||||||
Sbjct 443 TACCCAAGGAGGAAGCCACGGCTAACTACGTGCCAGCAGCCGCGGTAATACGTAGGTGGC 502
Query 185 GAGCGTTATCCGGATTTACTGGGCGTAAAGGGAGCGTAGGCGGATGATTAAGTGGGATGT 244
||||||||||||||||||||||||||||||||||||||||||||||||||||||||||||
Sbjct 503 GAGCGTTATCCGGATTTACTGGGCGTAAAGGGAGCGTAGGCGGATGATTAAGTGGGATGT 562
Query 245 GAAATACCCGGGCTCAACTTGGGTGCTGCATTCCAAACTGGTTATCTAGAGTGCAGGAGA 304
||||||||||||||||||||||||||||||||||||||||||||||||||||||||||||
Sbjct 563 GAAATACCCGGGCTCAACTTGGGTGCTGCATTCCAAACTGGTTATCTAGAGTGCAGGAGA 622
Query 305 GGAGAGTGGAATTCCTAGTGTAGCGGTGAAATGCGTAGAGATTAGGAAGAACACCAGTGG 364
||||||||||||||||||||||||||||||||||||||||||||||||||||||||||||
Sbjct 623 GGAGAGTGGAATTCCTAGTGTAGCGGTGAAATGCGTAGAGATTAGGAAGAACACCAGTGG 682
Query 365 CGAAGGCGACTCTCTGGACTGTAACTGACGCTGAGGCTCGAAAGCGTGGGGAGCAAACGG 424
|||||||||||||||||||||||||||||||||||||||||||||||||||||||||| |
Sbjct 683 CGAAGGCGACTCTCTGGACTGTAACTGACGCTGAGGCTCGAAAGCGTGGGGAGCAAACAG 742
Query 425 GATTAGATACCCGAGTAGTC 444
|||||||||||| ||||||
Sbjct 743 GATTAGATACCCTGGTAGTC 762
>AM889029.1 Clostridium perfringens partial 16S rRNA gene, isolate JS2
Length=1347
Score = 791 bits (428), Expect = 0.0
Identities = 436/440 (99%), Gaps = 0/440 (0%)
Strand=Plus/Plus
Query 5 CCTACGGGCGGCAGCAGTGGGGAATATTGCACAATGGGGGAAACCCTGATGCAGCAACGC 64
|||||||| |||||||||||||||||||||||||||||||||||||||||||||||||||
Sbjct 323 CCTACGGGAGGCAGCAGTGGGGAATATTGCACAATGGGGGAAACCCTGATGCAGCAACGC 382
Query 65 CGCGTGAGTGATGAAGGTTTTCGGATCGTAAAGCTCTGTCTTTGGGGAAGATAATGACGG 124
||||||||||||||||||||||||||||||||||||||||||||||||||||||||||||
Sbjct 383 CGCGTGAGTGATGAAGGTTTTCGGATCGTAAAGCTCTGTCTTTGGGGAAGATAATGACGG 442
Query 125 TACCCAAGGAGGAAGCCACGGCTAACTACGTGCCAGCAGCCGCGGTAATACGTAGGTGGC 184
||||||||||||||||||||||||||||||||||||||||||||||||||||||||||||
Sbjct 443 TACCCAAGGAGGAAGCCACGGCTAACTACGTGCCAGCAGCCGCGGTAATACGTAGGTGGC 502
Query 185 GAGCGTTATCCGGATTTACTGGGCGTAAAGGGAGCGTAGGCGGATGATTAAGTGGGATGT 244
||||||||||||||||||||||||||||||||||||||||||||||||||||||||||||
Sbjct 503 GAGCGTTATCCGGATTTACTGGGCGTAAAGGGAGCGTAGGCGGATGATTAAGTGGGATGT 562
Query 245 GAAATACCCGGGCTCAACTTGGGTGCTGCATTCCAAACTGGTTATCTAGAGTGCAGGAGA 304
||||||||||||||||||||||||||||||||||||||||||||||||||||||||||||
Sbjct 563 GAAATACCCGGGCTCAACTTGGGTGCTGCATTCCAAACTGGTTATCTAGAGTGCAGGAGA 622
Query 305 GGAGAGTGGAATTCCTAGTGTAGCGGTGAAATGCGTAGAGATTAGGAAGAACACCAGTGG 364
||||||||||||||||||||||||||||||||||||||||||||||||||||||||||||
Sbjct 623 GGAGAGTGGAATTCCTAGTGTAGCGGTGAAATGCGTAGAGATTAGGAAGAACACCAGTGG 682
Query 365 CGAAGGCGACTCTCTGGACTGTAACTGACGCTGAGGCTCGAAAGCGTGGGGAGCAAACGG 424
|||||||||||||||||||||||||||||||||||||||||||||||||||||||||| |
Sbjct 683 CGAAGGCGACTCTCTGGACTGTAACTGACGCTGAGGCTCGAAAGCGTGGGGAGCAAACAG 742
Query 425 GATTAGATACCCGAGTAGTC 444
|||||||||||| ||||||
Sbjct 743 GATTAGATACCCTGGTAGTC 762
>AM889028.1 Clostridium perfringens partial 16S rRNA gene, isolate JS1
Length=1370
Score = 791 bits (428), Expect = 0.0
Identities = 436/440 (99%), Gaps = 0/440 (0%)
Strand=Plus/Plus
Query 5 CCTACGGGCGGCAGCAGTGGGGAATATTGCACAATGGGGGAAACCCTGATGCAGCAACGC 64
|||||||| |||||||||||||||||||||||||||||||||||||||||||||||||||
Sbjct 233 CCTACGGGAGGCAGCAGTGGGGAATATTGCACAATGGGGGAAACCCTGATGCAGCAACGC 292
Query 65 CGCGTGAGTGATGAAGGTTTTCGGATCGTAAAGCTCTGTCTTTGGGGAAGATAATGACGG 124
||||||||||||||||||||||||||||||||||||||||||||||||||||||||||||
Sbjct 293 CGCGTGAGTGATGAAGGTTTTCGGATCGTAAAGCTCTGTCTTTGGGGAAGATAATGACGG 352
Query 125 TACCCAAGGAGGAAGCCACGGCTAACTACGTGCCAGCAGCCGCGGTAATACGTAGGTGGC 184
||||||||||||||||||||||||||||||||||||||||||||||||||||||||||||
Sbjct 353 TACCCAAGGAGGAAGCCACGGCTAACTACGTGCCAGCAGCCGCGGTAATACGTAGGTGGC 412
Query 185 GAGCGTTATCCGGATTTACTGGGCGTAAAGGGAGCGTAGGCGGATGATTAAGTGGGATGT 244
||||||||||||||||||||||||||||||||||||||||||||||||||||||||||||
Sbjct 413 GAGCGTTATCCGGATTTACTGGGCGTAAAGGGAGCGTAGGCGGATGATTAAGTGGGATGT 472
Query 245 GAAATACCCGGGCTCAACTTGGGTGCTGCATTCCAAACTGGTTATCTAGAGTGCAGGAGA 304
||||||||||||||||||||||||||||||||||||||||||||||||||||||||||||
Sbjct 473 GAAATACCCGGGCTCAACTTGGGTGCTGCATTCCAAACTGGTTATCTAGAGTGCAGGAGA 532
Query 305 GGAGAGTGGAATTCCTAGTGTAGCGGTGAAATGCGTAGAGATTAGGAAGAACACCAGTGG 364
||||||||||||||||||||||||||||||||||||||||||||||||||||||||||||
Sbjct 533 GGAGAGTGGAATTCCTAGTGTAGCGGTGAAATGCGTAGAGATTAGGAAGAACACCAGTGG 592
Query 365 CGAAGGCGACTCTCTGGACTGTAACTGACGCTGAGGCTCGAAAGCGTGGGGAGCAAACGG 424
|||||||||||||||||||||||||||||||||||||||||||||||||||||||||| |
Sbjct 593 CGAAGGCGACTCTCTGGACTGTAACTGACGCTGAGGCTCGAAAGCGTGGGGAGCAAACAG 652
Query 425 GATTAGATACCCGAGTAGTC 444
|||||||||||| ||||||
Sbjct 653 GATTAGATACCCTGGTAGTC 672
Query= Bat.poo.6.S32_56666
Length=444
Score E
Sequences producing significant alignments: (Bits) Value
CP019468.1 Clostridium perfringens strain CP15 genome 798 0.0
CP019576.1 Clostridium perfringens strain Del1 genome 798 0.0
CP013101.1 Clostridium perfringens strain FORC_025, complete ... 798 0.0
KX986316.1 Clostridium perfringens strain SD14-02 16S ribosom... 798 0.0
AM889034.1 Clostridium perfringens partial 16S rRNA gene, iso... 798 0.0
AM889033.1 Clostridium perfringens partial 16S rRNA gene, iso... 798 0.0
AM889029.1 Clostridium perfringens partial 16S rRNA gene, iso... 798 0.0
AM889028.1 Clostridium perfringens partial 16S rRNA gene, iso... 798 0.0
ALIGNMENTS
>CP019468.1 Clostridium perfringens strain CP15 genome
Length=3354441
Score = 798 bits (432), Expect = 0.0
Identities = 438/441 (99%), Gaps = 0/441 (0%)
Strand=Plus/Plus
Query 4 TCCTACGGGCGGCAGCAGTGGGGAATATTGCACAATGGGGGAAACCCTGATGCAGCAACG 63
||||||||| ||||||||||||||||||||||||||||||||||||||||||||||||||
Sbjct 10506 TCCTACGGGAGGCAGCAGTGGGGAATATTGCACAATGGGGGAAACCCTGATGCAGCAACG 10565
Query 64 CCGCGTGAGTGATGAAGGTTTTCGGATCGTAAAGCTCTGTCTTTGGGGAAGATAATGACG 123
||||||||||||||||||||||||||||||||||||||||||||||||||||||||||||
Sbjct 10566 CCGCGTGAGTGATGAAGGTTTTCGGATCGTAAAGCTCTGTCTTTGGGGAAGATAATGACG 10625
Query 124 GTACCCAAGGAGGAAGCCACGGCTAACTACGTGCCAGCAGCCGCGGTAATACGTAGGTGG 183
||||||||||||||||||||||||||||||||||||||||||||||||||||||||||||
Sbjct 10626 GTACCCAAGGAGGAAGCCACGGCTAACTACGTGCCAGCAGCCGCGGTAATACGTAGGTGG 10685
Query 184 CGAGCGTTATCCGGATTTACTGGGCGTAAAGGGAGCGTAGGCGGATGATTAAGTGGGATG 243
||||||||||||||||||||||||||||||||||||||||||||||||||||||||||||
Sbjct 10686 CGAGCGTTATCCGGATTTACTGGGCGTAAAGGGAGCGTAGGCGGATGATTAAGTGGGATG 10745
Query 244 TGAAATACCCGGGCTCAACTTGGGTGCTGCATTCCAAACTGGTTATCTAGAGTGCAGGAG 303
||||||||||||||||||||||||||||||||||||||||||||||||||||||||||||
Sbjct 10746 TGAAATACCCGGGCTCAACTTGGGTGCTGCATTCCAAACTGGTTATCTAGAGTGCAGGAG 10805
Query 304 AGGAGAGTGGAATTCCTAGTGCAGCGGTGAAATGCGTAGAGATTAGGAAGAACACCAGTG 363
||||||||||||||||||||| ||||||||||||||||||||||||||||||||||||||
Sbjct 10806 AGGAGAGTGGAATTCCTAGTGTAGCGGTGAAATGCGTAGAGATTAGGAAGAACACCAGTG 10865
Query 364 GCGAAGGCGACTCTCTGGACTGTAACTGACGCTGAGGCTCGAAAGCGTGGGGAGCAAACA 423
||||||||||||||||||||||||||||||||||||||||||||||||||||||||||||
Sbjct 10866 GCGAAGGCGACTCTCTGGACTGTAACTGACGCTGAGGCTCGAAAGCGTGGGGAGCAAACA 10925
Query 424 GGATTAGATACCCTTGTAGTC 444
|||||||||||||| ||||||
Sbjct 10926 GGATTAGATACCCTGGTAGTC 10946
Score = 798 bits (432), Expect = 0.0
Identities = 438/441 (99%), Gaps = 0/441 (0%)
Strand=Plus/Plus
Query 4 TCCTACGGGCGGCAGCAGTGGGGAATATTGCACAATGGGGGAAACCCTGATGCAGCAACG 63
||||||||| ||||||||||||||||||||||||||||||||||||||||||||||||||
Sbjct 91631 TCCTACGGGAGGCAGCAGTGGGGAATATTGCACAATGGGGGAAACCCTGATGCAGCAACG 91690
Query 64 CCGCGTGAGTGATGAAGGTTTTCGGATCGTAAAGCTCTGTCTTTGGGGAAGATAATGACG 123
||||||||||||||||||||||||||||||||||||||||||||||||||||||||||||
Sbjct 91691 CCGCGTGAGTGATGAAGGTTTTCGGATCGTAAAGCTCTGTCTTTGGGGAAGATAATGACG 91750
Query 124 GTACCCAAGGAGGAAGCCACGGCTAACTACGTGCCAGCAGCCGCGGTAATACGTAGGTGG 183
||||||||||||||||||||||||||||||||||||||||||||||||||||||||||||
Sbjct 91751 GTACCCAAGGAGGAAGCCACGGCTAACTACGTGCCAGCAGCCGCGGTAATACGTAGGTGG 91810
Query 184 CGAGCGTTATCCGGATTTACTGGGCGTAAAGGGAGCGTAGGCGGATGATTAAGTGGGATG 243
||||||||||||||||||||||||||||||||||||||||||||||||||||||||||||
Sbjct 91811 CGAGCGTTATCCGGATTTACTGGGCGTAAAGGGAGCGTAGGCGGATGATTAAGTGGGATG 91870
Query 244 TGAAATACCCGGGCTCAACTTGGGTGCTGCATTCCAAACTGGTTATCTAGAGTGCAGGAG 303
||||||||||||||||||||||||||||||||||||||||||||||||||||||||||||
Sbjct 91871 TGAAATACCCGGGCTCAACTTGGGTGCTGCATTCCAAACTGGTTATCTAGAGTGCAGGAG 91930
Query 304 AGGAGAGTGGAATTCCTAGTGCAGCGGTGAAATGCGTAGAGATTAGGAAGAACACCAGTG 363
||||||||||||||||||||| ||||||||||||||||||||||||||||||||||||||
Sbjct 91931 AGGAGAGTGGAATTCCTAGTGTAGCGGTGAAATGCGTAGAGATTAGGAAGAACACCAGTG 91990
Query 364 GCGAAGGCGACTCTCTGGACTGTAACTGACGCTGAGGCTCGAAAGCGTGGGGAGCAAACA 423
||||||||||||||||||||||||||||||||||||||||||||||||||||||||||||
Sbjct 91991 GCGAAGGCGACTCTCTGGACTGTAACTGACGCTGAGGCTCGAAAGCGTGGGGAGCAAACA 92050
Query 424 GGATTAGATACCCTTGTAGTC 444
|||||||||||||| ||||||
Sbjct 92051 GGATTAGATACCCTGGTAGTC 92071
Score = 798 bits (432), Expect = 0.0
Identities = 438/441 (99%), Gaps = 0/441 (0%)
Strand=Plus/Plus
Query 4 TCCTACGGGCGGCAGCAGTGGGGAATATTGCACAATGGGGGAAACCCTGATGCAGCAACG 63
||||||||| ||||||||||||||||||||||||||||||||||||||||||||||||||
Sbjct 101504 TCCTACGGGAGGCAGCAGTGGGGAATATTGCACAATGGGGGAAACCCTGATGCAGCAACG 101563
Query 64 CCGCGTGAGTGATGAAGGTTTTCGGATCGTAAAGCTCTGTCTTTGGGGAAGATAATGACG 123
||||||||||||||||||||||||||||||||||||||||||||||||||||||||||||
Sbjct 101564 CCGCGTGAGTGATGAAGGTTTTCGGATCGTAAAGCTCTGTCTTTGGGGAAGATAATGACG 101623
Query 124 GTACCCAAGGAGGAAGCCACGGCTAACTACGTGCCAGCAGCCGCGGTAATACGTAGGTGG 183
||||||||||||||||||||||||||||||||||||||||||||||||||||||||||||
Sbjct 101624 GTACCCAAGGAGGAAGCCACGGCTAACTACGTGCCAGCAGCCGCGGTAATACGTAGGTGG 101683
Query 184 CGAGCGTTATCCGGATTTACTGGGCGTAAAGGGAGCGTAGGCGGATGATTAAGTGGGATG 243
||||||||||||||||||||||||||||||||||||||||||||||||||||||||||||
Sbjct 101684 CGAGCGTTATCCGGATTTACTGGGCGTAAAGGGAGCGTAGGCGGATGATTAAGTGGGATG 101743
Query 244 TGAAATACCCGGGCTCAACTTGGGTGCTGCATTCCAAACTGGTTATCTAGAGTGCAGGAG 303
||||||||||||||||||||||||||||||||||||||||||||||||||||||||||||
Sbjct 101744 TGAAATACCCGGGCTCAACTTGGGTGCTGCATTCCAAACTGGTTATCTAGAGTGCAGGAG 101803
Query 304 AGGAGAGTGGAATTCCTAGTGCAGCGGTGAAATGCGTAGAGATTAGGAAGAACACCAGTG 363
||||||||||||||||||||| ||||||||||||||||||||||||||||||||||||||
Sbjct 101804 AGGAGAGTGGAATTCCTAGTGTAGCGGTGAAATGCGTAGAGATTAGGAAGAACACCAGTG 101863
Query 364 GCGAAGGCGACTCTCTGGACTGTAACTGACGCTGAGGCTCGAAAGCGTGGGGAGCAAACA 423
||||||||||||||||||||||||||||||||||||||||||||||||||||||||||||
Sbjct 101864 GCGAAGGCGACTCTCTGGACTGTAACTGACGCTGAGGCTCGAAAGCGTGGGGAGCAAACA 101923
Query 424 GGATTAGATACCCTTGTAGTC 444
|||||||||||||| ||||||
Sbjct 101924 GGATTAGATACCCTGGTAGTC 101944
Score = 798 bits (432), Expect = 0.0
Identities = 438/441 (99%), Gaps = 0/441 (0%)
Strand=Plus/Plus
Query 4 TCCTACGGGCGGCAGCAGTGGGGAATATTGCACAATGGGGGAAACCCTGATGCAGCAACG 63
||||||||| ||||||||||||||||||||||||||||||||||||||||||||||||||
Sbjct 134834 TCCTACGGGAGGCAGCAGTGGGGAATATTGCACAATGGGGGAAACCCTGATGCAGCAACG 134893
Query 64 CCGCGTGAGTGATGAAGGTTTTCGGATCGTAAAGCTCTGTCTTTGGGGAAGATAATGACG 123
||||||||||||||||||||||||||||||||||||||||||||||||||||||||||||
Sbjct 134894 CCGCGTGAGTGATGAAGGTTTTCGGATCGTAAAGCTCTGTCTTTGGGGAAGATAATGACG 134953
Query 124 GTACCCAAGGAGGAAGCCACGGCTAACTACGTGCCAGCAGCCGCGGTAATACGTAGGTGG 183
||||||||||||||||||||||||||||||||||||||||||||||||||||||||||||
Sbjct 134954 GTACCCAAGGAGGAAGCCACGGCTAACTACGTGCCAGCAGCCGCGGTAATACGTAGGTGG 135013
Query 184 CGAGCGTTATCCGGATTTACTGGGCGTAAAGGGAGCGTAGGCGGATGATTAAGTGGGATG 243
||||||||||||||||||||||||||||||||||||||||||||||||||||||||||||
Sbjct 135014 CGAGCGTTATCCGGATTTACTGGGCGTAAAGGGAGCGTAGGCGGATGATTAAGTGGGATG 135073
Query 244 TGAAATACCCGGGCTCAACTTGGGTGCTGCATTCCAAACTGGTTATCTAGAGTGCAGGAG 303
||||||||||||||||||||||||||||||||||||||||||||||||||||||||||||
Sbjct 135074 TGAAATACCCGGGCTCAACTTGGGTGCTGCATTCCAAACTGGTTATCTAGAGTGCAGGAG 135133
Query 304 AGGAGAGTGGAATTCCTAGTGCAGCGGTGAAATGCGTAGAGATTAGGAAGAACACCAGTG 363
||||||||||||||||||||| ||||||||||||||||||||||||||||||||||||||
Sbjct 135134 AGGAGAGTGGAATTCCTAGTGTAGCGGTGAAATGCGTAGAGATTAGGAAGAACACCAGTG 135193
Query 364 GCGAAGGCGACTCTCTGGACTGTAACTGACGCTGAGGCTCGAAAGCGTGGGGAGCAAACA 423
||||||||||||||||||||||||||||||||||||||||||||||||||||||||||||
Sbjct 135194 GCGAAGGCGACTCTCTGGACTGTAACTGACGCTGAGGCTCGAAAGCGTGGGGAGCAAACA 135253
Query 424 GGATTAGATACCCTTGTAGTC 444
|||||||||||||| ||||||
Sbjct 135254 GGATTAGATACCCTGGTAGTC 135274
Score = 798 bits (432), Expect = 0.0
Identities = 438/441 (99%), Gaps = 0/441 (0%)
Strand=Plus/Plus
Query 4 TCCTACGGGCGGCAGCAGTGGGGAATATTGCACAATGGGGGAAACCCTGATGCAGCAACG 63
||||||||| ||||||||||||||||||||||||||||||||||||||||||||||||||
Sbjct 295387 TCCTACGGGAGGCAGCAGTGGGGAATATTGCACAATGGGGGAAACCCTGATGCAGCAACG 295446
Query 64 CCGCGTGAGTGATGAAGGTTTTCGGATCGTAAAGCTCTGTCTTTGGGGAAGATAATGACG 123
||||||||||||||||||||||||||||||||||||||||||||||||||||||||||||
Sbjct 295447 CCGCGTGAGTGATGAAGGTTTTCGGATCGTAAAGCTCTGTCTTTGGGGAAGATAATGACG 295506
Query 124 GTACCCAAGGAGGAAGCCACGGCTAACTACGTGCCAGCAGCCGCGGTAATACGTAGGTGG 183
||||||||||||||||||||||||||||||||||||||||||||||||||||||||||||
Sbjct 295507 GTACCCAAGGAGGAAGCCACGGCTAACTACGTGCCAGCAGCCGCGGTAATACGTAGGTGG 295566
Query 184 CGAGCGTTATCCGGATTTACTGGGCGTAAAGGGAGCGTAGGCGGATGATTAAGTGGGATG 243
||||||||||||||||||||||||||||||||||||||||||||||||||||||||||||
Sbjct 295567 CGAGCGTTATCCGGATTTACTGGGCGTAAAGGGAGCGTAGGCGGATGATTAAGTGGGATG 295626
Query 244 TGAAATACCCGGGCTCAACTTGGGTGCTGCATTCCAAACTGGTTATCTAGAGTGCAGGAG 303
||||||||||||||||||||||||||||||||||||||||||||||||||||||||||||
Sbjct 295627 TGAAATACCCGGGCTCAACTTGGGTGCTGCATTCCAAACTGGTTATCTAGAGTGCAGGAG 295686
Query 304 AGGAGAGTGGAATTCCTAGTGCAGCGGTGAAATGCGTAGAGATTAGGAAGAACACCAGTG 363
||||||||||||||||||||| ||||||||||||||||||||||||||||||||||||||
Sbjct 295687 AGGAGAGTGGAATTCCTAGTGTAGCGGTGAAATGCGTAGAGATTAGGAAGAACACCAGTG 295746
Query 364 GCGAAGGCGACTCTCTGGACTGTAACTGACGCTGAGGCTCGAAAGCGTGGGGAGCAAACA 423
||||||||||||||||||||||||||||||||||||||||||||||||||||||||||||
Sbjct 295747 GCGAAGGCGACTCTCTGGACTGTAACTGACGCTGAGGCTCGAAAGCGTGGGGAGCAAACA 295806
Query 424 GGATTAGATACCCTTGTAGTC 444
|||||||||||||| ||||||
Sbjct 295807 GGATTAGATACCCTGGTAGTC 295827
Score = 798 bits (432), Expect = 0.0
Identities = 438/441 (99%), Gaps = 0/441 (0%)
Strand=Plus/Plus
Query 4 TCCTACGGGCGGCAGCAGTGGGGAATATTGCACAATGGGGGAAACCCTGATGCAGCAACG 63
||||||||| ||||||||||||||||||||||||||||||||||||||||||||||||||
Sbjct 373030 TCCTACGGGAGGCAGCAGTGGGGAATATTGCACAATGGGGGAAACCCTGATGCAGCAACG 373089
Query 64 CCGCGTGAGTGATGAAGGTTTTCGGATCGTAAAGCTCTGTCTTTGGGGAAGATAATGACG 123
||||||||||||||||||||||||||||||||||||||||||||||||||||||||||||
Sbjct 373090 CCGCGTGAGTGATGAAGGTTTTCGGATCGTAAAGCTCTGTCTTTGGGGAAGATAATGACG 373149
Query 124 GTACCCAAGGAGGAAGCCACGGCTAACTACGTGCCAGCAGCCGCGGTAATACGTAGGTGG 183
||||||||||||||||||||||||||||||||||||||||||||||||||||||||||||
Sbjct 373150 GTACCCAAGGAGGAAGCCACGGCTAACTACGTGCCAGCAGCCGCGGTAATACGTAGGTGG 373209
Query 184 CGAGCGTTATCCGGATTTACTGGGCGTAAAGGGAGCGTAGGCGGATGATTAAGTGGGATG 243
||||||||||||||||||||||||||||||||||||||||||||||||||||||||||||
Sbjct 373210 CGAGCGTTATCCGGATTTACTGGGCGTAAAGGGAGCGTAGGCGGATGATTAAGTGGGATG 373269
Query 244 TGAAATACCCGGGCTCAACTTGGGTGCTGCATTCCAAACTGGTTATCTAGAGTGCAGGAG 303
||||||||||||||||||||||||||||||||||||||||||||||||||||||||||||
Sbjct 373270 TGAAATACCCGGGCTCAACTTGGGTGCTGCATTCCAAACTGGTTATCTAGAGTGCAGGAG 373329
Query 304 AGGAGAGTGGAATTCCTAGTGCAGCGGTGAAATGCGTAGAGATTAGGAAGAACACCAGTG 363
||||||||||||||||||||| ||||||||||||||||||||||||||||||||||||||
Sbjct 373330 AGGAGAGTGGAATTCCTAGTGTAGCGGTGAAATGCGTAGAGATTAGGAAGAACACCAGTG 373389
Query 364 GCGAAGGCGACTCTCTGGACTGTAACTGACGCTGAGGCTCGAAAGCGTGGGGAGCAAACA 423
||||||||||||||||||||||||||||||||||||||||||||||||||||||||||||
Sbjct 373390 GCGAAGGCGACTCTCTGGACTGTAACTGACGCTGAGGCTCGAAAGCGTGGGGAGCAAACA 373449
Query 424 GGATTAGATACCCTTGTAGTC 444
|||||||||||||| ||||||
Sbjct 373450 GGATTAGATACCCTGGTAGTC 373470
Score = 798 bits (432), Expect = 0.0
Identities = 438/441 (99%), Gaps = 0/441 (0%)
Strand=Plus/Minus
Query 4 TCCTACGGGCGGCAGCAGTGGGGAATATTGCACAATGGGGGAAACCCTGATGCAGCAACG 63
||||||||| ||||||||||||||||||||||||||||||||||||||||||||||||||
Sbjct 2888131 TCCTACGGGAGGCAGCAGTGGGGAATATTGCACAATGGGGGAAACCCTGATGCAGCAACG 2888072
Query 64 CCGCGTGAGTGATGAAGGTTTTCGGATCGTAAAGCTCTGTCTTTGGGGAAGATAATGACG 123
||||||||||||||||||||||||||||||||||||||||||||||||||||||||||||
Sbjct 2888071 CCGCGTGAGTGATGAAGGTTTTCGGATCGTAAAGCTCTGTCTTTGGGGAAGATAATGACG 2888012
Query 124 GTACCCAAGGAGGAAGCCACGGCTAACTACGTGCCAGCAGCCGCGGTAATACGTAGGTGG 183
||||||||||||||||||||||||||||||||||||||||||||||||||||||||||||
Sbjct 2888011 GTACCCAAGGAGGAAGCCACGGCTAACTACGTGCCAGCAGCCGCGGTAATACGTAGGTGG 2887952
Query 184 CGAGCGTTATCCGGATTTACTGGGCGTAAAGGGAGCGTAGGCGGATGATTAAGTGGGATG 243
||||||||||||||||||||||||||||||||||||||||||||||||||||||||||||
Sbjct 2887951 CGAGCGTTATCCGGATTTACTGGGCGTAAAGGGAGCGTAGGCGGATGATTAAGTGGGATG 2887892
Query 244 TGAAATACCCGGGCTCAACTTGGGTGCTGCATTCCAAACTGGTTATCTAGAGTGCAGGAG 303
||||||||||||||||||||||||||||||||||||||||||||||||||||||||||||
Sbjct 2887891 TGAAATACCCGGGCTCAACTTGGGTGCTGCATTCCAAACTGGTTATCTAGAGTGCAGGAG 2887832
Query 304 AGGAGAGTGGAATTCCTAGTGCAGCGGTGAAATGCGTAGAGATTAGGAAGAACACCAGTG 363
||||||||||||||||||||| ||||||||||||||||||||||||||||||||||||||
Sbjct 2887831 AGGAGAGTGGAATTCCTAGTGTAGCGGTGAAATGCGTAGAGATTAGGAAGAACACCAGTG 2887772
Query 364 GCGAAGGCGACTCTCTGGACTGTAACTGACGCTGAGGCTCGAAAGCGTGGGGAGCAAACA 423
||||||||||||||||||||||||||||||||||||||||||||||||||||||||||||
Sbjct 2887771 GCGAAGGCGACTCTCTGGACTGTAACTGACGCTGAGGCTCGAAAGCGTGGGGAGCAAACA 2887712
Query 424 GGATTAGATACCCTTGTAGTC 444
|||||||||||||| ||||||
Sbjct 2887711 GGATTAGATACCCTGGTAGTC 2887691
Score = 798 bits (432), Expect = 0.0
Identities = 438/441 (99%), Gaps = 0/441 (0%)
Strand=Plus/Minus
Query 4 TCCTACGGGCGGCAGCAGTGGGGAATATTGCACAATGGGGGAAACCCTGATGCAGCAACG 63
||||||||| ||||||||||||||||||||||||||||||||||||||||||||||||||
Sbjct 3122083 TCCTACGGGAGGCAGCAGTGGGGAATATTGCACAATGGGGGAAACCCTGATGCAGCAACG 3122024
Query 64 CCGCGTGAGTGATGAAGGTTTTCGGATCGTAAAGCTCTGTCTTTGGGGAAGATAATGACG 123
||||||||||||||||||||||||||||||||||||||||||||||||||||||||||||
Sbjct 3122023 CCGCGTGAGTGATGAAGGTTTTCGGATCGTAAAGCTCTGTCTTTGGGGAAGATAATGACG 3121964
Query 124 GTACCCAAGGAGGAAGCCACGGCTAACTACGTGCCAGCAGCCGCGGTAATACGTAGGTGG 183
||||||||||||||||||||||||||||||||||||||||||||||||||||||||||||
Sbjct 3121963 GTACCCAAGGAGGAAGCCACGGCTAACTACGTGCCAGCAGCCGCGGTAATACGTAGGTGG 3121904
Query 184 CGAGCGTTATCCGGATTTACTGGGCGTAAAGGGAGCGTAGGCGGATGATTAAGTGGGATG 243
||||||||||||||||||||||||||||||||||||||||||||||||||||||||||||
Sbjct 3121903 CGAGCGTTATCCGGATTTACTGGGCGTAAAGGGAGCGTAGGCGGATGATTAAGTGGGATG 3121844
Query 244 TGAAATACCCGGGCTCAACTTGGGTGCTGCATTCCAAACTGGTTATCTAGAGTGCAGGAG 303
||||||||||||||||||||||||||||||||||||||||||||||||||||||||||||
Sbjct 3121843 TGAAATACCCGGGCTCAACTTGGGTGCTGCATTCCAAACTGGTTATCTAGAGTGCAGGAG 3121784
Query 304 AGGAGAGTGGAATTCCTAGTGCAGCGGTGAAATGCGTAGAGATTAGGAAGAACACCAGTG 363
||||||||||||||||||||| ||||||||||||||||||||||||||||||||||||||
Sbjct 3121783 AGGAGAGTGGAATTCCTAGTGTAGCGGTGAAATGCGTAGAGATTAGGAAGAACACCAGTG 3121724
Query 364 GCGAAGGCGACTCTCTGGACTGTAACTGACGCTGAGGCTCGAAAGCGTGGGGAGCAAACA 423
||||||||||||||||||||||||||||||||||||||||||||||||||||||||||||
Sbjct 3121723 GCGAAGGCGACTCTCTGGACTGTAACTGACGCTGAGGCTCGAAAGCGTGGGGAGCAAACA 3121664
Query 424 GGATTAGATACCCTTGTAGTC 444
|||||||||||||| ||||||
Sbjct 3121663 GGATTAGATACCCTGGTAGTC 3121643
Score = 793 bits (429), Expect = 0.0
Identities = 437/441 (99%), Gaps = 0/441 (0%)
Strand=Plus/Plus
Query 4 TCCTACGGGCGGCAGCAGTGGGGAATATTGCACAATGGGGGAAACCCTGATGCAGCAACG 63
||||||||| |||||||||||||||||||||||||||||||||||| |||||||||||||
Sbjct 125006 TCCTACGGGAGGCAGCAGTGGGGAATATTGCACAATGGGGGAAACCTTGATGCAGCAACG 125065
Query 64 CCGCGTGAGTGATGAAGGTTTTCGGATCGTAAAGCTCTGTCTTTGGGGAAGATAATGACG 123
||||||||||||||||||||||||||||||||||||||||||||||||||||||||||||
Sbjct 125066 CCGCGTGAGTGATGAAGGTTTTCGGATCGTAAAGCTCTGTCTTTGGGGAAGATAATGACG 125125
Query 124 GTACCCAAGGAGGAAGCCACGGCTAACTACGTGCCAGCAGCCGCGGTAATACGTAGGTGG 183
||||||||||||||||||||||||||||||||||||||||||||||||||||||||||||
Sbjct 125126 GTACCCAAGGAGGAAGCCACGGCTAACTACGTGCCAGCAGCCGCGGTAATACGTAGGTGG 125185
Query 184 CGAGCGTTATCCGGATTTACTGGGCGTAAAGGGAGCGTAGGCGGATGATTAAGTGGGATG 243
||||||||||||||||||||||||||||||||||||||||||||||||||||||||||||
Sbjct 125186 CGAGCGTTATCCGGATTTACTGGGCGTAAAGGGAGCGTAGGCGGATGATTAAGTGGGATG 125245
Query 244 TGAAATACCCGGGCTCAACTTGGGTGCTGCATTCCAAACTGGTTATCTAGAGTGCAGGAG 303
||||||||||||||||||||||||||||||||||||||||||||||||||||||||||||
Sbjct 125246 TGAAATACCCGGGCTCAACTTGGGTGCTGCATTCCAAACTGGTTATCTAGAGTGCAGGAG 125305
Query 304 AGGAGAGTGGAATTCCTAGTGCAGCGGTGAAATGCGTAGAGATTAGGAAGAACACCAGTG 363
||||||||||||||||||||| ||||||||||||||||||||||||||||||||||||||
Sbjct 125306 AGGAGAGTGGAATTCCTAGTGTAGCGGTGAAATGCGTAGAGATTAGGAAGAACACCAGTG 125365
Query 364 GCGAAGGCGACTCTCTGGACTGTAACTGACGCTGAGGCTCGAAAGCGTGGGGAGCAAACA 423
||||||||||||||||||||||||||||||||||||||||||||||||||||||||||||
Sbjct 125366 GCGAAGGCGACTCTCTGGACTGTAACTGACGCTGAGGCTCGAAAGCGTGGGGAGCAAACA 125425
Query 424 GGATTAGATACCCTTGTAGTC 444
|||||||||||||| ||||||
Sbjct 125426 GGATTAGATACCCTGGTAGTC 125446
Score = 793 bits (429), Expect = 0.0
Identities = 437/441 (99%), Gaps = 0/441 (0%)
Strand=Plus/Plus
Query 4 TCCTACGGGCGGCAGCAGTGGGGAATATTGCACAATGGGGGAAACCCTGATGCAGCAACG 63
||||||||| ||||||||||||||||||||||||||||||||||||||||||||||||||
Sbjct 729391 TCCTACGGGAGGCAGCAGTGGGGAATATTGCACAATGGGGGAAACCCTGATGCAGCAACG 729450
Query 64 CCGCGTGAGTGATGAAGGTTTTCGGATCGTAAAGCTCTGTCTTTGGGGAAGATAATGACG 123
||||||||||||||||||||||||||||||||||||||||||||||||||||||||||||
Sbjct 729451 CCGCGTGAGTGATGAAGGTTTTCGGATCGTAAAGCTCTGTCTTTGGGGAAGATAATGACG 729510
Query 124 GTACCCAAGGAGGAAGCCACGGCTAACTACGTGCCAGCAGCCGCGGTAATACGTAGGTGG 183
||||||||||||||||||||||||||||||||||||||||||||||||||||||||||||
Sbjct 729511 GTACCCAAGGAGGAAGCCACGGCTAACTACGTGCCAGCAGCCGCGGTAATACGTAGGTGG 729570
Query 184 CGAGCGTTATCCGGATTTACTGGGCGTAAAGGGAGCGTAGGCGGATGATTAAGTGGGATG 243
||||||||||||||||||||||||||||||||||||||||||||||||||||||||||||
Sbjct 729571 CGAGCGTTATCCGGATTTACTGGGCGTAAAGGGAGCGTAGGCGGATGATTAAGTGGGATG 729630
Query 244 TGAAATACCCGGGCTCAACTTGGGTGCTGCATTCCAAACTGGTTATCTAGAGTGCAGGAG 303
||||||||||||||||||||||||||||||||||||||||||||||||||||||||||||
Sbjct 729631 TGAAATACCCGGGCTCAACTTGGGTGCTGCATTCCAAACTGGTTATCTAGAGTGCAGGAG 729690
Query 304 AGGAGAGTGGAATTCCTAGTGCAGCGGTGAAATGCGTAGAGATTAGGAAGAACACCAGTG 363
||||||| ||||||||||||| ||||||||||||||||||||||||||||||||||||||
Sbjct 729691 AGGAGAGGGGAATTCCTAGTGTAGCGGTGAAATGCGTAGAGATTAGGAAGAACACCAGTG 729750
Query 364 GCGAAGGCGACTCTCTGGACTGTAACTGACGCTGAGGCTCGAAAGCGTGGGGAGCAAACA 423
||||||||||||||||||||||||||||||||||||||||||||||||||||||||||||
Sbjct 729751 GCGAAGGCGACTCTCTGGACTGTAACTGACGCTGAGGCTCGAAAGCGTGGGGAGCAAACA 729810
Query 424 GGATTAGATACCCTTGTAGTC 444
|||||||||||||| ||||||
Sbjct 729811 GGATTAGATACCCTGGTAGTC 729831
>CP019576.1 Clostridium perfringens strain Del1 genome
Length=3559163
Score = 798 bits (432), Expect = 0.0
Identities = 438/441 (99%), Gaps = 0/441 (0%)
Strand=Plus/Plus
Query 4 TCCTACGGGCGGCAGCAGTGGGGAATATTGCACAATGGGGGAAACCCTGATGCAGCAACG 63
||||||||| ||||||||||||||||||||||||||||||||||||||||||||||||||
Sbjct 10506 TCCTACGGGAGGCAGCAGTGGGGAATATTGCACAATGGGGGAAACCCTGATGCAGCAACG 10565
Query 64 CCGCGTGAGTGATGAAGGTTTTCGGATCGTAAAGCTCTGTCTTTGGGGAAGATAATGACG 123
||||||||||||||||||||||||||||||||||||||||||||||||||||||||||||
Sbjct 10566 CCGCGTGAGTGATGAAGGTTTTCGGATCGTAAAGCTCTGTCTTTGGGGAAGATAATGACG 10625
Query 124 GTACCCAAGGAGGAAGCCACGGCTAACTACGTGCCAGCAGCCGCGGTAATACGTAGGTGG 183
||||||||||||||||||||||||||||||||||||||||||||||||||||||||||||
Sbjct 10626 GTACCCAAGGAGGAAGCCACGGCTAACTACGTGCCAGCAGCCGCGGTAATACGTAGGTGG 10685
Query 184 CGAGCGTTATCCGGATTTACTGGGCGTAAAGGGAGCGTAGGCGGATGATTAAGTGGGATG 243
||||||||||||||||||||||||||||||||||||||||||||||||||||||||||||
Sbjct 10686 CGAGCGTTATCCGGATTTACTGGGCGTAAAGGGAGCGTAGGCGGATGATTAAGTGGGATG 10745
Query 244 TGAAATACCCGGGCTCAACTTGGGTGCTGCATTCCAAACTGGTTATCTAGAGTGCAGGAG 303
||||||||||||||||||||||||||||||||||||||||||||||||||||||||||||
Sbjct 10746 TGAAATACCCGGGCTCAACTTGGGTGCTGCATTCCAAACTGGTTATCTAGAGTGCAGGAG 10805
Query 304 AGGAGAGTGGAATTCCTAGTGCAGCGGTGAAATGCGTAGAGATTAGGAAGAACACCAGTG 363
||||||||||||||||||||| ||||||||||||||||||||||||||||||||||||||
Sbjct 10806 AGGAGAGTGGAATTCCTAGTGTAGCGGTGAAATGCGTAGAGATTAGGAAGAACACCAGTG 10865
Query 364 GCGAAGGCGACTCTCTGGACTGTAACTGACGCTGAGGCTCGAAAGCGTGGGGAGCAAACA 423
||||||||||||||||||||||||||||||||||||||||||||||||||||||||||||
Sbjct 10866 GCGAAGGCGACTCTCTGGACTGTAACTGACGCTGAGGCTCGAAAGCGTGGGGAGCAAACA 10925
Query 424 GGATTAGATACCCTTGTAGTC 444
|||||||||||||| ||||||
Sbjct 10926 GGATTAGATACCCTGGTAGTC 10946
Score = 798 bits (432), Expect = 0.0
Identities = 438/441 (99%), Gaps = 0/441 (0%)
Strand=Plus/Plus
Query 4 TCCTACGGGCGGCAGCAGTGGGGAATATTGCACAATGGGGGAAACCCTGATGCAGCAACG 63
||||||||| ||||||||||||||||||||||||||||||||||||||||||||||||||
Sbjct 82764 TCCTACGGGAGGCAGCAGTGGGGAATATTGCACAATGGGGGAAACCCTGATGCAGCAACG 82823
Query 64 CCGCGTGAGTGATGAAGGTTTTCGGATCGTAAAGCTCTGTCTTTGGGGAAGATAATGACG 123
||||||||||||||||||||||||||||||||||||||||||||||||||||||||||||
Sbjct 82824 CCGCGTGAGTGATGAAGGTTTTCGGATCGTAAAGCTCTGTCTTTGGGGAAGATAATGACG 82883
Query 124 GTACCCAAGGAGGAAGCCACGGCTAACTACGTGCCAGCAGCCGCGGTAATACGTAGGTGG 183
||||||||||||||||||||||||||||||||||||||||||||||||||||||||||||
Sbjct 82884 GTACCCAAGGAGGAAGCCACGGCTAACTACGTGCCAGCAGCCGCGGTAATACGTAGGTGG 82943
Query 184 CGAGCGTTATCCGGATTTACTGGGCGTAAAGGGAGCGTAGGCGGATGATTAAGTGGGATG 243
||||||||||||||||||||||||||||||||||||||||||||||||||||||||||||
Sbjct 82944 CGAGCGTTATCCGGATTTACTGGGCGTAAAGGGAGCGTAGGCGGATGATTAAGTGGGATG 83003
Query 244 TGAAATACCCGGGCTCAACTTGGGTGCTGCATTCCAAACTGGTTATCTAGAGTGCAGGAG 303
||||||||||||||||||||||||||||||||||||||||||||||||||||||||||||
Sbjct 83004 TGAAATACCCGGGCTCAACTTGGGTGCTGCATTCCAAACTGGTTATCTAGAGTGCAGGAG 83063
Query 304 AGGAGAGTGGAATTCCTAGTGCAGCGGTGAAATGCGTAGAGATTAGGAAGAACACCAGTG 363
||||||||||||||||||||| ||||||||||||||||||||||||||||||||||||||
Sbjct 83064 AGGAGAGTGGAATTCCTAGTGTAGCGGTGAAATGCGTAGAGATTAGGAAGAACACCAGTG 83123
Query 364 GCGAAGGCGACTCTCTGGACTGTAACTGACGCTGAGGCTCGAAAGCGTGGGGAGCAAACA 423
||||||||||||||||||||||||||||||||||||||||||||||||||||||||||||
Sbjct 83124 GCGAAGGCGACTCTCTGGACTGTAACTGACGCTGAGGCTCGAAAGCGTGGGGAGCAAACA 83183
Query 424 GGATTAGATACCCTTGTAGTC 444
|||||||||||||| ||||||
Sbjct 83184 GGATTAGATACCCTGGTAGTC 83204
Score = 798 bits (432), Expect = 0.0
Identities = 438/441 (99%), Gaps = 0/441 (0%)
Strand=Plus/Plus
Query 4 TCCTACGGGCGGCAGCAGTGGGGAATATTGCACAATGGGGGAAACCCTGATGCAGCAACG 63
||||||||| ||||||||||||||||||||||||||||||||||||||||||||||||||
Sbjct 810488 TCCTACGGGAGGCAGCAGTGGGGAATATTGCACAATGGGGGAAACCCTGATGCAGCAACG 810547
Query 64 CCGCGTGAGTGATGAAGGTTTTCGGATCGTAAAGCTCTGTCTTTGGGGAAGATAATGACG 123
||||||||||||||||||||||||||||||||||||||||||||||||||||||||||||
Sbjct 810548 CCGCGTGAGTGATGAAGGTTTTCGGATCGTAAAGCTCTGTCTTTGGGGAAGATAATGACG 810607
Query 124 GTACCCAAGGAGGAAGCCACGGCTAACTACGTGCCAGCAGCCGCGGTAATACGTAGGTGG 183
||||||||||||||||||||||||||||||||||||||||||||||||||||||||||||
Sbjct 810608 GTACCCAAGGAGGAAGCCACGGCTAACTACGTGCCAGCAGCCGCGGTAATACGTAGGTGG 810667
Query 184 CGAGCGTTATCCGGATTTACTGGGCGTAAAGGGAGCGTAGGCGGATGATTAAGTGGGATG 243
||||||||||||||||||||||||||||||||||||||||||||||||||||||||||||
Sbjct 810668 CGAGCGTTATCCGGATTTACTGGGCGTAAAGGGAGCGTAGGCGGATGATTAAGTGGGATG 810727
Query 244 TGAAATACCCGGGCTCAACTTGGGTGCTGCATTCCAAACTGGTTATCTAGAGTGCAGGAG 303
||||||||||||||||||||||||||||||||||||||||||||||||||||||||||||
Sbjct 810728 TGAAATACCCGGGCTCAACTTGGGTGCTGCATTCCAAACTGGTTATCTAGAGTGCAGGAG 810787
Query 304 AGGAGAGTGGAATTCCTAGTGCAGCGGTGAAATGCGTAGAGATTAGGAAGAACACCAGTG 363
||||||||||||||||||||| ||||||||||||||||||||||||||||||||||||||
Sbjct 810788 AGGAGAGTGGAATTCCTAGTGTAGCGGTGAAATGCGTAGAGATTAGGAAGAACACCAGTG 810847
Query 364 GCGAAGGCGACTCTCTGGACTGTAACTGACGCTGAGGCTCGAAAGCGTGGGGAGCAAACA 423
||||||||||||||||||||||||||||||||||||||||||||||||||||||||||||
Sbjct 810848 GCGAAGGCGACTCTCTGGACTGTAACTGACGCTGAGGCTCGAAAGCGTGGGGAGCAAACA 810907
Query 424 GGATTAGATACCCTTGTAGTC 444
|||||||||||||| ||||||
Sbjct 810908 GGATTAGATACCCTGGTAGTC 810928
Score = 798 bits (432), Expect = 0.0
Identities = 438/441 (99%), Gaps = 0/441 (0%)
Strand=Plus/Minus
Query 4 TCCTACGGGCGGCAGCAGTGGGGAATATTGCACAATGGGGGAAACCCTGATGCAGCAACG 63
||||||||| ||||||||||||||||||||||||||||||||||||||||||||||||||
Sbjct 3089461 TCCTACGGGAGGCAGCAGTGGGGAATATTGCACAATGGGGGAAACCCTGATGCAGCAACG 3089402
Query 64 CCGCGTGAGTGATGAAGGTTTTCGGATCGTAAAGCTCTGTCTTTGGGGAAGATAATGACG 123
||||||||||||||||||||||||||||||||||||||||||||||||||||||||||||
Sbjct 3089401 CCGCGTGAGTGATGAAGGTTTTCGGATCGTAAAGCTCTGTCTTTGGGGAAGATAATGACG 3089342
Query 124 GTACCCAAGGAGGAAGCCACGGCTAACTACGTGCCAGCAGCCGCGGTAATACGTAGGTGG 183
||||||||||||||||||||||||||||||||||||||||||||||||||||||||||||
Sbjct 3089341 GTACCCAAGGAGGAAGCCACGGCTAACTACGTGCCAGCAGCCGCGGTAATACGTAGGTGG 3089282
Query 184 CGAGCGTTATCCGGATTTACTGGGCGTAAAGGGAGCGTAGGCGGATGATTAAGTGGGATG 243
||||||||||||||||||||||||||||||||||||||||||||||||||||||||||||
Sbjct 3089281 CGAGCGTTATCCGGATTTACTGGGCGTAAAGGGAGCGTAGGCGGATGATTAAGTGGGATG 3089222
Query 244 TGAAATACCCGGGCTCAACTTGGGTGCTGCATTCCAAACTGGTTATCTAGAGTGCAGGAG 303
||||||||||||||||||||||||||||||||||||||||||||||||||||||||||||
Sbjct 3089221 TGAAATACCCGGGCTCAACTTGGGTGCTGCATTCCAAACTGGTTATCTAGAGTGCAGGAG 3089162
Query 304 AGGAGAGTGGAATTCCTAGTGCAGCGGTGAAATGCGTAGAGATTAGGAAGAACACCAGTG 363
||||||||||||||||||||| ||||||||||||||||||||||||||||||||||||||
Sbjct 3089161 AGGAGAGTGGAATTCCTAGTGTAGCGGTGAAATGCGTAGAGATTAGGAAGAACACCAGTG 3089102
Query 364 GCGAAGGCGACTCTCTGGACTGTAACTGACGCTGAGGCTCGAAAGCGTGGGGAGCAAACA 423
||||||||||||||||||||||||||||||||||||||||||||||||||||||||||||
Sbjct 3089101 GCGAAGGCGACTCTCTGGACTGTAACTGACGCTGAGGCTCGAAAGCGTGGGGAGCAAACA 3089042
Query 424 GGATTAGATACCCTTGTAGTC 444
|||||||||||||| ||||||
Sbjct 3089041 GGATTAGATACCCTGGTAGTC 3089021
Score = 798 bits (432), Expect = 0.0
Identities = 438/441 (99%), Gaps = 0/441 (0%)
Strand=Plus/Minus
Query 4 TCCTACGGGCGGCAGCAGTGGGGAATATTGCACAATGGGGGAAACCCTGATGCAGCAACG 63
||||||||| ||||||||||||||||||||||||||||||||||||||||||||||||||
Sbjct 3340205 TCCTACGGGAGGCAGCAGTGGGGAATATTGCACAATGGGGGAAACCCTGATGCAGCAACG 3340146
Query 64 CCGCGTGAGTGATGAAGGTTTTCGGATCGTAAAGCTCTGTCTTTGGGGAAGATAATGACG 123
||||||||||||||||||||||||||||||||||||||||||||||||||||||||||||
Sbjct 3340145 CCGCGTGAGTGATGAAGGTTTTCGGATCGTAAAGCTCTGTCTTTGGGGAAGATAATGACG 3340086
Query 124 GTACCCAAGGAGGAAGCCACGGCTAACTACGTGCCAGCAGCCGCGGTAATACGTAGGTGG 183
||||||||||||||||||||||||||||||||||||||||||||||||||||||||||||
Sbjct 3340085 GTACCCAAGGAGGAAGCCACGGCTAACTACGTGCCAGCAGCCGCGGTAATACGTAGGTGG 3340026
Query 184 CGAGCGTTATCCGGATTTACTGGGCGTAAAGGGAGCGTAGGCGGATGATTAAGTGGGATG 243
||||||||||||||||||||||||||||||||||||||||||||||||||||||||||||
Sbjct 3340025 CGAGCGTTATCCGGATTTACTGGGCGTAAAGGGAGCGTAGGCGGATGATTAAGTGGGATG 3339966
Query 244 TGAAATACCCGGGCTCAACTTGGGTGCTGCATTCCAAACTGGTTATCTAGAGTGCAGGAG 303
||||||||||||||||||||||||||||||||||||||||||||||||||||||||||||
Sbjct 3339965 TGAAATACCCGGGCTCAACTTGGGTGCTGCATTCCAAACTGGTTATCTAGAGTGCAGGAG 3339906
Query 304 AGGAGAGTGGAATTCCTAGTGCAGCGGTGAAATGCGTAGAGATTAGGAAGAACACCAGTG 363
||||||||||||||||||||| ||||||||||||||||||||||||||||||||||||||
Sbjct 3339905 AGGAGAGTGGAATTCCTAGTGTAGCGGTGAAATGCGTAGAGATTAGGAAGAACACCAGTG 3339846
Query 364 GCGAAGGCGACTCTCTGGACTGTAACTGACGCTGAGGCTCGAAAGCGTGGGGAGCAAACA 423
||||||||||||||||||||||||||||||||||||||||||||||||||||||||||||
Sbjct 3339845 GCGAAGGCGACTCTCTGGACTGTAACTGACGCTGAGGCTCGAAAGCGTGGGGAGCAAACA 3339786
Query 424 GGATTAGATACCCTTGTAGTC 444
|||||||||||||| ||||||
Sbjct 3339785 GGATTAGATACCCTGGTAGTC 3339765
Score = 793 bits (429), Expect = 0.0
Identities = 437/441 (99%), Gaps = 0/441 (0%)
Strand=Plus/Plus
Query 4 TCCTACGGGCGGCAGCAGTGGGGAATATTGCACAATGGGGGAAACCCTGATGCAGCAACG 63
||||||||| ||||||||||||||||||||||||||||||||||||||||||||||||||
Sbjct 72883 TCCTACGGGAGGCAGCAGTGGGGAATATTGCACAATGGGGGAAACCCTGATGCAGCAACG 72942
Query 64 CCGCGTGAGTGATGAAGGTTTTCGGATCGTAAAGCTCTGTCTTTGGGGAAGATAATGACG 123
||||||||||||||||||||||||||||||||||||||||||||||||||||||||||||
Sbjct 72943 CCGCGTGAGTGATGAAGGTTTTCGGATCGTAAAGCTCTGTCTTTGGGGAAGATAATGACG 73002
Query 124 GTACCCAAGGAGGAAGCCACGGCTAACTACGTGCCAGCAGCCGCGGTAATACGTAGGTGG 183
||||||||||||||||||||||||||||||||||||||||||||||||||||||||||||
Sbjct 73003 GTACCCAAGGAGGAAGCCACGGCTAACTACGTGCCAGCAGCCGCGGTAATACGTAGGTGG 73062
Query 184 CGAGCGTTATCCGGATTTACTGGGCGTAAAGGGAGCGTAGGCGGATGATTAAGTGGGATG 243
||||||||||||||||||||||||||||||||||||||||||||||||||||||||||||
Sbjct 73063 CGAGCGTTATCCGGATTTACTGGGCGTAAAGGGAGCGTAGGCGGATGATTAAGTGGGATG 73122
Query 244 TGAAATACCCGGGCTCAACTTGGGTGCTGCATTCCAAACTGGTTATCTAGAGTGCAGGAG 303
|||||||||||||||||||||||| |||||||||||||||||||||||||||||||||||
Sbjct 73123 TGAAATACCCGGGCTCAACTTGGGCGCTGCATTCCAAACTGGTTATCTAGAGTGCAGGAG 73182
Query 304 AGGAGAGTGGAATTCCTAGTGCAGCGGTGAAATGCGTAGAGATTAGGAAGAACACCAGTG 363
||||||||||||||||||||| ||||||||||||||||||||||||||||||||||||||
Sbjct 73183 AGGAGAGTGGAATTCCTAGTGTAGCGGTGAAATGCGTAGAGATTAGGAAGAACACCAGTG 73242
Query 364 GCGAAGGCGACTCTCTGGACTGTAACTGACGCTGAGGCTCGAAAGCGTGGGGAGCAAACA 423
||||||||||||||||||||||||||||||||||||||||||||||||||||||||||||
Sbjct 73243 GCGAAGGCGACTCTCTGGACTGTAACTGACGCTGAGGCTCGAAAGCGTGGGGAGCAAACA 73302
Query 424 GGATTAGATACCCTTGTAGTC 444
|||||||||||||| ||||||
Sbjct 73303 GGATTAGATACCCTGGTAGTC 73323
Score = 793 bits (429), Expect = 0.0
Identities = 437/441 (99%), Gaps = 0/441 (0%)
Strand=Plus/Plus
Query 4 TCCTACGGGCGGCAGCAGTGGGGAATATTGCACAATGGGGGAAACCCTGATGCAGCAACG 63
||||||||| ||||||||||||||||||||||||||||||||||||||||||||||||||
Sbjct 116073 TCCTACGGGAGGCAGCAGTGGGGAATATTGCACAATGGGGGAAACCCTGATGCAGCAACG 116132
Query 64 CCGCGTGAGTGATGAAGGTTTTCGGATCGTAAAGCTCTGTCTTTGGGGAAGATAATGACG 123
||||||||||||||||||||||||||||||||||||||||||||||||||||||||||||
Sbjct 116133 CCGCGTGAGTGATGAAGGTTTTCGGATCGTAAAGCTCTGTCTTTGGGGAAGATAATGACG 116192
Query 124 GTACCCAAGGAGGAAGCCACGGCTAACTACGTGCCAGCAGCCGCGGTAATACGTAGGTGG 183
||||||||||||||||||||||||||||||||||||||||||||||||||||||||||||
Sbjct 116193 GTACCCAAGGAGGAAGCCACGGCTAACTACGTGCCAGCAGCCGCGGTAATACGTAGGTGG 116252
Query 184 CGAGCGTTATCCGGATTTACTGGGCGTAAAGGGAGCGTAGGCGGATGATTAAGTGGGATG 243
||||||||||||||||||||||||||||||||||||||||||||||||||||||||||||
Sbjct 116253 CGAGCGTTATCCGGATTTACTGGGCGTAAAGGGAGCGTAGGCGGATGATTAAGTGGGATG 116312
Query 244 TGAAATACCCGGGCTCAACTTGGGTGCTGCATTCCAAACTGGTTATCTAGAGTGCAGGAG 303
||||||||||||||||||||||||||||||||||||||||||||||||||||||||||||
Sbjct 116313 TGAAATACCCGGGCTCAACTTGGGTGCTGCATTCCAAACTGGTTATCTAGAGTGCAGGAG 116372
Query 304 AGGAGAGTGGAATTCCTAGTGCAGCGGTGAAATGCGTAGAGATTAGGAAGAACACCAGTG 363
||||||||||||||||||||| ||||||||||||||||||||||||||||||||||||||
Sbjct 116373 AGGAGAGTGGAATTCCTAGTGTAGCGGTGAAATGCGTAGAGATTAGGAAGAACACCAGTG 116432
Query 364 GCGAAGGCGACTCTCTGGACTGTAACTGACGCTGAGGCTCGAAAGCGTGGGGAGCAAACA 423
|||||||||||||||| |||||||||||||||||||||||||||||||||||||||||||
Sbjct 116433 GCGAAGGCGACTCTCTAGACTGTAACTGACGCTGAGGCTCGAAAGCGTGGGGAGCAAACA 116492
Query 424 GGATTAGATACCCTTGTAGTC 444
|||||||||||||| ||||||
Sbjct 116493 GGATTAGATACCCTGGTAGTC 116513
Score = 793 bits (429), Expect = 0.0
Identities = 437/441 (99%), Gaps = 0/441 (0%)
Strand=Plus/Plus
Query 4 TCCTACGGGCGGCAGCAGTGGGGAATATTGCACAATGGGGGAAACCCTGATGCAGCAACG 63
|| |||||| ||||||||||||||||||||||||||||||||||||||||||||||||||
Sbjct 292759 TCTTACGGGAGGCAGCAGTGGGGAATATTGCACAATGGGGGAAACCCTGATGCAGCAACG 292818
Query 64 CCGCGTGAGTGATGAAGGTTTTCGGATCGTAAAGCTCTGTCTTTGGGGAAGATAATGACG 123
||||||||||||||||||||||||||||||||||||||||||||||||||||||||||||
Sbjct 292819 CCGCGTGAGTGATGAAGGTTTTCGGATCGTAAAGCTCTGTCTTTGGGGAAGATAATGACG 292878
Query 124 GTACCCAAGGAGGAAGCCACGGCTAACTACGTGCCAGCAGCCGCGGTAATACGTAGGTGG 183
||||||||||||||||||||||||||||||||||||||||||||||||||||||||||||
Sbjct 292879 GTACCCAAGGAGGAAGCCACGGCTAACTACGTGCCAGCAGCCGCGGTAATACGTAGGTGG 292938
Query 184 CGAGCGTTATCCGGATTTACTGGGCGTAAAGGGAGCGTAGGCGGATGATTAAGTGGGATG 243
||||||||||||||||||||||||||||||||||||||||||||||||||||||||||||
Sbjct 292939 CGAGCGTTATCCGGATTTACTGGGCGTAAAGGGAGCGTAGGCGGATGATTAAGTGGGATG 292998
Query 244 TGAAATACCCGGGCTCAACTTGGGTGCTGCATTCCAAACTGGTTATCTAGAGTGCAGGAG 303
||||||||||||||||||||||||||||||||||||||||||||||||||||||||||||
Sbjct 292999 TGAAATACCCGGGCTCAACTTGGGTGCTGCATTCCAAACTGGTTATCTAGAGTGCAGGAG 293058
Query 304 AGGAGAGTGGAATTCCTAGTGCAGCGGTGAAATGCGTAGAGATTAGGAAGAACACCAGTG 363
||||||||||||||||||||| ||||||||||||||||||||||||||||||||||||||
Sbjct 293059 AGGAGAGTGGAATTCCTAGTGTAGCGGTGAAATGCGTAGAGATTAGGAAGAACACCAGTG 293118
Query 364 GCGAAGGCGACTCTCTGGACTGTAACTGACGCTGAGGCTCGAAAGCGTGGGGAGCAAACA 423
||||||||||||||||||||||||||||||||||||||||||||||||||||||||||||
Sbjct 293119 GCGAAGGCGACTCTCTGGACTGTAACTGACGCTGAGGCTCGAAAGCGTGGGGAGCAAACA 293178
Query 424 GGATTAGATACCCTTGTAGTC 444
|||||||||||||| ||||||
Sbjct 293179 GGATTAGATACCCTGGTAGTC 293199
Score = 793 bits (429), Expect = 0.0
Identities = 437/441 (99%), Gaps = 0/441 (0%)
Strand=Plus/Plus
Query 4 TCCTACGGGCGGCAGCAGTGGGGAATATTGCACAATGGGGGAAACCCTGATGCAGCAACG 63
||||||||| ||||||||||||||||||||||||||||||||||||||||||||||||||
Sbjct 370304 TCCTACGGGAGGCAGCAGTGGGGAATATTGCACAATGGGGGAAACCCTGATGCAGCAACG 370363
Query 64 CCGCGTGAGTGATGAAGGTTTTCGGATCGTAAAGCTCTGTCTTTGGGGAAGATAATGACG 123
||||||||||||||||||||||||||||||||||||||||||||||||||||||||||||
Sbjct 370364 CCGCGTGAGTGATGAAGGTTTTCGGATCGTAAAGCTCTGTCTTTGGGGAAGATAATGACG 370423
Query 124 GTACCCAAGGAGGAAGCCACGGCTAACTACGTGCCAGCAGCCGCGGTAATACGTAGGTGG 183
||||||||||||||||||||||||||||||||||||||||||||||||||||||||||||
Sbjct 370424 GTACCCAAGGAGGAAGCCACGGCTAACTACGTGCCAGCAGCCGCGGTAATACGTAGGTGG 370483
Query 184 CGAGCGTTATCCGGATTTACTGGGCGTAAAGGGAGCGTAGGCGGATGATTAAGTGGGATG 243
||||||||||||||||||||||||||||||||||||||||||||||||||||||||||||
Sbjct 370484 CGAGCGTTATCCGGATTTACTGGGCGTAAAGGGAGCGTAGGCGGATGATTAAGTGGGATG 370543
Query 244 TGAAATACCCGGGCTCAACTTGGGTGCTGCATTCCAAACTGGTTATCTAGAGTGCAGGAG 303
||||||||||||||||||||||||||||||||||||||||||||||||||||||||||||
Sbjct 370544 TGAAATACCCGGGCTCAACTTGGGTGCTGCATTCCAAACTGGTTATCTAGAGTGCAGGAG 370603
Query 304 AGGAGAGTGGAATTCCTAGTGCAGCGGTGAAATGCGTAGAGATTAGGAAGAACACCAGTG 363
||||||||||||||||||||| ||||||||||||||||||||||||||||||||||||||
Sbjct 370604 AGGAGAGTGGAATTCCTAGTGTAGCGGTGAAATGCGTAGAGATTAGGAAGAACACCAGTG 370663
Query 364 GCGAAGGCGACTCTCTGGACTGTAACTGACGCTGAGGCTCGAAAGCGTGGGGAGCAAACA 423
|||||||||||||||| |||||||||||||||||||||||||||||||||||||||||||
Sbjct 370664 GCGAAGGCGACTCTCTAGACTGTAACTGACGCTGAGGCTCGAAAGCGTGGGGAGCAAACA 370723
Query 424 GGATTAGATACCCTTGTAGTC 444
|||||||||||||| ||||||
Sbjct 370724 GGATTAGATACCCTGGTAGTC 370744
Score = 787 bits (426), Expect = 0.0
Identities = 436/441 (99%), Gaps = 0/441 (0%)
Strand=Plus/Plus
Query 4 TCCTACGGGCGGCAGCAGTGGGGAATATTGCACAATGGGGGAAACCCTGATGCAGCAACG 63
||||||||| ||||||||||||||||||||||||||||||||||||||||||||||||||
Sbjct 106243 TCCTACGGGAGGCAGCAGTGGGGAATATTGCACAATGGGGGAAACCCTGATGCAGCAACG 106302
Query 64 CCGCGTGAGTGATGAAGGTTTTCGGATCGTAAAGCTCTGTCTTTGGGGAAGATAATGACG 123
||||||||||||||||||||||||||||||||||||||||||||||||||||||||||||
Sbjct 106303 CCGCGTGAGTGATGAAGGTTTTCGGATCGTAAAGCTCTGTCTTTGGGGAAGATAATGACG 106362
Query 124 GTACCCAAGGAGGAAGCCACGGCTAACTACGTGCCAGCAGCCGCGGTAATACGTAGGTGG 183
|||| |||||||||||||||||||||||||||||||||||||||||||||||||||||||
Sbjct 106363 GTACTCAAGGAGGAAGCCACGGCTAACTACGTGCCAGCAGCCGCGGTAATACGTAGGTGG 106422
Query 184 CGAGCGTTATCCGGATTTACTGGGCGTAAAGGGAGCGTAGGCGGATGATTAAGTGGGATG 243
| ||||||||||||||||||||||||||||||||||||||||||||||||||||||||||
Sbjct 106423 CAAGCGTTATCCGGATTTACTGGGCGTAAAGGGAGCGTAGGCGGATGATTAAGTGGGATG 106482
Query 244 TGAAATACCCGGGCTCAACTTGGGTGCTGCATTCCAAACTGGTTATCTAGAGTGCAGGAG 303
||||||||||||||||||||||||||||||||||||||||||||||||||||||||||||
Sbjct 106483 TGAAATACCCGGGCTCAACTTGGGTGCTGCATTCCAAACTGGTTATCTAGAGTGCAGGAG 106542
Query 304 AGGAGAGTGGAATTCCTAGTGCAGCGGTGAAATGCGTAGAGATTAGGAAGAACACCAGTG 363
||||||||||||||||||||| ||||||||||||||||||||||||||||||||||||||
Sbjct 106543 AGGAGAGTGGAATTCCTAGTGTAGCGGTGAAATGCGTAGAGATTAGGAAGAACACCAGTG 106602
Query 364 GCGAAGGCGACTCTCTGGACTGTAACTGACGCTGAGGCTCGAAAGCGTGGGGAGCAAACA 423
||||||||||||||||||||||||||||||||||||||||||||||||||||||||||||
Sbjct 106603 GCGAAGGCGACTCTCTGGACTGTAACTGACGCTGAGGCTCGAAAGCGTGGGGAGCAAACA 106662
Query 424 GGATTAGATACCCTTGTAGTC 444
|||||||||||||| ||||||
Sbjct 106663 GGATTAGATACCCTGGTAGTC 106683
>CP013101.1 Clostridium perfringens strain FORC_025, complete genome
Length=3343822
Score = 798 bits (432), Expect = 0.0
Identities = 438/441 (99%), Gaps = 0/441 (0%)
Strand=Plus/Plus
Query 4 TCCTACGGGCGGCAGCAGTGGGGAATATTGCACAATGGGGGAAACCCTGATGCAGCAACG 63
||||||||| ||||||||||||||||||||||||||||||||||||||||||||||||||
Sbjct 10095 TCCTACGGGAGGCAGCAGTGGGGAATATTGCACAATGGGGGAAACCCTGATGCAGCAACG 10154
Query 64 CCGCGTGAGTGATGAAGGTTTTCGGATCGTAAAGCTCTGTCTTTGGGGAAGATAATGACG 123
||||||||||||||||||||||||||||||||||||||||||||||||||||||||||||
Sbjct 10155 CCGCGTGAGTGATGAAGGTTTTCGGATCGTAAAGCTCTGTCTTTGGGGAAGATAATGACG 10214
Query 124 GTACCCAAGGAGGAAGCCACGGCTAACTACGTGCCAGCAGCCGCGGTAATACGTAGGTGG 183
||||||||||||||||||||||||||||||||||||||||||||||||||||||||||||
Sbjct 10215 GTACCCAAGGAGGAAGCCACGGCTAACTACGTGCCAGCAGCCGCGGTAATACGTAGGTGG 10274
Query 184 CGAGCGTTATCCGGATTTACTGGGCGTAAAGGGAGCGTAGGCGGATGATTAAGTGGGATG 243
||||||||||||||||||||||||||||||||||||||||||||||||||||||||||||
Sbjct 10275 CGAGCGTTATCCGGATTTACTGGGCGTAAAGGGAGCGTAGGCGGATGATTAAGTGGGATG 10334
Query 244 TGAAATACCCGGGCTCAACTTGGGTGCTGCATTCCAAACTGGTTATCTAGAGTGCAGGAG 303
||||||||||||||||||||||||||||||||||||||||||||||||||||||||||||
Sbjct 10335 TGAAATACCCGGGCTCAACTTGGGTGCTGCATTCCAAACTGGTTATCTAGAGTGCAGGAG 10394
Query 304 AGGAGAGTGGAATTCCTAGTGCAGCGGTGAAATGCGTAGAGATTAGGAAGAACACCAGTG 363
||||||||||||||||||||| ||||||||||||||||||||||||||||||||||||||
Sbjct 10395 AGGAGAGTGGAATTCCTAGTGTAGCGGTGAAATGCGTAGAGATTAGGAAGAACACCAGTG 10454
Query 364 GCGAAGGCGACTCTCTGGACTGTAACTGACGCTGAGGCTCGAAAGCGTGGGGAGCAAACA 423
||||||||||||||||||||||||||||||||||||||||||||||||||||||||||||
Sbjct 10455 GCGAAGGCGACTCTCTGGACTGTAACTGACGCTGAGGCTCGAAAGCGTGGGGAGCAAACA 10514
Query 424 GGATTAGATACCCTTGTAGTC 444
|||||||||||||| ||||||
Sbjct 10515 GGATTAGATACCCTGGTAGTC 10535
Score = 798 bits (432), Expect = 0.0
Identities = 438/441 (99%), Gaps = 0/441 (0%)
Strand=Plus/Plus
Query 4 TCCTACGGGCGGCAGCAGTGGGGAATATTGCACAATGGGGGAAACCCTGATGCAGCAACG 63
||||||||| ||||||||||||||||||||||||||||||||||||||||||||||||||
Sbjct 72808 TCCTACGGGAGGCAGCAGTGGGGAATATTGCACAATGGGGGAAACCCTGATGCAGCAACG 72867
Query 64 CCGCGTGAGTGATGAAGGTTTTCGGATCGTAAAGCTCTGTCTTTGGGGAAGATAATGACG 123
||||||||||||||||||||||||||||||||||||||||||||||||||||||||||||
Sbjct 72868 CCGCGTGAGTGATGAAGGTTTTCGGATCGTAAAGCTCTGTCTTTGGGGAAGATAATGACG 72927
Query 124 GTACCCAAGGAGGAAGCCACGGCTAACTACGTGCCAGCAGCCGCGGTAATACGTAGGTGG 183
||||||||||||||||||||||||||||||||||||||||||||||||||||||||||||
Sbjct 72928 GTACCCAAGGAGGAAGCCACGGCTAACTACGTGCCAGCAGCCGCGGTAATACGTAGGTGG 72987
Query 184 CGAGCGTTATCCGGATTTACTGGGCGTAAAGGGAGCGTAGGCGGATGATTAAGTGGGATG 243
||||||||||||||||||||||||||||||||||||||||||||||||||||||||||||
Sbjct 72988 CGAGCGTTATCCGGATTTACTGGGCGTAAAGGGAGCGTAGGCGGATGATTAAGTGGGATG 73047
Query 244 TGAAATACCCGGGCTCAACTTGGGTGCTGCATTCCAAACTGGTTATCTAGAGTGCAGGAG 303
||||||||||||||||||||||||||||||||||||||||||||||||||||||||||||
Sbjct 73048 TGAAATACCCGGGCTCAACTTGGGTGCTGCATTCCAAACTGGTTATCTAGAGTGCAGGAG 73107
Query 304 AGGAGAGTGGAATTCCTAGTGCAGCGGTGAAATGCGTAGAGATTAGGAAGAACACCAGTG 363
||||||||||||||||||||| ||||||||||||||||||||||||||||||||||||||
Sbjct 73108 AGGAGAGTGGAATTCCTAGTGTAGCGGTGAAATGCGTAGAGATTAGGAAGAACACCAGTG 73167
Query 364 GCGAAGGCGACTCTCTGGACTGTAACTGACGCTGAGGCTCGAAAGCGTGGGGAGCAAACA 423
||||||||||||||||||||||||||||||||||||||||||||||||||||||||||||
Sbjct 73168 GCGAAGGCGACTCTCTGGACTGTAACTGACGCTGAGGCTCGAAAGCGTGGGGAGCAAACA 73227
Query 424 GGATTAGATACCCTTGTAGTC 444
|||||||||||||| ||||||
Sbjct 73228 GGATTAGATACCCTGGTAGTC 73248
Score = 798 bits (432), Expect = 0.0
Identities = 438/441 (99%), Gaps = 0/441 (0%)
Strand=Plus/Plus
Query 4 TCCTACGGGCGGCAGCAGTGGGGAATATTGCACAATGGGGGAAACCCTGATGCAGCAACG 63
||||||||| ||||||||||||||||||||||||||||||||||||||||||||||||||
Sbjct 82683 TCCTACGGGAGGCAGCAGTGGGGAATATTGCACAATGGGGGAAACCCTGATGCAGCAACG 82742
Query 64 CCGCGTGAGTGATGAAGGTTTTCGGATCGTAAAGCTCTGTCTTTGGGGAAGATAATGACG 123
||||||||||||||||||||||||||||||||||||||||||||||||||||||||||||
Sbjct 82743 CCGCGTGAGTGATGAAGGTTTTCGGATCGTAAAGCTCTGTCTTTGGGGAAGATAATGACG 82802
Query 124 GTACCCAAGGAGGAAGCCACGGCTAACTACGTGCCAGCAGCCGCGGTAATACGTAGGTGG 183
||||||||||||||||||||||||||||||||||||||||||||||||||||||||||||
Sbjct 82803 GTACCCAAGGAGGAAGCCACGGCTAACTACGTGCCAGCAGCCGCGGTAATACGTAGGTGG 82862
Query 184 CGAGCGTTATCCGGATTTACTGGGCGTAAAGGGAGCGTAGGCGGATGATTAAGTGGGATG 243
||||||||||||||||||||||||||||||||||||||||||||||||||||||||||||
Sbjct 82863 CGAGCGTTATCCGGATTTACTGGGCGTAAAGGGAGCGTAGGCGGATGATTAAGTGGGATG 82922
Query 244 TGAAATACCCGGGCTCAACTTGGGTGCTGCATTCCAAACTGGTTATCTAGAGTGCAGGAG 303
||||||||||||||||||||||||||||||||||||||||||||||||||||||||||||
Sbjct 82923 TGAAATACCCGGGCTCAACTTGGGTGCTGCATTCCAAACTGGTTATCTAGAGTGCAGGAG 82982
Query 304 AGGAGAGTGGAATTCCTAGTGCAGCGGTGAAATGCGTAGAGATTAGGAAGAACACCAGTG 363
||||||||||||||||||||| ||||||||||||||||||||||||||||||||||||||
Sbjct 82983 AGGAGAGTGGAATTCCTAGTGTAGCGGTGAAATGCGTAGAGATTAGGAAGAACACCAGTG 83042
Query 364 GCGAAGGCGACTCTCTGGACTGTAACTGACGCTGAGGCTCGAAAGCGTGGGGAGCAAACA 423
||||||||||||||||||||||||||||||||||||||||||||||||||||||||||||
Sbjct 83043 GCGAAGGCGACTCTCTGGACTGTAACTGACGCTGAGGCTCGAAAGCGTGGGGAGCAAACA 83102
Query 424 GGATTAGATACCCTTGTAGTC 444
|||||||||||||| ||||||
Sbjct 83103 GGATTAGATACCCTGGTAGTC 83123
Score = 798 bits (432), Expect = 0.0
Identities = 438/441 (99%), Gaps = 0/441 (0%)
Strand=Plus/Plus
Query 4 TCCTACGGGCGGCAGCAGTGGGGAATATTGCACAATGGGGGAAACCCTGATGCAGCAACG 63
||||||||| ||||||||||||||||||||||||||||||||||||||||||||||||||
Sbjct 106118 TCCTACGGGAGGCAGCAGTGGGGAATATTGCACAATGGGGGAAACCCTGATGCAGCAACG 106177
Query 64 CCGCGTGAGTGATGAAGGTTTTCGGATCGTAAAGCTCTGTCTTTGGGGAAGATAATGACG 123
||||||||||||||||||||||||||||||||||||||||||||||||||||||||||||
Sbjct 106178 CCGCGTGAGTGATGAAGGTTTTCGGATCGTAAAGCTCTGTCTTTGGGGAAGATAATGACG 106237
Query 124 GTACCCAAGGAGGAAGCCACGGCTAACTACGTGCCAGCAGCCGCGGTAATACGTAGGTGG 183
||||||||||||||||||||||||||||||||||||||||||||||||||||||||||||
Sbjct 106238 GTACCCAAGGAGGAAGCCACGGCTAACTACGTGCCAGCAGCCGCGGTAATACGTAGGTGG 106297
Query 184 CGAGCGTTATCCGGATTTACTGGGCGTAAAGGGAGCGTAGGCGGATGATTAAGTGGGATG 243
||||||||||||||||||||||||||||||||||||||||||||||||||||||||||||
Sbjct 106298 CGAGCGTTATCCGGATTTACTGGGCGTAAAGGGAGCGTAGGCGGATGATTAAGTGGGATG 106357
Query 244 TGAAATACCCGGGCTCAACTTGGGTGCTGCATTCCAAACTGGTTATCTAGAGTGCAGGAG 303
||||||||||||||||||||||||||||||||||||||||||||||||||||||||||||
Sbjct 106358 TGAAATACCCGGGCTCAACTTGGGTGCTGCATTCCAAACTGGTTATCTAGAGTGCAGGAG 106417
Query 304 AGGAGAGTGGAATTCCTAGTGCAGCGGTGAAATGCGTAGAGATTAGGAAGAACACCAGTG 363
||||||||||||||||||||| ||||||||||||||||||||||||||||||||||||||
Sbjct 106418 AGGAGAGTGGAATTCCTAGTGTAGCGGTGAAATGCGTAGAGATTAGGAAGAACACCAGTG 106477
Query 364 GCGAAGGCGACTCTCTGGACTGTAACTGACGCTGAGGCTCGAAAGCGTGGGGAGCAAACA 423
||||||||||||||||||||||||||||||||||||||||||||||||||||||||||||
Sbjct 106478 GCGAAGGCGACTCTCTGGACTGTAACTGACGCTGAGGCTCGAAAGCGTGGGGAGCAAACA 106537
Query 424 GGATTAGATACCCTTGTAGTC 444
|||||||||||||| ||||||
Sbjct 106538 GGATTAGATACCCTGGTAGTC 106558
Score = 798 bits (432), Expect = 0.0
Identities = 438/441 (99%), Gaps = 0/441 (0%)
Strand=Plus/Plus
Query 4 TCCTACGGGCGGCAGCAGTGGGGAATATTGCACAATGGGGGAAACCCTGATGCAGCAACG 63
||||||||| ||||||||||||||||||||||||||||||||||||||||||||||||||
Sbjct 115950 TCCTACGGGAGGCAGCAGTGGGGAATATTGCACAATGGGGGAAACCCTGATGCAGCAACG 116009
Query 64 CCGCGTGAGTGATGAAGGTTTTCGGATCGTAAAGCTCTGTCTTTGGGGAAGATAATGACG 123
||||||||||||||||||||||||||||||||||||||||||||||||||||||||||||
Sbjct 116010 CCGCGTGAGTGATGAAGGTTTTCGGATCGTAAAGCTCTGTCTTTGGGGAAGATAATGACG 116069
Query 124 GTACCCAAGGAGGAAGCCACGGCTAACTACGTGCCAGCAGCCGCGGTAATACGTAGGTGG 183
||||||||||||||||||||||||||||||||||||||||||||||||||||||||||||
Sbjct 116070 GTACCCAAGGAGGAAGCCACGGCTAACTACGTGCCAGCAGCCGCGGTAATACGTAGGTGG 116129
Query 184 CGAGCGTTATCCGGATTTACTGGGCGTAAAGGGAGCGTAGGCGGATGATTAAGTGGGATG 243
||||||||||||||||||||||||||||||||||||||||||||||||||||||||||||
Sbjct 116130 CGAGCGTTATCCGGATTTACTGGGCGTAAAGGGAGCGTAGGCGGATGATTAAGTGGGATG 116189
Query 244 TGAAATACCCGGGCTCAACTTGGGTGCTGCATTCCAAACTGGTTATCTAGAGTGCAGGAG 303
||||||||||||||||||||||||||||||||||||||||||||||||||||||||||||
Sbjct 116190 TGAAATACCCGGGCTCAACTTGGGTGCTGCATTCCAAACTGGTTATCTAGAGTGCAGGAG 116249
Query 304 AGGAGAGTGGAATTCCTAGTGCAGCGGTGAAATGCGTAGAGATTAGGAAGAACACCAGTG 363
||||||||||||||||||||| ||||||||||||||||||||||||||||||||||||||
Sbjct 116250 AGGAGAGTGGAATTCCTAGTGTAGCGGTGAAATGCGTAGAGATTAGGAAGAACACCAGTG 116309
Query 364 GCGAAGGCGACTCTCTGGACTGTAACTGACGCTGAGGCTCGAAAGCGTGGGGAGCAAACA 423
||||||||||||||||||||||||||||||||||||||||||||||||||||||||||||
Sbjct 116310 GCGAAGGCGACTCTCTGGACTGTAACTGACGCTGAGGCTCGAAAGCGTGGGGAGCAAACA 116369
Query 424 GGATTAGATACCCTTGTAGTC 444
|||||||||||||| ||||||
Sbjct 116370 GGATTAGATACCCTGGTAGTC 116390
Score = 798 bits (432), Expect = 0.0
Identities = 438/441 (99%), Gaps = 0/441 (0%)
Strand=Plus/Plus
Query 4 TCCTACGGGCGGCAGCAGTGGGGAATATTGCACAATGGGGGAAACCCTGATGCAGCAACG 63
||||||||| ||||||||||||||||||||||||||||||||||||||||||||||||||
Sbjct 266270 TCCTACGGGAGGCAGCAGTGGGGAATATTGCACAATGGGGGAAACCCTGATGCAGCAACG 266329
Query 64 CCGCGTGAGTGATGAAGGTTTTCGGATCGTAAAGCTCTGTCTTTGGGGAAGATAATGACG 123
||||||||||||||||||||||||||||||||||||||||||||||||||||||||||||
Sbjct 266330 CCGCGTGAGTGATGAAGGTTTTCGGATCGTAAAGCTCTGTCTTTGGGGAAGATAATGACG 266389
Query 124 GTACCCAAGGAGGAAGCCACGGCTAACTACGTGCCAGCAGCCGCGGTAATACGTAGGTGG 183
||||||||||||||||||||||||||||||||||||||||||||||||||||||||||||
Sbjct 266390 GTACCCAAGGAGGAAGCCACGGCTAACTACGTGCCAGCAGCCGCGGTAATACGTAGGTGG 266449
Query 184 CGAGCGTTATCCGGATTTACTGGGCGTAAAGGGAGCGTAGGCGGATGATTAAGTGGGATG 243
||||||||||||||||||||||||||||||||||||||||||||||||||||||||||||
Sbjct 266450 CGAGCGTTATCCGGATTTACTGGGCGTAAAGGGAGCGTAGGCGGATGATTAAGTGGGATG 266509
Query 244 TGAAATACCCGGGCTCAACTTGGGTGCTGCATTCCAAACTGGTTATCTAGAGTGCAGGAG 303
||||||||||||||||||||||||||||||||||||||||||||||||||||||||||||
Sbjct 266510 TGAAATACCCGGGCTCAACTTGGGTGCTGCATTCCAAACTGGTTATCTAGAGTGCAGGAG 266569
Query 304 AGGAGAGTGGAATTCCTAGTGCAGCGGTGAAATGCGTAGAGATTAGGAAGAACACCAGTG 363
||||||||||||||||||||| ||||||||||||||||||||||||||||||||||||||
Sbjct 266570 AGGAGAGTGGAATTCCTAGTGTAGCGGTGAAATGCGTAGAGATTAGGAAGAACACCAGTG 266629
Query 364 GCGAAGGCGACTCTCTGGACTGTAACTGACGCTGAGGCTCGAAAGCGTGGGGAGCAAACA 423
||||||||||||||||||||||||||||||||||||||||||||||||||||||||||||
Sbjct 266630 GCGAAGGCGACTCTCTGGACTGTAACTGACGCTGAGGCTCGAAAGCGTGGGGAGCAAACA 266689
Query 424 GGATTAGATACCCTTGTAGTC 444
|||||||||||||| ||||||
Sbjct 266690 GGATTAGATACCCTGGTAGTC 266710
Score = 798 bits (432), Expect = 0.0
Identities = 438/441 (99%), Gaps = 0/441 (0%)
Strand=Plus/Plus
Query 4 TCCTACGGGCGGCAGCAGTGGGGAATATTGCACAATGGGGGAAACCCTGATGCAGCAACG 63
||||||||| ||||||||||||||||||||||||||||||||||||||||||||||||||
Sbjct 346013 TCCTACGGGAGGCAGCAGTGGGGAATATTGCACAATGGGGGAAACCCTGATGCAGCAACG 346072
Query 64 CCGCGTGAGTGATGAAGGTTTTCGGATCGTAAAGCTCTGTCTTTGGGGAAGATAATGACG 123
||||||||||||||||||||||||||||||||||||||||||||||||||||||||||||
Sbjct 346073 CCGCGTGAGTGATGAAGGTTTTCGGATCGTAAAGCTCTGTCTTTGGGGAAGATAATGACG 346132
Query 124 GTACCCAAGGAGGAAGCCACGGCTAACTACGTGCCAGCAGCCGCGGTAATACGTAGGTGG 183
||||||||||||||||||||||||||||||||||||||||||||||||||||||||||||
Sbjct 346133 GTACCCAAGGAGGAAGCCACGGCTAACTACGTGCCAGCAGCCGCGGTAATACGTAGGTGG 346192
Query 184 CGAGCGTTATCCGGATTTACTGGGCGTAAAGGGAGCGTAGGCGGATGATTAAGTGGGATG 243
||||||||||||||||||||||||||||||||||||||||||||||||||||||||||||
Sbjct 346193 CGAGCGTTATCCGGATTTACTGGGCGTAAAGGGAGCGTAGGCGGATGATTAAGTGGGATG 346252
Query 244 TGAAATACCCGGGCTCAACTTGGGTGCTGCATTCCAAACTGGTTATCTAGAGTGCAGGAG 303
||||||||||||||||||||||||||||||||||||||||||||||||||||||||||||
Sbjct 346253 TGAAATACCCGGGCTCAACTTGGGTGCTGCATTCCAAACTGGTTATCTAGAGTGCAGGAG 346312
Query 304 AGGAGAGTGGAATTCCTAGTGCAGCGGTGAAATGCGTAGAGATTAGGAAGAACACCAGTG 363
||||||||||||||||||||| ||||||||||||||||||||||||||||||||||||||
Sbjct 346313 AGGAGAGTGGAATTCCTAGTGTAGCGGTGAAATGCGTAGAGATTAGGAAGAACACCAGTG 346372
Query 364 GCGAAGGCGACTCTCTGGACTGTAACTGACGCTGAGGCTCGAAAGCGTGGGGAGCAAACA 423
||||||||||||||||||||||||||||||||||||||||||||||||||||||||||||
Sbjct 346373 GCGAAGGCGACTCTCTGGACTGTAACTGACGCTGAGGCTCGAAAGCGTGGGGAGCAAACA 346432
Query 424 GGATTAGATACCCTTGTAGTC 444
|||||||||||||| ||||||
Sbjct 346433 GGATTAGATACCCTGGTAGTC 346453
Score = 798 bits (432), Expect = 0.0
Identities = 438/441 (99%), Gaps = 0/441 (0%)
Strand=Plus/Plus
Query 4 TCCTACGGGCGGCAGCAGTGGGGAATATTGCACAATGGGGGAAACCCTGATGCAGCAACG 63
||||||||| ||||||||||||||||||||||||||||||||||||||||||||||||||
Sbjct 696832 TCCTACGGGAGGCAGCAGTGGGGAATATTGCACAATGGGGGAAACCCTGATGCAGCAACG 696891
Query 64 CCGCGTGAGTGATGAAGGTTTTCGGATCGTAAAGCTCTGTCTTTGGGGAAGATAATGACG 123
||||||||||||||||||||||||||||||||||||||||||||||||||||||||||||
Sbjct 696892 CCGCGTGAGTGATGAAGGTTTTCGGATCGTAAAGCTCTGTCTTTGGGGAAGATAATGACG 696951
Query 124 GTACCCAAGGAGGAAGCCACGGCTAACTACGTGCCAGCAGCCGCGGTAATACGTAGGTGG 183
||||||||||||||||||||||||||||||||||||||||||||||||||||||||||||
Sbjct 696952 GTACCCAAGGAGGAAGCCACGGCTAACTACGTGCCAGCAGCCGCGGTAATACGTAGGTGG 697011
Query 184 CGAGCGTTATCCGGATTTACTGGGCGTAAAGGGAGCGTAGGCGGATGATTAAGTGGGATG 243
||||||||||||||||||||||||||||||||||||||||||||||||||||||||||||
Sbjct 697012 CGAGCGTTATCCGGATTTACTGGGCGTAAAGGGAGCGTAGGCGGATGATTAAGTGGGATG 697071
Query 244 TGAAATACCCGGGCTCAACTTGGGTGCTGCATTCCAAACTGGTTATCTAGAGTGCAGGAG 303
||||||||||||||||||||||||||||||||||||||||||||||||||||||||||||
Sbjct 697072 TGAAATACCCGGGCTCAACTTGGGTGCTGCATTCCAAACTGGTTATCTAGAGTGCAGGAG 697131
Query 304 AGGAGAGTGGAATTCCTAGTGCAGCGGTGAAATGCGTAGAGATTAGGAAGAACACCAGTG 363
||||||||||||||||||||| ||||||||||||||||||||||||||||||||||||||
Sbjct 697132 AGGAGAGTGGAATTCCTAGTGTAGCGGTGAAATGCGTAGAGATTAGGAAGAACACCAGTG 697191
Query 364 GCGAAGGCGACTCTCTGGACTGTAACTGACGCTGAGGCTCGAAAGCGTGGGGAGCAAACA 423
||||||||||||||||||||||||||||||||||||||||||||||||||||||||||||
Sbjct 697192 GCGAAGGCGACTCTCTGGACTGTAACTGACGCTGAGGCTCGAAAGCGTGGGGAGCAAACA 697251
Query 424 GGATTAGATACCCTTGTAGTC 444
|||||||||||||| ||||||
Sbjct 697252 GGATTAGATACCCTGGTAGTC 697272
Score = 798 bits (432), Expect = 0.0
Identities = 438/441 (99%), Gaps = 0/441 (0%)
Strand=Plus/Minus
Query 4 TCCTACGGGCGGCAGCAGTGGGGAATATTGCACAATGGGGGAAACCCTGATGCAGCAACG 63
||||||||| ||||||||||||||||||||||||||||||||||||||||||||||||||
Sbjct 2874275 TCCTACGGGAGGCAGCAGTGGGGAATATTGCACAATGGGGGAAACCCTGATGCAGCAACG 2874216
Query 64 CCGCGTGAGTGATGAAGGTTTTCGGATCGTAAAGCTCTGTCTTTGGGGAAGATAATGACG 123
||||||||||||||||||||||||||||||||||||||||||||||||||||||||||||
Sbjct 2874215 CCGCGTGAGTGATGAAGGTTTTCGGATCGTAAAGCTCTGTCTTTGGGGAAGATAATGACG 2874156
Query 124 GTACCCAAGGAGGAAGCCACGGCTAACTACGTGCCAGCAGCCGCGGTAATACGTAGGTGG 183
||||||||||||||||||||||||||||||||||||||||||||||||||||||||||||
Sbjct 2874155 GTACCCAAGGAGGAAGCCACGGCTAACTACGTGCCAGCAGCCGCGGTAATACGTAGGTGG 2874096
Query 184 CGAGCGTTATCCGGATTTACTGGGCGTAAAGGGAGCGTAGGCGGATGATTAAGTGGGATG 243
||||||||||||||||||||||||||||||||||||||||||||||||||||||||||||
Sbjct 2874095 CGAGCGTTATCCGGATTTACTGGGCGTAAAGGGAGCGTAGGCGGATGATTAAGTGGGATG 2874036
Query 244 TGAAATACCCGGGCTCAACTTGGGTGCTGCATTCCAAACTGGTTATCTAGAGTGCAGGAG 303
||||||||||||||||||||||||||||||||||||||||||||||||||||||||||||
Sbjct 2874035 TGAAATACCCGGGCTCAACTTGGGTGCTGCATTCCAAACTGGTTATCTAGAGTGCAGGAG 2873976
Query 304 AGGAGAGTGGAATTCCTAGTGCAGCGGTGAAATGCGTAGAGATTAGGAAGAACACCAGTG 363
||||||||||||||||||||| ||||||||||||||||||||||||||||||||||||||
Sbjct 2873975 AGGAGAGTGGAATTCCTAGTGTAGCGGTGAAATGCGTAGAGATTAGGAAGAACACCAGTG 2873916
Query 364 GCGAAGGCGACTCTCTGGACTGTAACTGACGCTGAGGCTCGAAAGCGTGGGGAGCAAACA 423
||||||||||||||||||||||||||||||||||||||||||||||||||||||||||||
Sbjct 2873915 GCGAAGGCGACTCTCTGGACTGTAACTGACGCTGAGGCTCGAAAGCGTGGGGAGCAAACA 2873856
Query 424 GGATTAGATACCCTTGTAGTC 444
|||||||||||||| ||||||
Sbjct 2873855 GGATTAGATACCCTGGTAGTC 2873835
Score = 798 bits (432), Expect = 0.0
Identities = 438/441 (99%), Gaps = 0/441 (0%)
Strand=Plus/Minus
Query 4 TCCTACGGGCGGCAGCAGTGGGGAATATTGCACAATGGGGGAAACCCTGATGCAGCAACG 63
||||||||| ||||||||||||||||||||||||||||||||||||||||||||||||||
Sbjct 3121384 TCCTACGGGAGGCAGCAGTGGGGAATATTGCACAATGGGGGAAACCCTGATGCAGCAACG 3121325
Query 64 CCGCGTGAGTGATGAAGGTTTTCGGATCGTAAAGCTCTGTCTTTGGGGAAGATAATGACG 123
||||||||||||||||||||||||||||||||||||||||||||||||||||||||||||
Sbjct 3121324 CCGCGTGAGTGATGAAGGTTTTCGGATCGTAAAGCTCTGTCTTTGGGGAAGATAATGACG 3121265
Query 124 GTACCCAAGGAGGAAGCCACGGCTAACTACGTGCCAGCAGCCGCGGTAATACGTAGGTGG 183
||||||||||||||||||||||||||||||||||||||||||||||||||||||||||||
Sbjct 3121264 GTACCCAAGGAGGAAGCCACGGCTAACTACGTGCCAGCAGCCGCGGTAATACGTAGGTGG 3121205
Query 184 CGAGCGTTATCCGGATTTACTGGGCGTAAAGGGAGCGTAGGCGGATGATTAAGTGGGATG 243
||||||||||||||||||||||||||||||||||||||||||||||||||||||||||||
Sbjct 3121204 CGAGCGTTATCCGGATTTACTGGGCGTAAAGGGAGCGTAGGCGGATGATTAAGTGGGATG 3121145
Query 244 TGAAATACCCGGGCTCAACTTGGGTGCTGCATTCCAAACTGGTTATCTAGAGTGCAGGAG 303
||||||||||||||||||||||||||||||||||||||||||||||||||||||||||||
Sbjct 3121144 TGAAATACCCGGGCTCAACTTGGGTGCTGCATTCCAAACTGGTTATCTAGAGTGCAGGAG 3121085
Query 304 AGGAGAGTGGAATTCCTAGTGCAGCGGTGAAATGCGTAGAGATTAGGAAGAACACCAGTG 363
||||||||||||||||||||| ||||||||||||||||||||||||||||||||||||||
Sbjct 3121084 AGGAGAGTGGAATTCCTAGTGTAGCGGTGAAATGCGTAGAGATTAGGAAGAACACCAGTG 3121025
Query 364 GCGAAGGCGACTCTCTGGACTGTAACTGACGCTGAGGCTCGAAAGCGTGGGGAGCAAACA 423
||||||||||||||||||||||||||||||||||||||||||||||||||||||||||||
Sbjct 3121024 GCGAAGGCGACTCTCTGGACTGTAACTGACGCTGAGGCTCGAAAGCGTGGGGAGCAAACA 3120965
Query 424 GGATTAGATACCCTTGTAGTC 444
|||||||||||||| ||||||
Sbjct 3120964 GGATTAGATACCCTGGTAGTC 3120944
>KX986316.1 Clostridium perfringens strain SD14-02 16S ribosomal RNA gene,
partial sequence
Length=1384
Score = 798 bits (432), Expect = 0.0
Identities = 438/441 (99%), Gaps = 0/441 (0%)
Strand=Plus/Plus
Query 4 TCCTACGGGCGGCAGCAGTGGGGAATATTGCACAATGGGGGAAACCCTGATGCAGCAACG 63
||||||||| ||||||||||||||||||||||||||||||||||||||||||||||||||
Sbjct 289 TCCTACGGGAGGCAGCAGTGGGGAATATTGCACAATGGGGGAAACCCTGATGCAGCAACG 348
Query 64 CCGCGTGAGTGATGAAGGTTTTCGGATCGTAAAGCTCTGTCTTTGGGGAAGATAATGACG 123
||||||||||||||||||||||||||||||||||||||||||||||||||||||||||||
Sbjct 349 CCGCGTGAGTGATGAAGGTTTTCGGATCGTAAAGCTCTGTCTTTGGGGAAGATAATGACG 408
Query 124 GTACCCAAGGAGGAAGCCACGGCTAACTACGTGCCAGCAGCCGCGGTAATACGTAGGTGG 183
||||||||||||||||||||||||||||||||||||||||||||||||||||||||||||
Sbjct 409 GTACCCAAGGAGGAAGCCACGGCTAACTACGTGCCAGCAGCCGCGGTAATACGTAGGTGG 468
Query 184 CGAGCGTTATCCGGATTTACTGGGCGTAAAGGGAGCGTAGGCGGATGATTAAGTGGGATG 243
||||||||||||||||||||||||||||||||||||||||||||||||||||||||||||
Sbjct 469 CGAGCGTTATCCGGATTTACTGGGCGTAAAGGGAGCGTAGGCGGATGATTAAGTGGGATG 528
Query 244 TGAAATACCCGGGCTCAACTTGGGTGCTGCATTCCAAACTGGTTATCTAGAGTGCAGGAG 303
||||||||||||||||||||||||||||||||||||||||||||||||||||||||||||
Sbjct 529 TGAAATACCCGGGCTCAACTTGGGTGCTGCATTCCAAACTGGTTATCTAGAGTGCAGGAG 588
Query 304 AGGAGAGTGGAATTCCTAGTGCAGCGGTGAAATGCGTAGAGATTAGGAAGAACACCAGTG 363
||||||||||||||||||||| ||||||||||||||||||||||||||||||||||||||
Sbjct 589 AGGAGAGTGGAATTCCTAGTGTAGCGGTGAAATGCGTAGAGATTAGGAAGAACACCAGTG 648
Query 364 GCGAAGGCGACTCTCTGGACTGTAACTGACGCTGAGGCTCGAAAGCGTGGGGAGCAAACA 423
||||||||||||||||||||||||||||||||||||||||||||||||||||||||||||
Sbjct 649 GCGAAGGCGACTCTCTGGACTGTAACTGACGCTGAGGCTCGAAAGCGTGGGGAGCAAACA 708
Query 424 GGATTAGATACCCTTGTAGTC 444
|||||||||||||| ||||||
Sbjct 709 GGATTAGATACCCTGGTAGTC 729
>AM889034.1 Clostridium perfringens partial 16S rRNA gene, isolate JS9
Length=1402
Score = 798 bits (432), Expect = 0.0
Identities = 438/441 (99%), Gaps = 0/441 (0%)
Strand=Plus/Plus
Query 4 TCCTACGGGCGGCAGCAGTGGGGAATATTGCACAATGGGGGAAACCCTGATGCAGCAACG 63
||||||||| ||||||||||||||||||||||||||||||||||||||||||||||||||
Sbjct 323 TCCTACGGGAGGCAGCAGTGGGGAATATTGCACAATGGGGGAAACCCTGATGCAGCAACG 382
Query 64 CCGCGTGAGTGATGAAGGTTTTCGGATCGTAAAGCTCTGTCTTTGGGGAAGATAATGACG 123
||||||||||||||||||||||||||||||||||||||||||||||||||||||||||||
Sbjct 383 CCGCGTGAGTGATGAAGGTTTTCGGATCGTAAAGCTCTGTCTTTGGGGAAGATAATGACG 442
Query 124 GTACCCAAGGAGGAAGCCACGGCTAACTACGTGCCAGCAGCCGCGGTAATACGTAGGTGG 183
||||||||||||||||||||||||||||||||||||||||||||||||||||||||||||
Sbjct 443 GTACCCAAGGAGGAAGCCACGGCTAACTACGTGCCAGCAGCCGCGGTAATACGTAGGTGG 502
Query 184 CGAGCGTTATCCGGATTTACTGGGCGTAAAGGGAGCGTAGGCGGATGATTAAGTGGGATG 243
||||||||||||||||||||||||||||||||||||||||||||||||||||||||||||
Sbjct 503 CGAGCGTTATCCGGATTTACTGGGCGTAAAGGGAGCGTAGGCGGATGATTAAGTGGGATG 562
Query 244 TGAAATACCCGGGCTCAACTTGGGTGCTGCATTCCAAACTGGTTATCTAGAGTGCAGGAG 303
||||||||||||||||||||||||||||||||||||||||||||||||||||||||||||
Sbjct 563 TGAAATACCCGGGCTCAACTTGGGTGCTGCATTCCAAACTGGTTATCTAGAGTGCAGGAG 622
Query 304 AGGAGAGTGGAATTCCTAGTGCAGCGGTGAAATGCGTAGAGATTAGGAAGAACACCAGTG 363
||||||||||||||||||||| ||||||||||||||||||||||||||||||||||||||
Sbjct 623 AGGAGAGTGGAATTCCTAGTGTAGCGGTGAAATGCGTAGAGATTAGGAAGAACACCAGTG 682
Query 364 GCGAAGGCGACTCTCTGGACTGTAACTGACGCTGAGGCTCGAAAGCGTGGGGAGCAAACA 423
||||||||||||||||||||||||||||||||||||||||||||||||||||||||||||
Sbjct 683 GCGAAGGCGACTCTCTGGACTGTAACTGACGCTGAGGCTCGAAAGCGTGGGGAGCAAACA 742
Query 424 GGATTAGATACCCTTGTAGTC 444
|||||||||||||| ||||||
Sbjct 743 GGATTAGATACCCTGGTAGTC 763
>AM889033.1 Clostridium perfringens partial 16S rRNA gene, isolate JS8
Length=1460
Score = 798 bits (432), Expect = 0.0
Identities = 438/441 (99%), Gaps = 0/441 (0%)
Strand=Plus/Plus
Query 4 TCCTACGGGCGGCAGCAGTGGGGAATATTGCACAATGGGGGAAACCCTGATGCAGCAACG 63
||||||||| ||||||||||||||||||||||||||||||||||||||||||||||||||
Sbjct 322 TCCTACGGGAGGCAGCAGTGGGGAATATTGCACAATGGGGGAAACCCTGATGCAGCAACG 381
Query 64 CCGCGTGAGTGATGAAGGTTTTCGGATCGTAAAGCTCTGTCTTTGGGGAAGATAATGACG 123
||||||||||||||||||||||||||||||||||||||||||||||||||||||||||||
Sbjct 382 CCGCGTGAGTGATGAAGGTTTTCGGATCGTAAAGCTCTGTCTTTGGGGAAGATAATGACG 441
Query 124 GTACCCAAGGAGGAAGCCACGGCTAACTACGTGCCAGCAGCCGCGGTAATACGTAGGTGG 183
||||||||||||||||||||||||||||||||||||||||||||||||||||||||||||
Sbjct 442 GTACCCAAGGAGGAAGCCACGGCTAACTACGTGCCAGCAGCCGCGGTAATACGTAGGTGG 501
Query 184 CGAGCGTTATCCGGATTTACTGGGCGTAAAGGGAGCGTAGGCGGATGATTAAGTGGGATG 243
||||||||||||||||||||||||||||||||||||||||||||||||||||||||||||
Sbjct 502 CGAGCGTTATCCGGATTTACTGGGCGTAAAGGGAGCGTAGGCGGATGATTAAGTGGGATG 561
Query 244 TGAAATACCCGGGCTCAACTTGGGTGCTGCATTCCAAACTGGTTATCTAGAGTGCAGGAG 303
||||||||||||||||||||||||||||||||||||||||||||||||||||||||||||
Sbjct 562 TGAAATACCCGGGCTCAACTTGGGTGCTGCATTCCAAACTGGTTATCTAGAGTGCAGGAG 621
Query 304 AGGAGAGTGGAATTCCTAGTGCAGCGGTGAAATGCGTAGAGATTAGGAAGAACACCAGTG 363
||||||||||||||||||||| ||||||||||||||||||||||||||||||||||||||
Sbjct 622 AGGAGAGTGGAATTCCTAGTGTAGCGGTGAAATGCGTAGAGATTAGGAAGAACACCAGTG 681
Query 364 GCGAAGGCGACTCTCTGGACTGTAACTGACGCTGAGGCTCGAAAGCGTGGGGAGCAAACA 423
||||||||||||||||||||||||||||||||||||||||||||||||||||||||||||
Sbjct 682 GCGAAGGCGACTCTCTGGACTGTAACTGACGCTGAGGCTCGAAAGCGTGGGGAGCAAACA 741
Query 424 GGATTAGATACCCTTGTAGTC 444
|||||||||||||| ||||||
Sbjct 742 GGATTAGATACCCTGGTAGTC 762
>AM889029.1 Clostridium perfringens partial 16S rRNA gene, isolate JS2
Length=1347
Score = 798 bits (432), Expect = 0.0
Identities = 438/441 (99%), Gaps = 0/441 (0%)
Strand=Plus/Plus
Query 4 TCCTACGGGCGGCAGCAGTGGGGAATATTGCACAATGGGGGAAACCCTGATGCAGCAACG 63
||||||||| ||||||||||||||||||||||||||||||||||||||||||||||||||
Sbjct 322 TCCTACGGGAGGCAGCAGTGGGGAATATTGCACAATGGGGGAAACCCTGATGCAGCAACG 381
Query 64 CCGCGTGAGTGATGAAGGTTTTCGGATCGTAAAGCTCTGTCTTTGGGGAAGATAATGACG 123
||||||||||||||||||||||||||||||||||||||||||||||||||||||||||||
Sbjct 382 CCGCGTGAGTGATGAAGGTTTTCGGATCGTAAAGCTCTGTCTTTGGGGAAGATAATGACG 441
Query 124 GTACCCAAGGAGGAAGCCACGGCTAACTACGTGCCAGCAGCCGCGGTAATACGTAGGTGG 183
||||||||||||||||||||||||||||||||||||||||||||||||||||||||||||
Sbjct 442 GTACCCAAGGAGGAAGCCACGGCTAACTACGTGCCAGCAGCCGCGGTAATACGTAGGTGG 501
Query 184 CGAGCGTTATCCGGATTTACTGGGCGTAAAGGGAGCGTAGGCGGATGATTAAGTGGGATG 243
||||||||||||||||||||||||||||||||||||||||||||||||||||||||||||
Sbjct 502 CGAGCGTTATCCGGATTTACTGGGCGTAAAGGGAGCGTAGGCGGATGATTAAGTGGGATG 561
Query 244 TGAAATACCCGGGCTCAACTTGGGTGCTGCATTCCAAACTGGTTATCTAGAGTGCAGGAG 303
||||||||||||||||||||||||||||||||||||||||||||||||||||||||||||
Sbjct 562 TGAAATACCCGGGCTCAACTTGGGTGCTGCATTCCAAACTGGTTATCTAGAGTGCAGGAG 621
Query 304 AGGAGAGTGGAATTCCTAGTGCAGCGGTGAAATGCGTAGAGATTAGGAAGAACACCAGTG 363
||||||||||||||||||||| ||||||||||||||||||||||||||||||||||||||
Sbjct 622 AGGAGAGTGGAATTCCTAGTGTAGCGGTGAAATGCGTAGAGATTAGGAAGAACACCAGTG 681
Query 364 GCGAAGGCGACTCTCTGGACTGTAACTGACGCTGAGGCTCGAAAGCGTGGGGAGCAAACA 423
||||||||||||||||||||||||||||||||||||||||||||||||||||||||||||
Sbjct 682 GCGAAGGCGACTCTCTGGACTGTAACTGACGCTGAGGCTCGAAAGCGTGGGGAGCAAACA 741
Query 424 GGATTAGATACCCTTGTAGTC 444
|||||||||||||| ||||||
Sbjct 742 GGATTAGATACCCTGGTAGTC 762
>AM889028.1 Clostridium perfringens partial 16S rRNA gene, isolate JS1
Length=1370
Score = 798 bits (432), Expect = 0.0
Identities = 438/441 (99%), Gaps = 0/441 (0%)
Strand=Plus/Plus
Query 4 TCCTACGGGCGGCAGCAGTGGGGAATATTGCACAATGGGGGAAACCCTGATGCAGCAACG 63
||||||||| ||||||||||||||||||||||||||||||||||||||||||||||||||
Sbjct 232 TCCTACGGGAGGCAGCAGTGGGGAATATTGCACAATGGGGGAAACCCTGATGCAGCAACG 291
Query 64 CCGCGTGAGTGATGAAGGTTTTCGGATCGTAAAGCTCTGTCTTTGGGGAAGATAATGACG 123
||||||||||||||||||||||||||||||||||||||||||||||||||||||||||||
Sbjct 292 CCGCGTGAGTGATGAAGGTTTTCGGATCGTAAAGCTCTGTCTTTGGGGAAGATAATGACG 351
[truncated: 45,210 more rows]

## Sheet: Clostridia 4
BLASTN 2.7.0+
Reference: Zheng Zhang, Scott Schwartz, Lukas Wagner, and
Webb Miller (2000), "A greedy algorithm for aligning DNA
sequences", J Comput Biol 2000; 7(1-2):203-14.
RID: ZCWF1UMD014
Database: Nucleotide collection (nt)
45,120,998 sequences; 160,964,883,637 total letters
Query= Bat.poo.6.S32_40320
Length=440
Score E
Sequences producing significant alignments: (Bits) Value
BA000016.3 Clostridium perfringens str. 13 DNA, complete genome 758 0.0
AB045287.1 Clostridium perfringens rrnF operon (16S rRNA, 23S... 758 0.0
AB045282.1 Clostridium perfringens rrnA operon (16S rRNA, 23S... 758 0.0
DQ196132.1 Clostridium perfringens strain AN 4744/02 16S ribo... 754 0.0
CP019468.1 Clostridium perfringens strain CP15 genome 752 0.0
CP019576.1 Clostridium perfringens strain Del1 genome 752 0.0
CP013101.1 Clostridium perfringens strain FORC_025, complete ... 752 0.0
KX986316.1 Clostridium perfringens strain SD14-02 16S ribosom... 752 0.0
AM889034.1 Clostridium perfringens partial 16S rRNA gene, iso... 752 0.0
AM889033.1 Clostridium perfringens partial 16S rRNA gene, iso... 752 0.0
ALIGNMENTS
>BA000016.3 Clostridium perfringens str. 13 DNA, complete genome
Length=3031430
Score = 758 bits (410), Expect = 0.0
Identities = 430/440 (98%), Gaps = 0/440 (0%)
Strand=Plus/Plus
Query 1 CCTACGGGCGGCAGCAGTGGGGAATATTGCACAATGGGGGGAACCCTGATGCAGCAACGC 60
|||||||| |||||||||||||||||||||||||||||||||||||||||||||||||||
Sbjct 10507 CCTACGGGAGGCAGCAGTGGGGAATATTGCACAATGGGGGGAACCCTGATGCAGCAACGC 10566
Query 61 CGCGTGAGTGATGAAGGTTTTCGGATCGTAAAGCTCTGTCTTTGGGGAAGATAATGACGG 120
||||||||||||||||||||||||||||||||||||||||||||||||||||||||||||
Sbjct 10567 CGCGTGAGTGATGAAGGTTTTCGGATCGTAAAGCTCTGTCTTTGGGGAAGATAATGACGG 10626
Query 121 TACCCAAGGAGGAAGCCACGGCTAACTACGTGCCAGCAGCCGCGGTAATACGTAGGTGGC 180
||||||||||||||||||||||||||||||||||||||||||||||||||||||||||||
Sbjct 10627 TACCCAAGGAGGAAGCCACGGCTAACTACGTGCCAGCAGCCGCGGTAATACGTAGGTGGC 10686
Query 181 GAGCGTTATCCGGATTTACTGGGCGTAAAGGGAGCGTAGGCGGATGATTAAGTGGGATGT 240
||||||||||||||||||||||||||||||||||||||||||||||||||||||||||||
Sbjct 10687 GAGCGTTATCCGGATTTACTGGGCGTAAAGGGAGCGTAGGCGGATGATTAAGTGGGATGT 10746
Query 241 GAAATACCCGGGCTCAACTTGGGTGCTGCATTCCAAACTGGTTATCTAGAGTGCAGGAGA 300
||||||||||||||||||||||||||||||||||||||||||||||||||||||||||||
Sbjct 10747 GAAATACCCGGGCTCAACTTGGGTGCTGCATTCCAAACTGGTTATCTAGAGTGCAGGAGA 10806
Query 301 GGAGAGTGGAATTCCTAGTGTAGCGTTGAAATGCGTAGAGATTAGGAAGAACTCCAGTGG 360
||||||||||||||||||||||||| |||||||||||||||||||||||||| |||||||
Sbjct 10807 GGAGAGTGGAATTCCTAGTGTAGCGGTGAAATGCGTAGAGATTAGGAAGAACACCAGTGG 10866
Query 361 CGAAGGCGACTCTCTGGACTGTAACGGACGCTGAGCCTCGAAAGCGTGGCGGGCGAACAG 420
||||||||||||||||||||||||| ||||||||| ||||||||||||| | || |||||
Sbjct 10867 CGAAGGCGACTCTCTGGACTGTAACTGACGCTGAGGCTCGAAAGCGTGGGGAGCAAACAG 10926
Query 421 GATTAGATACCCGTGTAGTC 440
|||||||||||| ||||||
Sbjct 10927 GATTAGATACCCTGGTAGTC 10946
Score = 758 bits (410), Expect = 0.0
Identities = 430/440 (98%), Gaps = 0/440 (0%)
Strand=Plus/Plus
Query 1 CCTACGGGCGGCAGCAGTGGGGAATATTGCACAATGGGGGGAACCCTGATGCAGCAACGC 60
|||||||| |||||||||||||||||||||||||||||||||||||||||||||||||||
Sbjct 339388 CCTACGGGAGGCAGCAGTGGGGAATATTGCACAATGGGGGGAACCCTGATGCAGCAACGC 339447
Query 61 CGCGTGAGTGATGAAGGTTTTCGGATCGTAAAGCTCTGTCTTTGGGGAAGATAATGACGG 120
||||||||||||||||||||||||||||||||||||||||||||||||||||||||||||
Sbjct 339448 CGCGTGAGTGATGAAGGTTTTCGGATCGTAAAGCTCTGTCTTTGGGGAAGATAATGACGG 339507
Query 121 TACCCAAGGAGGAAGCCACGGCTAACTACGTGCCAGCAGCCGCGGTAATACGTAGGTGGC 180
||||||||||||||||||||||||||||||||||||||||||||||||||||||||||||
Sbjct 339508 TACCCAAGGAGGAAGCCACGGCTAACTACGTGCCAGCAGCCGCGGTAATACGTAGGTGGC 339567
Query 181 GAGCGTTATCCGGATTTACTGGGCGTAAAGGGAGCGTAGGCGGATGATTAAGTGGGATGT 240
||||||||||||||||||||||||||||||||||||||||||||||||||||||||||||
Sbjct 339568 GAGCGTTATCCGGATTTACTGGGCGTAAAGGGAGCGTAGGCGGATGATTAAGTGGGATGT 339627
Query 241 GAAATACCCGGGCTCAACTTGGGTGCTGCATTCCAAACTGGTTATCTAGAGTGCAGGAGA 300
||||||||||||||||||||||||||||||||||||||||||||||||||||||||||||
Sbjct 339628 GAAATACCCGGGCTCAACTTGGGTGCTGCATTCCAAACTGGTTATCTAGAGTGCAGGAGA 339687
Query 301 GGAGAGTGGAATTCCTAGTGTAGCGTTGAAATGCGTAGAGATTAGGAAGAACTCCAGTGG 360
||||||||||||||||||||||||| |||||||||||||||||||||||||| |||||||
Sbjct 339688 GGAGAGTGGAATTCCTAGTGTAGCGGTGAAATGCGTAGAGATTAGGAAGAACACCAGTGG 339747
Query 361 CGAAGGCGACTCTCTGGACTGTAACGGACGCTGAGCCTCGAAAGCGTGGCGGGCGAACAG 420
||||||||||||||||||||||||| ||||||||| ||||||||||||| | || |||||
Sbjct 339748 CGAAGGCGACTCTCTGGACTGTAACTGACGCTGAGGCTCGAAAGCGTGGGGAGCAAACAG 339807
Query 421 GATTAGATACCCGTGTAGTC 440
|||||||||||| ||||||
Sbjct 339808 GATTAGATACCCTGGTAGTC 339827
Score = 752 bits (407), Expect = 0.0
Identities = 429/440 (98%), Gaps = 0/440 (0%)
Strand=Plus/Plus
Query 1 CCTACGGGCGGCAGCAGTGGGGAATATTGCACAATGGGGGGAACCCTGATGCAGCAACGC 60
|||||||| ||||||||||||||||||||||||||||||| |||||||||||||||||||
Sbjct 73119 CCTACGGGAGGCAGCAGTGGGGAATATTGCACAATGGGGGAAACCCTGATGCAGCAACGC 73178
Query 61 CGCGTGAGTGATGAAGGTTTTCGGATCGTAAAGCTCTGTCTTTGGGGAAGATAATGACGG 120
||||||||||||||||||||||||||||||||||||||||||||||||||||||||||||
Sbjct 73179 CGCGTGAGTGATGAAGGTTTTCGGATCGTAAAGCTCTGTCTTTGGGGAAGATAATGACGG 73238
Query 121 TACCCAAGGAGGAAGCCACGGCTAACTACGTGCCAGCAGCCGCGGTAATACGTAGGTGGC 180
||||||||||||||||||||||||||||||||||||||||||||||||||||||||||||
Sbjct 73239 TACCCAAGGAGGAAGCCACGGCTAACTACGTGCCAGCAGCCGCGGTAATACGTAGGTGGC 73298
Query 181 GAGCGTTATCCGGATTTACTGGGCGTAAAGGGAGCGTAGGCGGATGATTAAGTGGGATGT 240
||||||||||||||||||||||||||||||||||||||||||||||||||||||||||||
Sbjct 73299 GAGCGTTATCCGGATTTACTGGGCGTAAAGGGAGCGTAGGCGGATGATTAAGTGGGATGT 73358
Query 241 GAAATACCCGGGCTCAACTTGGGTGCTGCATTCCAAACTGGTTATCTAGAGTGCAGGAGA 300
||||||||||||||||||||||||||||||||||||||||||||||||||||||||||||
Sbjct 73359 GAAATACCCGGGCTCAACTTGGGTGCTGCATTCCAAACTGGTTATCTAGAGTGCAGGAGA 73418
Query 301 GGAGAGTGGAATTCCTAGTGTAGCGTTGAAATGCGTAGAGATTAGGAAGAACTCCAGTGG 360
||||||||||||||||||||||||| |||||||||||||||||||||||||| |||||||
Sbjct 73419 GGAGAGTGGAATTCCTAGTGTAGCGGTGAAATGCGTAGAGATTAGGAAGAACACCAGTGG 73478
Query 361 CGAAGGCGACTCTCTGGACTGTAACGGACGCTGAGCCTCGAAAGCGTGGCGGGCGAACAG 420
||||||||||||||||||||||||| ||||||||| ||||||||||||| | || |||||
Sbjct 73479 CGAAGGCGACTCTCTGGACTGTAACTGACGCTGAGGCTCGAAAGCGTGGGGAGCAAACAG 73538
Query 421 GATTAGATACCCGTGTAGTC 440
|||||||||||| ||||||
Sbjct 73539 GATTAGATACCCTGGTAGTC 73558
Score = 752 bits (407), Expect = 0.0
Identities = 429/440 (98%), Gaps = 0/440 (0%)
Strand=Plus/Plus
Query 1 CCTACGGGCGGCAGCAGTGGGGAATATTGCACAATGGGGGGAACCCTGATGCAGCAACGC 60
|||||||| ||||||||||||||||||||||||||||||| |||||||||||||||||||
Sbjct 262297 CCTACGGGAGGCAGCAGTGGGGAATATTGCACAATGGGGGAAACCCTGATGCAGCAACGC 262356
Query 61 CGCGTGAGTGATGAAGGTTTTCGGATCGTAAAGCTCTGTCTTTGGGGAAGATAATGACGG 120
||||||||||||||||||||||||||||||||||||||||||||||||||||||||||||
Sbjct 262357 CGCGTGAGTGATGAAGGTTTTCGGATCGTAAAGCTCTGTCTTTGGGGAAGATAATGACGG 262416
Query 121 TACCCAAGGAGGAAGCCACGGCTAACTACGTGCCAGCAGCCGCGGTAATACGTAGGTGGC 180
||||||||||||||||||||||||||||||||||||||||||||||||||||||||||||
Sbjct 262417 TACCCAAGGAGGAAGCCACGGCTAACTACGTGCCAGCAGCCGCGGTAATACGTAGGTGGC 262476
Query 181 GAGCGTTATCCGGATTTACTGGGCGTAAAGGGAGCGTAGGCGGATGATTAAGTGGGATGT 240
||||||||||||||||||||||||||||||||||||||||||||||||||||||||||||
Sbjct 262477 GAGCGTTATCCGGATTTACTGGGCGTAAAGGGAGCGTAGGCGGATGATTAAGTGGGATGT 262536
Query 241 GAAATACCCGGGCTCAACTTGGGTGCTGCATTCCAAACTGGTTATCTAGAGTGCAGGAGA 300
||||||||||||||||||||||||||||||||||||||||||||||||||||||||||||
Sbjct 262537 GAAATACCCGGGCTCAACTTGGGTGCTGCATTCCAAACTGGTTATCTAGAGTGCAGGAGA 262596
Query 301 GGAGAGTGGAATTCCTAGTGTAGCGTTGAAATGCGTAGAGATTAGGAAGAACTCCAGTGG 360
||||||||||||||||||||||||| |||||||||||||||||||||||||| |||||||
Sbjct 262597 GGAGAGTGGAATTCCTAGTGTAGCGGTGAAATGCGTAGAGATTAGGAAGAACACCAGTGG 262656
Query 361 CGAAGGCGACTCTCTGGACTGTAACGGACGCTGAGCCTCGAAAGCGTGGCGGGCGAACAG 420
||||||||||||||||||||||||| ||||||||| ||||||||||||| | || |||||
Sbjct 262657 CGAAGGCGACTCTCTGGACTGTAACTGACGCTGAGGCTCGAAAGCGTGGGGAGCAAACAG 262716
Query 421 GATTAGATACCCGTGTAGTC 440
|||||||||||| ||||||
Sbjct 262717 GATTAGATACCCTGGTAGTC 262736
Score = 752 bits (407), Expect = 0.0
Identities = 429/440 (98%), Gaps = 0/440 (0%)
Strand=Plus/Plus
Query 1 CCTACGGGCGGCAGCAGTGGGGAATATTGCACAATGGGGGGAACCCTGATGCAGCAACGC 60
|||||||| ||||||||||||||||||||||||||||||| |||||||||||||||||||
Sbjct 736112 CCTACGGGAGGCAGCAGTGGGGAATATTGCACAATGGGGGAAACCCTGATGCAGCAACGC 736171
Query 61 CGCGTGAGTGATGAAGGTTTTCGGATCGTAAAGCTCTGTCTTTGGGGAAGATAATGACGG 120
||||||||||||||||||||||||||||||||||||||||||||||||||||||||||||
Sbjct 736172 CGCGTGAGTGATGAAGGTTTTCGGATCGTAAAGCTCTGTCTTTGGGGAAGATAATGACGG 736231
Query 121 TACCCAAGGAGGAAGCCACGGCTAACTACGTGCCAGCAGCCGCGGTAATACGTAGGTGGC 180
||||||||||||||||||||||||||||||||||||||||||||||||||||||||||||
Sbjct 736232 TACCCAAGGAGGAAGCCACGGCTAACTACGTGCCAGCAGCCGCGGTAATACGTAGGTGGC 736291
Query 181 GAGCGTTATCCGGATTTACTGGGCGTAAAGGGAGCGTAGGCGGATGATTAAGTGGGATGT 240
||||||||||||||||||||||||||||||||||||||||||||||||||||||||||||
Sbjct 736292 GAGCGTTATCCGGATTTACTGGGCGTAAAGGGAGCGTAGGCGGATGATTAAGTGGGATGT 736351
Query 241 GAAATACCCGGGCTCAACTTGGGTGCTGCATTCCAAACTGGTTATCTAGAGTGCAGGAGA 300
||||||||||||||||||||||||||||||||||||||||||||||||||||||||||||
Sbjct 736352 GAAATACCCGGGCTCAACTTGGGTGCTGCATTCCAAACTGGTTATCTAGAGTGCAGGAGA 736411
Query 301 GGAGAGTGGAATTCCTAGTGTAGCGTTGAAATGCGTAGAGATTAGGAAGAACTCCAGTGG 360
||||||||||||||||||||||||| |||||||||||||||||||||||||| |||||||
Sbjct 736412 GGAGAGTGGAATTCCTAGTGTAGCGGTGAAATGCGTAGAGATTAGGAAGAACACCAGTGG 736471
Query 361 CGAAGGCGACTCTCTGGACTGTAACGGACGCTGAGCCTCGAAAGCGTGGCGGGCGAACAG 420
||||||||||||||||||||||||| ||||||||| ||||||||||||| | || |||||
Sbjct 736472 CGAAGGCGACTCTCTGGACTGTAACTGACGCTGAGGCTCGAAAGCGTGGGGAGCAAACAG 736531
Query 421 GATTAGATACCCGTGTAGTC 440
|||||||||||| ||||||
Sbjct 736532 GATTAGATACCCTGGTAGTC 736551
Score = 752 bits (407), Expect = 0.0
Identities = 429/440 (98%), Gaps = 0/440 (0%)
Strand=Plus/Minus
Query 1 CCTACGGGCGGCAGCAGTGGGGAATATTGCACAATGGGGGGAACCCTGATGCAGCAACGC 60
|||||||| ||||||||||||||||||||||||||||||| |||||||||||||||||||
Sbjct 2569003 CCTACGGGAGGCAGCAGTGGGGAATATTGCACAATGGGGGAAACCCTGATGCAGCAACGC 2568944
Query 61 CGCGTGAGTGATGAAGGTTTTCGGATCGTAAAGCTCTGTCTTTGGGGAAGATAATGACGG 120
||||||||||||||||||||||||||||||||||||||||||||||||||||||||||||
Sbjct 2568943 CGCGTGAGTGATGAAGGTTTTCGGATCGTAAAGCTCTGTCTTTGGGGAAGATAATGACGG 2568884
Query 121 TACCCAAGGAGGAAGCCACGGCTAACTACGTGCCAGCAGCCGCGGTAATACGTAGGTGGC 180
||||||||||||||||||||||||||||||||||||||||||||||||||||||||||||
Sbjct 2568883 TACCCAAGGAGGAAGCCACGGCTAACTACGTGCCAGCAGCCGCGGTAATACGTAGGTGGC 2568824
Query 181 GAGCGTTATCCGGATTTACTGGGCGTAAAGGGAGCGTAGGCGGATGATTAAGTGGGATGT 240
||||||||||||||||||||||||||||||||||||||||||||||||||||||||||||
Sbjct 2568823 GAGCGTTATCCGGATTTACTGGGCGTAAAGGGAGCGTAGGCGGATGATTAAGTGGGATGT 2568764
Query 241 GAAATACCCGGGCTCAACTTGGGTGCTGCATTCCAAACTGGTTATCTAGAGTGCAGGAGA 300
||||||||||||||||||||||||||||||||||||||||||||||||||||||||||||
Sbjct 2568763 GAAATACCCGGGCTCAACTTGGGTGCTGCATTCCAAACTGGTTATCTAGAGTGCAGGAGA 2568704
Query 301 GGAGAGTGGAATTCCTAGTGTAGCGTTGAAATGCGTAGAGATTAGGAAGAACTCCAGTGG 360
||||||||||||||||||||||||| |||||||||||||||||||||||||| |||||||
Sbjct 2568703 GGAGAGTGGAATTCCTAGTGTAGCGGTGAAATGCGTAGAGATTAGGAAGAACACCAGTGG 2568644
Query 361 CGAAGGCGACTCTCTGGACTGTAACGGACGCTGAGCCTCGAAAGCGTGGCGGGCGAACAG 420
||||||||||||||||||||||||| ||||||||| ||||||||||||| | || |||||
Sbjct 2568643 CGAAGGCGACTCTCTGGACTGTAACTGACGCTGAGGCTCGAAAGCGTGGGGAGCAAACAG 2568584
Query 421 GATTAGATACCCGTGTAGTC 440
|||||||||||| ||||||
Sbjct 2568583 GATTAGATACCCTGGTAGTC 2568564
Score = 752 bits (407), Expect = 0.0
Identities = 429/440 (98%), Gaps = 0/440 (0%)
Strand=Plus/Minus
Query 1 CCTACGGGCGGCAGCAGTGGGGAATATTGCACAATGGGGGGAACCCTGATGCAGCAACGC 60
|||||||| ||||||||||||||||||||||||||||||| |||||||||||||||||||
Sbjct 2579109 CCTACGGGAGGCAGCAGTGGGGAATATTGCACAATGGGGGAAACCCTGATGCAGCAACGC 2579050
Query 61 CGCGTGAGTGATGAAGGTTTTCGGATCGTAAAGCTCTGTCTTTGGGGAAGATAATGACGG 120
||||||||||||||||||||||||||||||||||||||||||||||||||||||||||||
Sbjct 2579049 CGCGTGAGTGATGAAGGTTTTCGGATCGTAAAGCTCTGTCTTTGGGGAAGATAATGACGG 2578990
Query 121 TACCCAAGGAGGAAGCCACGGCTAACTACGTGCCAGCAGCCGCGGTAATACGTAGGTGGC 180
||||||||||||||||||||||||||||||||||||||||||||||||||||||||||||
Sbjct 2578989 TACCCAAGGAGGAAGCCACGGCTAACTACGTGCCAGCAGCCGCGGTAATACGTAGGTGGC 2578930
Query 181 GAGCGTTATCCGGATTTACTGGGCGTAAAGGGAGCGTAGGCGGATGATTAAGTGGGATGT 240
||||||||||||||||||||||||||||||||||||||||||||||||||||||||||||
Sbjct 2578929 GAGCGTTATCCGGATTTACTGGGCGTAAAGGGAGCGTAGGCGGATGATTAAGTGGGATGT 2578870
Query 241 GAAATACCCGGGCTCAACTTGGGTGCTGCATTCCAAACTGGTTATCTAGAGTGCAGGAGA 300
||||||||||||||||||||||||||||||||||||||||||||||||||||||||||||
Sbjct 2578869 GAAATACCCGGGCTCAACTTGGGTGCTGCATTCCAAACTGGTTATCTAGAGTGCAGGAGA 2578810
Query 301 GGAGAGTGGAATTCCTAGTGTAGCGTTGAAATGCGTAGAGATTAGGAAGAACTCCAGTGG 360
||||||||||||||||||||||||| |||||||||||||||||||||||||| |||||||
Sbjct 2578809 GGAGAGTGGAATTCCTAGTGTAGCGGTGAAATGCGTAGAGATTAGGAAGAACACCAGTGG 2578750
Query 361 CGAAGGCGACTCTCTGGACTGTAACGGACGCTGAGCCTCGAAAGCGTGGCGGGCGAACAG 420
||||||||||||||||||||||||| ||||||||| ||||||||||||| | || |||||
Sbjct 2578749 CGAAGGCGACTCTCTGGACTGTAACTGACGCTGAGGCTCGAAAGCGTGGGGAGCAAACAG 2578690
Query 421 GATTAGATACCCGTGTAGTC 440
|||||||||||| ||||||
Sbjct 2578689 GATTAGATACCCTGGTAGTC 2578670
Score = 752 bits (407), Expect = 0.0
Identities = 429/440 (98%), Gaps = 0/440 (0%)
Strand=Plus/Minus
Query 1 CCTACGGGCGGCAGCAGTGGGGAATATTGCACAATGGGGGGAACCCTGATGCAGCAACGC 60
|||||||| ||||||||||||||||||||||||||||||| |||||||||||||||||||
Sbjct 2811279 CCTACGGGAGGCAGCAGTGGGGAATATTGCACAATGGGGGAAACCCTGATGCAGCAACGC 2811220
Query 61 CGCGTGAGTGATGAAGGTTTTCGGATCGTAAAGCTCTGTCTTTGGGGAAGATAATGACGG 120
||||||||||||||||||||||||||||||||||||||||||||||||||||||||||||
Sbjct 2811219 CGCGTGAGTGATGAAGGTTTTCGGATCGTAAAGCTCTGTCTTTGGGGAAGATAATGACGG 2811160
Query 121 TACCCAAGGAGGAAGCCACGGCTAACTACGTGCCAGCAGCCGCGGTAATACGTAGGTGGC 180
||||||||||||||||||||||||||||||||||||||||||||||||||||||||||||
Sbjct 2811159 TACCCAAGGAGGAAGCCACGGCTAACTACGTGCCAGCAGCCGCGGTAATACGTAGGTGGC 2811100
Query 181 GAGCGTTATCCGGATTTACTGGGCGTAAAGGGAGCGTAGGCGGATGATTAAGTGGGATGT 240
||||||||||||||||||||||||||||||||||||||||||||||||||||||||||||
Sbjct 2811099 GAGCGTTATCCGGATTTACTGGGCGTAAAGGGAGCGTAGGCGGATGATTAAGTGGGATGT 2811040
Query 241 GAAATACCCGGGCTCAACTTGGGTGCTGCATTCCAAACTGGTTATCTAGAGTGCAGGAGA 300
||||||||||||||||||||||||||||||||||||||||||||||||||||||||||||
Sbjct 2811039 GAAATACCCGGGCTCAACTTGGGTGCTGCATTCCAAACTGGTTATCTAGAGTGCAGGAGA 2810980
Query 301 GGAGAGTGGAATTCCTAGTGTAGCGTTGAAATGCGTAGAGATTAGGAAGAACTCCAGTGG 360
||||||||||||||||||||||||| |||||||||||||||||||||||||| |||||||
Sbjct 2810979 GGAGAGTGGAATTCCTAGTGTAGCGGTGAAATGCGTAGAGATTAGGAAGAACACCAGTGG 2810920
Query 361 CGAAGGCGACTCTCTGGACTGTAACGGACGCTGAGCCTCGAAAGCGTGGCGGGCGAACAG 420
||||||||||||||||||||||||| ||||||||| ||||||||||||| | || |||||
Sbjct 2810919 CGAAGGCGACTCTCTGGACTGTAACTGACGCTGAGGCTCGAAAGCGTGGGGAGCAAACAG 2810860
Query 421 GATTAGATACCCGTGTAGTC 440
|||||||||||| ||||||
Sbjct 2810859 GATTAGATACCCTGGTAGTC 2810840
Score = 747 bits (404), Expect = 0.0
Identities = 428/440 (97%), Gaps = 0/440 (0%)
Strand=Plus/Plus
Query 1 CCTACGGGCGGCAGCAGTGGGGAATATTGCACAATGGGGGGAACCCTGATGCAGCAACGC 60
|||||||| ||||||||||||||||||||||||||||||| |||||||||||||||||||
Sbjct 96591 CCTACGGGAGGCAGCAGTGGGGAATATTGCACAATGGGGGAAACCCTGATGCAGCAACGC 96650
Query 61 CGCGTGAGTGATGAAGGTTTTCGGATCGTAAAGCTCTGTCTTTGGGGAAGATAATGACGG 120
||||||||||||||||||||||||||||||||||||||||||||||||||||||||||||
Sbjct 96651 CGCGTGAGTGATGAAGGTTTTCGGATCGTAAAGCTCTGTCTTTGGGGAAGATAATGACGG 96710
Query 121 TACCCAAGGAGGAAGCCACGGCTAACTACGTGCCAGCAGCCGCGGTAATACGTAGGTGGC 180
||||||||||||||||||||||||||||||||||||||||||||||||||||||||||||
Sbjct 96711 TACCCAAGGAGGAAGCCACGGCTAACTACGTGCCAGCAGCCGCGGTAATACGTAGGTGGC 96770
Query 181 GAGCGTTATCCGGATTTACTGGGCGTAAAGGGAGCGTAGGCGGATGATTAAGTGGGATGT 240
||||||||||||||||||||||||||||||||||||||||||||||||||||||||||||
Sbjct 96771 GAGCGTTATCCGGATTTACTGGGCGTAAAGGGAGCGTAGGCGGATGATTAAGTGGGATGT 96830
Query 241 GAAATACCCGGGCTCAACTTGGGTGCTGCATTCCAAACTGGTTATCTAGAGTGCAGGAGA 300
||||||||||||||||||||||||||||||||||||||||||||||||||||||||||||
Sbjct 96831 GAAATACCCGGGCTCAACTTGGGTGCTGCATTCCAAACTGGTTATCTAGAGTGCAGGAGA 96890
Query 301 GGAGAGTGGAATTCCTAGTGTAGCGTTGAAATGCGTAGAGATTAGGAAGAACTCCAGTGG 360
||||||||||||||||||||||||| ||||||||||| |||||||||||||| |||||||
Sbjct 96891 GGAGAGTGGAATTCCTAGTGTAGCGGTGAAATGCGTACAGATTAGGAAGAACACCAGTGG 96950
Query 361 CGAAGGCGACTCTCTGGACTGTAACGGACGCTGAGCCTCGAAAGCGTGGCGGGCGAACAG 420
||||||||||||||||||||||||| ||||||||| ||||||||||||| | || |||||
Sbjct 96951 CGAAGGCGACTCTCTGGACTGTAACTGACGCTGAGGCTCGAAAGCGTGGGGAGCAAACAG 97010
Query 421 GATTAGATACCCGTGTAGTC 440
|||||||||||| ||||||
Sbjct 97011 GATTAGATACCCTGGTAGTC 97030
Score = 747 bits (404), Expect = 0.0
Identities = 428/440 (97%), Gaps = 0/440 (0%)
Strand=Plus/Plus
Query 1 CCTACGGGCGGCAGCAGTGGGGAATATTGCACAATGGGGGGAACCCTGATGCAGCAACGC 60
|||||||| ||||||||||||||||||||||||||||||| |||||||||||||||||||
Sbjct 106430 CCTACGGGAGGCAGCAGTGGGGAATATTGCACAATGGGGGAAACCCTGATGCAGCAACGC 106489
Query 61 CGCGTGAGTGATGAAGGTTTTCGGATCGTAAAGCTCTGTCTTTGGGGAAGATAATGACGG 120
|||||||||||||||||||||||||||||||||||||||||||||||||||||||| |||
Sbjct 106490 CGCGTGAGTGATGAAGGTTTTCGGATCGTAAAGCTCTGTCTTTGGGGAAGATAATGTCGG 106549
Query 121 TACCCAAGGAGGAAGCCACGGCTAACTACGTGCCAGCAGCCGCGGTAATACGTAGGTGGC 180
||||||||||||||||||||||||||||||||||||||||||||||||||||||||||||
Sbjct 106550 TACCCAAGGAGGAAGCCACGGCTAACTACGTGCCAGCAGCCGCGGTAATACGTAGGTGGC 106609
Query 181 GAGCGTTATCCGGATTTACTGGGCGTAAAGGGAGCGTAGGCGGATGATTAAGTGGGATGT 240
||||||||||||||||||||||||||||||||||||||||||||||||||||||||||||
Sbjct 106610 GAGCGTTATCCGGATTTACTGGGCGTAAAGGGAGCGTAGGCGGATGATTAAGTGGGATGT 106669
Query 241 GAAATACCCGGGCTCAACTTGGGTGCTGCATTCCAAACTGGTTATCTAGAGTGCAGGAGA 300
||||||||||||||||||||||||||||||||||||||||||||||||||||||||||||
Sbjct 106670 GAAATACCCGGGCTCAACTTGGGTGCTGCATTCCAAACTGGTTATCTAGAGTGCAGGAGA 106729
Query 301 GGAGAGTGGAATTCCTAGTGTAGCGTTGAAATGCGTAGAGATTAGGAAGAACTCCAGTGG 360
||||||||||||||||||||||||| |||||||||||||||||||||||||| |||||||
Sbjct 106730 GGAGAGTGGAATTCCTAGTGTAGCGGTGAAATGCGTAGAGATTAGGAAGAACACCAGTGG 106789
Query 361 CGAAGGCGACTCTCTGGACTGTAACGGACGCTGAGCCTCGAAAGCGTGGCGGGCGAACAG 420
||||||||||||||||||||||||| ||||||||| ||||||||||||| | || |||||
Sbjct 106790 CGAAGGCGACTCTCTGGACTGTAACTGACGCTGAGGCTCGAAAGCGTGGGGAGCAAACAG 106849
Query 421 GATTAGATACCCGTGTAGTC 440
|||||||||||| ||||||
Sbjct 106850 GATTAGATACCCTGGTAGTC 106869
>AB045287.1 Clostridium perfringens rrnF operon (16S rRNA, 23S rRNA, 5S rRNA)
genes, complete sequences
Length=6089
Score = 758 bits (410), Expect = 0.0
Identities = 430/440 (98%), Gaps = 0/440 (0%)
Strand=Plus/Plus
Query 1 CCTACGGGCGGCAGCAGTGGGGAATATTGCACAATGGGGGGAACCCTGATGCAGCAACGC 60
|||||||| |||||||||||||||||||||||||||||||||||||||||||||||||||
Sbjct 1447 CCTACGGGAGGCAGCAGTGGGGAATATTGCACAATGGGGGGAACCCTGATGCAGCAACGC 1506
Query 61 CGCGTGAGTGATGAAGGTTTTCGGATCGTAAAGCTCTGTCTTTGGGGAAGATAATGACGG 120
||||||||||||||||||||||||||||||||||||||||||||||||||||||||||||
Sbjct 1507 CGCGTGAGTGATGAAGGTTTTCGGATCGTAAAGCTCTGTCTTTGGGGAAGATAATGACGG 1566
Query 121 TACCCAAGGAGGAAGCCACGGCTAACTACGTGCCAGCAGCCGCGGTAATACGTAGGTGGC 180
||||||||||||||||||||||||||||||||||||||||||||||||||||||||||||
Sbjct 1567 TACCCAAGGAGGAAGCCACGGCTAACTACGTGCCAGCAGCCGCGGTAATACGTAGGTGGC 1626
Query 181 GAGCGTTATCCGGATTTACTGGGCGTAAAGGGAGCGTAGGCGGATGATTAAGTGGGATGT 240
||||||||||||||||||||||||||||||||||||||||||||||||||||||||||||
Sbjct 1627 GAGCGTTATCCGGATTTACTGGGCGTAAAGGGAGCGTAGGCGGATGATTAAGTGGGATGT 1686
Query 241 GAAATACCCGGGCTCAACTTGGGTGCTGCATTCCAAACTGGTTATCTAGAGTGCAGGAGA 300
||||||||||||||||||||||||||||||||||||||||||||||||||||||||||||
Sbjct 1687 GAAATACCCGGGCTCAACTTGGGTGCTGCATTCCAAACTGGTTATCTAGAGTGCAGGAGA 1746
Query 301 GGAGAGTGGAATTCCTAGTGTAGCGTTGAAATGCGTAGAGATTAGGAAGAACTCCAGTGG 360
||||||||||||||||||||||||| |||||||||||||||||||||||||| |||||||
Sbjct 1747 GGAGAGTGGAATTCCTAGTGTAGCGGTGAAATGCGTAGAGATTAGGAAGAACACCAGTGG 1806
Query 361 CGAAGGCGACTCTCTGGACTGTAACGGACGCTGAGCCTCGAAAGCGTGGCGGGCGAACAG 420
||||||||||||||||||||||||| ||||||||| ||||||||||||| | || |||||
Sbjct 1807 CGAAGGCGACTCTCTGGACTGTAACTGACGCTGAGGCTCGAAAGCGTGGGGAGCAAACAG 1866
Query 421 GATTAGATACCCGTGTAGTC 440
|||||||||||| ||||||
Sbjct 1867 GATTAGATACCCTGGTAGTC 1886
>AB045282.1 Clostridium perfringens rrnA operon (16S rRNA, 23S rRNA, 5S rRNA)
genes, complete sequences
Length=6357
Score = 758 bits (410), Expect = 0.0
Identities = 430/440 (98%), Gaps = 0/440 (0%)
Strand=Plus/Plus
Query 1 CCTACGGGCGGCAGCAGTGGGGAATATTGCACAATGGGGGGAACCCTGATGCAGCAACGC 60
|||||||| |||||||||||||||||||||||||||||||||||||||||||||||||||
Sbjct 1177 CCTACGGGAGGCAGCAGTGGGGAATATTGCACAATGGGGGGAACCCTGATGCAGCAACGC 1236
Query 61 CGCGTGAGTGATGAAGGTTTTCGGATCGTAAAGCTCTGTCTTTGGGGAAGATAATGACGG 120
||||||||||||||||||||||||||||||||||||||||||||||||||||||||||||
Sbjct 1237 CGCGTGAGTGATGAAGGTTTTCGGATCGTAAAGCTCTGTCTTTGGGGAAGATAATGACGG 1296
Query 121 TACCCAAGGAGGAAGCCACGGCTAACTACGTGCCAGCAGCCGCGGTAATACGTAGGTGGC 180
||||||||||||||||||||||||||||||||||||||||||||||||||||||||||||
Sbjct 1297 TACCCAAGGAGGAAGCCACGGCTAACTACGTGCCAGCAGCCGCGGTAATACGTAGGTGGC 1356
Query 181 GAGCGTTATCCGGATTTACTGGGCGTAAAGGGAGCGTAGGCGGATGATTAAGTGGGATGT 240
||||||||||||||||||||||||||||||||||||||||||||||||||||||||||||
Sbjct 1357 GAGCGTTATCCGGATTTACTGGGCGTAAAGGGAGCGTAGGCGGATGATTAAGTGGGATGT 1416
Query 241 GAAATACCCGGGCTCAACTTGGGTGCTGCATTCCAAACTGGTTATCTAGAGTGCAGGAGA 300
||||||||||||||||||||||||||||||||||||||||||||||||||||||||||||
Sbjct 1417 GAAATACCCGGGCTCAACTTGGGTGCTGCATTCCAAACTGGTTATCTAGAGTGCAGGAGA 1476
Query 301 GGAGAGTGGAATTCCTAGTGTAGCGTTGAAATGCGTAGAGATTAGGAAGAACTCCAGTGG 360
||||||||||||||||||||||||| |||||||||||||||||||||||||| |||||||
Sbjct 1477 GGAGAGTGGAATTCCTAGTGTAGCGGTGAAATGCGTAGAGATTAGGAAGAACACCAGTGG 1536
Query 361 CGAAGGCGACTCTCTGGACTGTAACGGACGCTGAGCCTCGAAAGCGTGGCGGGCGAACAG 420
||||||||||||||||||||||||| ||||||||| ||||||||||||| | || |||||
Sbjct 1537 CGAAGGCGACTCTCTGGACTGTAACTGACGCTGAGGCTCGAAAGCGTGGGGAGCAAACAG 1596
Query 421 GATTAGATACCCGTGTAGTC 440
|||||||||||| ||||||
Sbjct 1597 GATTAGATACCCTGGTAGTC 1616
>DQ196132.1 Clostridium perfringens strain AN 4744/02 16S ribosomal RNA gene,
partial sequence
Length=1417
Score = 754 bits (408), Expect = 0.0
Identities = 429/440 (98%), Gaps = 0/440 (0%)
Strand=Plus/Plus
Query 1 CCTACGGGCGGCAGCAGTGGGGAATATTGCACAATGGGGGGAACCCTGATGCAGCAACGC 60
|||||||| ||||||||||||||||||||||||||||||| |||||||||||||||||||
Sbjct 305 CCTACGGGAGGCAGCAGTGGGGAATATTGCACAATGGGGGRAACCCTGATGCAGCAACGC 364
Query 61 CGCGTGAGTGATGAAGGTTTTCGGATCGTAAAGCTCTGTCTTTGGGGAAGATAATGACGG 120
||||||||||||||||||||||||||||||||||||||||||||||||||||||||||||
Sbjct 365 CGCGTGAGTGATGAAGGTTTTCGGATCGTAAAGCTCTGTCTTTGGGGAAGATAATGACGG 424
Query 121 TACCCAAGGAGGAAGCCACGGCTAACTACGTGCCAGCAGCCGCGGTAATACGTAGGTGGC 180
||||||||||||||||||||||||||||||||||||||||||||||||||||||||||||
Sbjct 425 TACCCAAGGAGGAAGCCACGGCTAACTACGTGCCAGCAGCCGCGGTAATACGTAGGTGGC 484
Query 181 GAGCGTTATCCGGATTTACTGGGCGTAAAGGGAGCGTAGGCGGATGATTAAGTGGGATGT 240
||||||||||||||||||||||||||||||||||||||||||||||||||||||||||||
Sbjct 485 GAGCGTTATCCGGATTTACTGGGCGTAAAGGGAGCGTAGGCGGATGATTAAGTGGGATGT 544
Query 241 GAAATACCCGGGCTCAACTTGGGTGCTGCATTCCAAACTGGTTATCTAGAGTGCAGGAGA 300
||||||||||||||||||||||||||||||||||||||||||||||||||||||||||||
Sbjct 545 GAAATACCCGGGCTCAACTTGGGTGCTGCATTCCAAACTGGTTATCTAGAGTGCAGGAGA 604
Query 301 GGAGAGTGGAATTCCTAGTGTAGCGTTGAAATGCGTAGAGATTAGGAAGAACTCCAGTGG 360
||||||||||||||||||||||||| |||||||||||||||||||||||||| |||||||
Sbjct 605 GGAGAGTGGAATTCCTAGTGTAGCGGTGAAATGCGTAGAGATTAGGAAGAACACCAGTGG 664
Query 361 CGAAGGCGACTCTCTGGACTGTAACGGACGCTGAGCCTCGAAAGCGTGGCGGGCGAACAG 420
||||||||||||||||||||||||| ||||||||| ||||||||||||| | || |||||
Sbjct 665 CGAAGGCGACTCTCTGGACTGTAACTGACGCTGAGGCTCGAAAGCGTGGGGAGCAAACAG 724
Query 421 GATTAGATACCCGTGTAGTC 440
|||||||||||| ||||||
Sbjct 725 GATTAGATACCCTGGTAGTC 744
>CP019468.1 Clostridium perfringens strain CP15 genome
Length=3354441
Score = 752 bits (407), Expect = 0.0
Identities = 429/440 (98%), Gaps = 0/440 (0%)
Strand=Plus/Plus
Query 1 CCTACGGGCGGCAGCAGTGGGGAATATTGCACAATGGGGGGAACCCTGATGCAGCAACGC 60
|||||||| ||||||||||||||||||||||||||||||| |||||||||||||||||||
Sbjct 10507 CCTACGGGAGGCAGCAGTGGGGAATATTGCACAATGGGGGAAACCCTGATGCAGCAACGC 10566
Query 61 CGCGTGAGTGATGAAGGTTTTCGGATCGTAAAGCTCTGTCTTTGGGGAAGATAATGACGG 120
||||||||||||||||||||||||||||||||||||||||||||||||||||||||||||
Sbjct 10567 CGCGTGAGTGATGAAGGTTTTCGGATCGTAAAGCTCTGTCTTTGGGGAAGATAATGACGG 10626
Query 121 TACCCAAGGAGGAAGCCACGGCTAACTACGTGCCAGCAGCCGCGGTAATACGTAGGTGGC 180
||||||||||||||||||||||||||||||||||||||||||||||||||||||||||||
Sbjct 10627 TACCCAAGGAGGAAGCCACGGCTAACTACGTGCCAGCAGCCGCGGTAATACGTAGGTGGC 10686
Query 181 GAGCGTTATCCGGATTTACTGGGCGTAAAGGGAGCGTAGGCGGATGATTAAGTGGGATGT 240
||||||||||||||||||||||||||||||||||||||||||||||||||||||||||||
Sbjct 10687 GAGCGTTATCCGGATTTACTGGGCGTAAAGGGAGCGTAGGCGGATGATTAAGTGGGATGT 10746
Query 241 GAAATACCCGGGCTCAACTTGGGTGCTGCATTCCAAACTGGTTATCTAGAGTGCAGGAGA 300
||||||||||||||||||||||||||||||||||||||||||||||||||||||||||||
Sbjct 10747 GAAATACCCGGGCTCAACTTGGGTGCTGCATTCCAAACTGGTTATCTAGAGTGCAGGAGA 10806
Query 301 GGAGAGTGGAATTCCTAGTGTAGCGTTGAAATGCGTAGAGATTAGGAAGAACTCCAGTGG 360
||||||||||||||||||||||||| |||||||||||||||||||||||||| |||||||
Sbjct 10807 GGAGAGTGGAATTCCTAGTGTAGCGGTGAAATGCGTAGAGATTAGGAAGAACACCAGTGG 10866
Query 361 CGAAGGCGACTCTCTGGACTGTAACGGACGCTGAGCCTCGAAAGCGTGGCGGGCGAACAG 420
||||||||||||||||||||||||| ||||||||| ||||||||||||| | || |||||
Sbjct 10867 CGAAGGCGACTCTCTGGACTGTAACTGACGCTGAGGCTCGAAAGCGTGGGGAGCAAACAG 10926
Query 421 GATTAGATACCCGTGTAGTC 440
|||||||||||| ||||||
Sbjct 10927 GATTAGATACCCTGGTAGTC 10946
Score = 752 bits (407), Expect = 0.0
Identities = 429/440 (98%), Gaps = 0/440 (0%)
Strand=Plus/Plus
Query 1 CCTACGGGCGGCAGCAGTGGGGAATATTGCACAATGGGGGGAACCCTGATGCAGCAACGC 60
|||||||| ||||||||||||||||||||||||||||||| |||||||||||||||||||
Sbjct 91632 CCTACGGGAGGCAGCAGTGGGGAATATTGCACAATGGGGGAAACCCTGATGCAGCAACGC 91691
Query 61 CGCGTGAGTGATGAAGGTTTTCGGATCGTAAAGCTCTGTCTTTGGGGAAGATAATGACGG 120
||||||||||||||||||||||||||||||||||||||||||||||||||||||||||||
Sbjct 91692 CGCGTGAGTGATGAAGGTTTTCGGATCGTAAAGCTCTGTCTTTGGGGAAGATAATGACGG 91751
Query 121 TACCCAAGGAGGAAGCCACGGCTAACTACGTGCCAGCAGCCGCGGTAATACGTAGGTGGC 180
||||||||||||||||||||||||||||||||||||||||||||||||||||||||||||
Sbjct 91752 TACCCAAGGAGGAAGCCACGGCTAACTACGTGCCAGCAGCCGCGGTAATACGTAGGTGGC 91811
Query 181 GAGCGTTATCCGGATTTACTGGGCGTAAAGGGAGCGTAGGCGGATGATTAAGTGGGATGT 240
||||||||||||||||||||||||||||||||||||||||||||||||||||||||||||
Sbjct 91812 GAGCGTTATCCGGATTTACTGGGCGTAAAGGGAGCGTAGGCGGATGATTAAGTGGGATGT 91871
Query 241 GAAATACCCGGGCTCAACTTGGGTGCTGCATTCCAAACTGGTTATCTAGAGTGCAGGAGA 300
||||||||||||||||||||||||||||||||||||||||||||||||||||||||||||
Sbjct 91872 GAAATACCCGGGCTCAACTTGGGTGCTGCATTCCAAACTGGTTATCTAGAGTGCAGGAGA 91931
Query 301 GGAGAGTGGAATTCCTAGTGTAGCGTTGAAATGCGTAGAGATTAGGAAGAACTCCAGTGG 360
||||||||||||||||||||||||| |||||||||||||||||||||||||| |||||||
Sbjct 91932 GGAGAGTGGAATTCCTAGTGTAGCGGTGAAATGCGTAGAGATTAGGAAGAACACCAGTGG 91991
Query 361 CGAAGGCGACTCTCTGGACTGTAACGGACGCTGAGCCTCGAAAGCGTGGCGGGCGAACAG 420
||||||||||||||||||||||||| ||||||||| ||||||||||||| | || |||||
Sbjct 91992 CGAAGGCGACTCTCTGGACTGTAACTGACGCTGAGGCTCGAAAGCGTGGGGAGCAAACAG 92051
Query 421 GATTAGATACCCGTGTAGTC 440
|||||||||||| ||||||
Sbjct 92052 GATTAGATACCCTGGTAGTC 92071
Score = 752 bits (407), Expect = 0.0
Identities = 429/440 (98%), Gaps = 0/440 (0%)
Strand=Plus/Plus
Query 1 CCTACGGGCGGCAGCAGTGGGGAATATTGCACAATGGGGGGAACCCTGATGCAGCAACGC 60
|||||||| ||||||||||||||||||||||||||||||| |||||||||||||||||||
Sbjct 101505 CCTACGGGAGGCAGCAGTGGGGAATATTGCACAATGGGGGAAACCCTGATGCAGCAACGC 101564
Query 61 CGCGTGAGTGATGAAGGTTTTCGGATCGTAAAGCTCTGTCTTTGGGGAAGATAATGACGG 120
||||||||||||||||||||||||||||||||||||||||||||||||||||||||||||
Sbjct 101565 CGCGTGAGTGATGAAGGTTTTCGGATCGTAAAGCTCTGTCTTTGGGGAAGATAATGACGG 101624
Query 121 TACCCAAGGAGGAAGCCACGGCTAACTACGTGCCAGCAGCCGCGGTAATACGTAGGTGGC 180
||||||||||||||||||||||||||||||||||||||||||||||||||||||||||||
Sbjct 101625 TACCCAAGGAGGAAGCCACGGCTAACTACGTGCCAGCAGCCGCGGTAATACGTAGGTGGC 101684
Query 181 GAGCGTTATCCGGATTTACTGGGCGTAAAGGGAGCGTAGGCGGATGATTAAGTGGGATGT 240
||||||||||||||||||||||||||||||||||||||||||||||||||||||||||||
Sbjct 101685 GAGCGTTATCCGGATTTACTGGGCGTAAAGGGAGCGTAGGCGGATGATTAAGTGGGATGT 101744
Query 241 GAAATACCCGGGCTCAACTTGGGTGCTGCATTCCAAACTGGTTATCTAGAGTGCAGGAGA 300
||||||||||||||||||||||||||||||||||||||||||||||||||||||||||||
Sbjct 101745 GAAATACCCGGGCTCAACTTGGGTGCTGCATTCCAAACTGGTTATCTAGAGTGCAGGAGA 101804
[truncated: 44,415 more rows]

## Sheet: Clostridia 5
BLASTN 2.7.0+
[truncated: 48,898 more rows]

## Sheet: Clostridia 6
BLASTN 2.7.0+
[truncated: 52,359 more rows]

## Sheet: Clostridia 7
BLASTN 2.7.0+
[truncated: 47,555 more rows]
